# Supplementary material for: The Enhanced Immune Protection in Small Abalone Haliotis diversicolor Against a Secondary Infection With Vibrio harveyi
Source: Front Immunol. 2021 Jul 6;12:685896. doi: 10.3389/fimmu.2021.685896 (PMC8290317; doi:10.3389/fimmu.2021.685896)
Supplement: Supplementary file 1 [file Table_1.xlsx]

## Sheet: C12_L12
Gene_id	NR description	FC(L12/C12)	Log2FC(L12/C12)	Pvalue	Padjust	Significant	Regulate	C12	L12
TRINITY_DN75290_c0_g1	hypothetical protein LOTGIDRAFT_218322 [Lottia gigantea]	0.007	-7.21534	3.25065e-24	7.10835e-20	yes	down	11.52	0.0733333
TRINITY_DN88585_c0_g1	molluscan indoleamine 2,3-dioxygenase like protein I [Haliotis diversicolor]	0.068	-3.8806	1.56165e-21	2.27662e-17	yes	down	14.2433	0.733333
TRINITY_DN62181_c0_g1	hypothetical protein LOTGIDRAFT_159528 [Lottia gigantea]	0.054	-4.22113	3.04696e-19	2.66518e-15	yes	down	41.56	2.11667
TRINITY_DN77681_c0_g2		0.103	-3.28388	8.09071e-18	5.89745e-14	yes	down	255.86	30.29
TRINITY_DN79700_c0_g1	kynurenine/alpha-aminoadipate aminotransferase, mitochondrial-like [Mizuhopecten yessoensis]	0.033	-4.90142	5.10078e-17	3.18689e-13	yes	down	25.85	0.656667
TRINITY_DN82953_c0_g1		0.028	-5.16306	1.39901e-16	7.64824e-13	yes	down	19.1367	0.57
TRINITY_DN73389_c0_g1		0.065	-3.94443	1.99676e-16	9.70317e-13	yes	down	19	1.17667
TRINITY_DN83138_c0_g2	phosphoserine aminotransferase 1 isoform 1 [Haliotis discus discus]	0.1	-3.31897	6.26444e-15	2.73975e-11	yes	down	74.0667	6.88
TRINITY_DN77556_c0_g1	sialin-like [Crassostrea virginica]	0.018	-5.75971	1.35536e-14	5.3888e-11	yes	down	15.7167	0.256667
TRINITY_DN82061_c1_g1	serpin B-like protein 2 [Haliotis discus discus]	0.127	-2.97149	7.2247e-14	2.6331e-10	yes	down	26.6267	3.29
TRINITY_DN20003_c0_g1		0.003	-8.35859	9.12305e-14	3.0692e-10	yes	down	37.6967	0.113333
TRINITY_DN79547_c0_g1	PREDICTED: multidrug resistance-associated protein 1 isoform X1 [Crassostrea gigas]	0.019	-5.71984	1.34313e-13	4.19583e-10	yes	down	5.95667	0.13
TRINITY_DN43915_c0_g1		0.002	-9.35538	3.5599e-13	9.73076e-10	yes	down	14.03	0.0266667
TRINITY_DN37810_c0_g1		0.04	-4.66016	5.84615e-13	1.34569e-09	yes	down	11.77	0.45
TRINITY_DN87929_c0_g1		0.048	-4.38739	5.5337e-13	1.34569e-09	yes	down	35.7933	1.75333
TRINITY_DN87063_c0_g1	PREDICTED: GH3 domain-containing protein isoform X2 [Crassostrea gigas]	0.06	-4.05543	5.73278e-13	1.34569e-09	yes	down	5.74667	0.66
TRINITY_DN62527_c0_g1		0.001	-9.52264	1.08435e-12	2.37121e-09	yes	down	19.98	0
TRINITY_DN81749_c0_g1	hypothetical protein C0Q70_12200 [Pomacea canaliculata]	0.04	-4.64399	1.36346e-12	2.83956e-09	yes	down	22.7267	0.673333
TRINITY_DN89850_c0_g1	deleted in malignant brain tumors 1 protein-like [Mizuhopecten yessoensis]	0.033	-4.90624	1.43521e-12	2.85312e-09	yes	down	4.84333	0.103333
TRINITY_DN82021_c0_g1	RecName: Full=Uncharacterized protein 2, partial [Haliotis asinina]	0.004	-7.88129	1.75116e-12	3.19112e-09	yes	down	8.51667	0.0333333
TRINITY_DN84966_c0_g1	uncharacterized protein LOC110058395 [Orbicella faveolata]	0.037	-4.7494	1.74053e-12	3.19112e-09	yes	down	7.20667	0.25
TRINITY_DN78350_c0_g1		0.057	-4.14548	7.87274e-12	1.32429e-08	yes	down	31.6067	1.76
TRINITY_DN69828_c0_g1		0.15	-2.74025	9.95148e-12	1.61196e-08	yes	down	6.48667	0.783333
TRINITY_DN70689_c0_g1	PREDICTED: uncharacterized protein LOC105330666 [Crassostrea gigas]	0.076	-3.71375	1.17125e-11	1.82945e-08	yes	down	36.6367	2.61667
TRINITY_DN66061_c0_g1	hypothetical protein LOTGIDRAFT_238844 [Lottia gigantea]	0.044	-4.49179	1.63248e-11	2.37988e-08	yes	down	2.03333	0.0866667
TRINITY_DN87732_c0_g2	hypothetical protein LOTGIDRAFT_227923 [Lottia gigantea]	0.153	-2.7102	2.0385e-11	2.70163e-08	yes	down	10.7333	1.93333
TRINITY_DN89475_c5_g2		0.158	-2.66018	1.99488e-11	2.70163e-08	yes	down	143.907	24.1667
TRINITY_DN89936_c3_g2		0.06	-4.05026	2.38113e-11	3.0629e-08	yes	down	104.253	6.64667
TRINITY_DN82618_c0_g1	PREDICTED: epidermal growth factor receptor-like [Aplysia californica]	0.043	-4.54939	3.58647e-11	4.48155e-08	yes	down	94.64	4.33667
TRINITY_DN74783_c0_g1	cell death abnormality protein 1 [Cryptotermes secundus]	0.027	-5.22931	4.02257e-11	4.88686e-08	yes	down	3.58667	0.1
TRINITY_DN78895_c1_g1	hypothetical protein LOTGIDRAFT_153759 [Lottia gigantea]	0.126	-2.9853	5.11982e-11	6.05177e-08	yes	down	12.62	1.37
TRINITY_DN84996_c0_g1	hypothetical protein C0Q70_03530 [Pomacea canaliculata]	0.041	-4.60054	5.60888e-11	6.17532e-08	yes	down	3.59	0.133333
TRINITY_DN68671_c0_g1	hypothetical protein LOTGIDRAFT_104703, partial [Lottia gigantea]	0.002	-8.72429	5.64794e-11	6.17532e-08	yes	down	4.39667	0
TRINITY_DN48967_c0_g1	hypothetical protein LOTGIDRAFT_117194, partial [Lottia gigantea]	0.032	-4.98558	5.94311e-11	6.33956e-08	yes	down	10.8033	0.303333
TRINITY_DN39541_c0_g1	PREDICTED: single-minded homolog 1-like [Biomphalaria glabrata]	0.066	-3.92498	6.25874e-11	6.51729e-08	yes	down	5.82	0.373333
TRINITY_DN89266_c2_g1	hypothetical protein LOTGIDRAFT_113527 [Lottia gigantea]	0.021	-5.56674	1.01556e-10	1.00945e-07	yes	down	4.10667	0.0866667
TRINITY_DN88298_c0_g1	hypothetical protein LOTGIDRAFT_105230, partial [Lottia gigantea]	0.071	-3.81	9.95843e-11	1.00945e-07	yes	down	8.05333	0.546667
TRINITY_DN57921_c0_g1		0.186	-2.42573	1.18903e-10	1.1556e-07	yes	down	37.8633	6.81667
TRINITY_DN41947_c0_g1	Teneurin-2 [Crassostrea gigas]	0.018	-5.82673	2.23229e-10	2.07722e-07	yes	down	51.5967	0.97
TRINITY_DN78143_c4_g1		0.223	-2.16485	2.47475e-10	2.25486e-07	yes	down	6034.79	1325.58
TRINITY_DN76026_c0_g1		0.052	-4.27824	2.54854e-10	2.2747e-07	yes	down	3.16	0.153333
TRINITY_DN89323_c0_g2	PREDICTED: uncharacterized protein LOC106065054 [Biomphalaria glabrata]	0.165	-2.59828	3.73515e-10	3.26713e-07	yes	down	35.3933	6.21
TRINITY_DN78978_c0_g1		0.057	-4.12344	4.00263e-10	3.43245e-07	yes	down	176.633	10.9033
TRINITY_DN74466_c1_g1	sodium- and chloride-dependent glycine transporter 2-like isoform X1 [Mizuhopecten yessoensis]	0.022	-5.51263	5.34438e-10	4.41012e-07	yes	down	7.69	0.216667
TRINITY_DN80305_c0_g1	hypothetical protein LOTGIDRAFT_154713 [Lottia gigantea]	0.234	-2.09341	7.07488e-10	5.62582e-07	yes	down	11.5033	2.70333
TRINITY_DN62507_c0_g1	hypothetical protein C0Q70_16841 [Pomacea canaliculata]	0.088	-3.51069	7.97432e-10	6.2278e-07	yes	down	13.9367	1.18
TRINITY_DN66447_c0_g1	hypothetical protein LOTGIDRAFT_171918 [Lottia gigantea]	0.115	-3.12128	8.25334e-10	6.33263e-07	yes	down	81.8667	9.92333
TRINITY_DN71404_c0_g1		0.03	-5.04984	8.88349e-10	6.39854e-07	yes	down	4.33333	0.126667
TRINITY_DN89654_c0_g1		0.022	-5.52128	8.5945e-10	6.39854e-07	yes	down	15.5033	0.326667
TRINITY_DN66195_c0_g1	RecName: Full=Uncharacterized protein;	0.057	-4.14459	8.89639e-10	6.39854e-07	yes	down	20.54	1.03667
TRINITY_DN70948_c2_g2	hypothetical protein LOTGIDRAFT_232648 [Lottia gigantea]	0.165	-2.59847	1.04828e-09	7.39459e-07	yes	down	32.1233	4.96
TRINITY_DN72579_c0_g1	PREDICTED: excitatory amino acid transporter-like [Biomphalaria glabrata]	0.038	-4.70476	1.35101e-09	9.37877e-07	yes	down	5.78667	0.2
TRINITY_DN78511_c0_g1	deleted in malignant brain tumors 1 protein isoform X2 [Columba livia]	0.023	-5.41495	1.58395e-09	1.05387e-06	yes	down	4.05	0.0866667
TRINITY_DN69195_c0_g1	PREDICTED: betaine--homocysteine S-methyltransferase 1-like [Aplysia californica]	0.129	-2.95659	1.59038e-09	1.05387e-06	yes	down	34.5533	4.05667
TRINITY_DN73464_c0_g2	dipeptidase 1-like isoform X1 [Mizuhopecten yessoensis]	0.012	-6.43257	1.98055e-09	1.25535e-06	yes	down	4.97	0.0466667
TRINITY_DN49320_c0_g1	cathepsin L protease [Cerebratulus lacteus]	0.058	-4.10525	1.9563e-09	1.25535e-06	yes	down	101.24	5.25667
TRINITY_DN75206_c1_g1	PREDICTED: sodium-coupled monocarboxylate transporter 1-like [Aplysia californica]	0.024	-5.37523	3.06376e-09	1.9142e-06	yes	down	4.90333	0.116667
TRINITY_DN73203_c0_g1	PREDICTED: N-acetylated-alpha-linked acidic dipeptidase 2 [Crassostrea gigas]	0.021	-5.54613	3.2106e-09	1.97769e-06	yes	down	7.79	0.153333
TRINITY_DN82263_c0_g1	hypothetical protein C0Q70_00139 [Pomacea canaliculata]	0.119	-3.06636	3.81282e-09	2.31602e-06	yes	down	4.06	0.476667
TRINITY_DN77963_c0_g2	hypothetical protein LOTGIDRAFT_166380 [Lottia gigantea]	0.194	-2.36756	3.99616e-09	2.39414e-06	yes	down	7.66667	1.41
TRINITY_DN82675_c3_g1	hypothetical protein LOTGIDRAFT_187793 [Lottia gigantea]	0.035	-4.81884	4.36091e-09	2.57736e-06	yes	down	4.80333	0.163333
TRINITY_DN71842_c4_g1	hypothetical protein LOTGIDRAFT_227962 [Lottia gigantea]	0.007	-7.15654	4.57085e-09	2.66541e-06	yes	down	4.64667	0.03
TRINITY_DN65973_c0_g2		0.12	-3.06407	5.21698e-09	2.96318e-06	yes	down	16.6033	1.97333
TRINITY_DN49739_c0_g1	temptin [Haliotis discus discus]	0.099	-3.3347	6.07307e-09	3.3621e-06	yes	down	5.46	0.496667
TRINITY_DN85522_c3_g1		0.004	-7.83946	6.41288e-09	3.43626e-06	yes	down	9.51	0
TRINITY_DN60457_c1_g1	multiple epidermal growth factor-like domains protein 6 [Mizuhopecten yessoensis]	0.143	-2.80331	6.44274e-09	3.43626e-06	yes	down	20.52	2.29667
TRINITY_DN86537_c1_g2	PREDICTED: sodium bicarbonate cotransporter 3-like [Aplysia californica]	0.054	-4.2047	6.43982e-09	3.43626e-06	yes	down	1.39	0.0733333
TRINITY_DN78528_c1_g1	Fas ligand-like protein [Haliotis discus discus]	0.158	-2.661	7.13678e-09	3.76057e-06	yes	down	6.32667	1.15
TRINITY_DN35301_c0_g1		0.106	-3.24438	7.47576e-09	3.88367e-06	yes	down	21.2167	2.11
TRINITY_DN59305_c0_g1	PREDICTED: ly6/PLAUR domain-containing protein 6-like, partial [Aplysia californica]	0.066	-3.91275	7.54801e-09	3.88367e-06	yes	down	1286.82	90.3067
TRINITY_DN77209_c0_g2	hypothetical protein LOTGIDRAFT_227806 [Lottia gigantea]	0.041	-4.59683	7.76629e-09	3.94952e-06	yes	down	4.33	0.163333
TRINITY_DN77072_c3_g1	indolethylamine N-methyltransferase-like [Mizuhopecten yessoensis]	0.005	-7.62103	8.60267e-09	4.32457e-06	yes	down	3.36	0
TRINITY_DN89059_c0_g2	PREDICTED: SCO-spondin [Crassostrea gigas]	0.096	-3.37836	9.7527e-09	4.79252e-06	yes	down	14.7067	1.39333
TRINITY_DN67920_c0_g1		0.214	-2.22309	1.09064e-08	5.24168e-06	yes	down	35.3433	7.35667
TRINITY_DN51705_c0_g1	RecName: Full=Asparagine-rich protei;;;	0.069	-3.86694	1.10931e-08	5.27344e-06	yes	down	5.27667	0.34
TRINITY_DN63800_c0_g1	fibrillin-2 [Orussus abietinus]	0.046	-4.45643	1.29289e-08	6.01538e-06	yes	down	12.48	0.706667
TRINITY_DN89323_c0_g3	hypothetical protein LOTGIDRAFT_235529 [Lottia gigantea]	0.221	-2.17509	1.55311e-08	7.15004e-06	yes	down	25.5467	5.31333
TRINITY_DN68588_c0_g1		0.327	-1.61277	1.57628e-08	7.18109e-06	yes	down	82.0733	25.81
TRINITY_DN62978_c0_g1	PREDICTED: uncharacterized protein LOC101859542 [Aplysia californica]	0.06	-4.06942	1.74004e-08	7.68695e-06	yes	down	31.0033	1.93667
TRINITY_DN73852_c0_g1		0.135	-2.89124	1.83917e-08	8.04361e-06	yes	down	11.03	1.41333
TRINITY_DN73099_c2_g1	low-density lipoprotein receptor-related protein 6-like [Stylophora pistillata]	0.157	-2.67017	1.86312e-08	8.06769e-06	yes	down	5.35	0.696667
TRINITY_DN80265_c0_g1		0.104	-3.26473	2.01775e-08	8.65161e-06	yes	down	6.3	0.63
TRINITY_DN75463_c7_g1	Rh-related protein [Branchiostoma floridae]	0.043	-4.54733	2.0544e-08	8.72324e-06	yes	down	1.78	0.0733333
TRINITY_DN83572_c2_g2	Williams-Beuren syndrome chromosomal region 27 protein-like [Mizuhopecten yessoensis]	0.048	-4.37528	2.104e-08	8.84791e-06	yes	down	31.7867	1.27667
TRINITY_DN87378_c0_g1	PREDICTED: neuronal calcium sensor 2-like [Aplysia californica]	0.128	-2.96529	2.22054e-08	9.24909e-06	yes	down	1.80333	0.213333
TRINITY_DN87617_c6_g1		0.055	-4.17691	2.75414e-08	1.12371e-05	yes	down	20.7533	1.08
TRINITY_DN79744_c0_g1	cysteine sulfinic acid decarboxylase-like isoform X1 [Mizuhopecten yessoensis]	0.157	-2.67005	2.8006e-08	1.12371e-05	yes	down	3.81	0.57
TRINITY_DN69242_c0_g1		0.199	-2.33202	2.79396e-08	1.12371e-05	yes	down	148.483	28.6433
TRINITY_DN32939_c0_g1	RecName: Full=Uncharacterized protein;	0.027	-5.18949	2.99729e-08	1.19169e-05	yes	down	17.13	0.456667
TRINITY_DN60944_c0_g1		0.237	-2.07558	3.18219e-08	1.25381e-05	yes	down	179.587	43.8
TRINITY_DN90115_c2_g1	hypothetical protein LOTGIDRAFT_230483 [Lottia gigantea]	0.186	-2.42685	3.68235e-08	1.4127e-05	yes	down	40.8167	5.63333
TRINITY_DN78361_c0_g1	PI-PLC X domain-containing protein 2-like [Mizuhopecten yessoensis]	0.171	-2.54979	3.84098e-08	1.43577e-05	yes	down	4.05667	0.65
TRINITY_DN59906_c0_g1		0.05	-4.30861	3.80393e-08	1.43577e-05	yes	down	18.56	0.966667
TRINITY_DN83310_c0_g1	sodium-dependent proline transporter-like isoform X2 [Mizuhopecten yessoensis]	0.048	-4.38569	4.18547e-08	1.55128e-05	yes	down	8.24333	0.306667
TRINITY_DN77882_c1_g1	PREDICTED: solute carrier family 22 member 6-B-like isoform X1 [Biomphalaria glabrata]	0.024	-5.37838	4.71271e-08	1.73202e-05	yes	down	4.06	0.09
TRINITY_DN86269_c1_g4		0.053	-4.23224	5.22937e-08	1.90589e-05	yes	down	2.06667	0.103333
TRINITY_DN88820_c5_g1	hypothetical protein C0Q70_13989 [Pomacea canaliculata]	0.04	-4.62928	5.67909e-08	2.05269e-05	yes	down	11.78	2.75
TRINITY_DN84628_c3_g1	acidic endochitinase-like [Exaiptasia pallida]	0.006	-7.28788	6.63964e-08	2.3802e-05	yes	down	1.81667	0
TRINITY_DN73530_c0_g1	cystathionine-beta-synthase [Haliotis discus discus]	0.06	-4.06721	6.99204e-08	2.48615e-05	yes	down	8.06333	0.433333
TRINITY_DN80716_c0_g1	hypothetical protein LOTGIDRAFT_215090 [Lottia gigantea]	0.046	-4.43195	7.18472e-08	2.53406e-05	yes	down	2.46	0.113333
TRINITY_DN88031_c0_g1	LOW QUALITY PROTEIN: uncharacterized protein LOC111134058 [Crassostrea virginica]	0.141	-2.82522	7.60066e-08	2.63821e-05	yes	down	351.797	47.1267
TRINITY_DN81389_c0_g3		0.189	-2.40605	8.02478e-08	2.7635e-05	yes	down	6.22667	1.1
TRINITY_DN66167_c0_g1	uncharacterized protein LOC111106199 isoform X4 [Crassostrea virginica]	0.19	-2.39267	8.83096e-08	3.01736e-05	yes	down	7.41333	1.40333
TRINITY_DN55973_c0_g1	Lactadherin [Crassostrea gigas]	0.07	-3.84578	9.67468e-08	3.28001e-05	yes	down	134.977	9.22
TRINITY_DN78121_c2_g1		0.01	-6.64456	9.75805e-08	3.28283e-05	yes	down	3.34667	0.03
TRINITY_DN76813_c0_g1	hypothetical protein C0Q70_12200 [Pomacea canaliculata]	0.046	-4.44099	1.00812e-07	3.36564e-05	yes	down	2.62	0.11
TRINITY_DN54376_c0_g1	hypothetical protein LOTGIDRAFT_182097 [Lottia gigantea]	0.089	-3.48578	1.04545e-07	3.45817e-05	yes	down	2.98333	0.243333
TRINITY_DN66175_c0_g1	PREDICTED: solute carrier organic anion transporter family member 4A1 isoform X1 [Crassostrea gigas]	0.134	-2.89656	1.05781e-07	3.45817e-05	yes	down	5.98667	0.846667
TRINITY_DN72910_c0_g1	PREDICTED: kynurenine/alpha-aminoadipate aminotransferase, mitochondrial [Crassostrea gigas]	0.092	-3.43903	1.05955e-07	3.45817e-05	yes	down	2.44333	0.21
TRINITY_DN90147_c0_g1	PREDICTED: sodium-coupled monocarboxylate transporter 1-like [Aplysia californica]	0.046	-4.45293	1.0907e-07	3.53347e-05	yes	down	6.88667	0.16
TRINITY_DN63868_c0_g1	hypothetical protein C0Q70_00037 [Pomacea canaliculata]	0.095	-3.4019	1.20104e-07	3.86231e-05	yes	down	5.02333	0.44
TRINITY_DN67161_c0_g1	heat shock protein 70 [Cellana toreuma]	0.139	-2.84287	1.29188e-07	4.12412e-05	yes	down	3.42667	0.463333
TRINITY_DN87297_c1_g1	inhibitor of nuclear factor-kappaB protein [Haliotis rufescens]	0.314	-1.6702	1.41604e-07	4.45545e-05	yes	down	9.46333	2.87
TRINITY_DN86763_c2_g2	PREDICTED: peptidyl-prolyl cis-trans isomerase H-like [Biomphalaria glabrata]	0.085	-3.55026	1.40884e-07	4.45545e-05	yes	down	5.21	0.443333
TRINITY_DN63705_c0_g2	organic cation transporter protein-like [Mizuhopecten yessoensis]	0.007	-7.21612	1.61085e-07	4.99651e-05	yes	down	7.41667	0
TRINITY_DN88334_c0_g2		0.111	-3.16825	1.70052e-07	5.20085e-05	yes	down	2.32333	0.226667
TRINITY_DN52924_c0_g1	GATA zinc finger domain-containing protein 15-like [Mizuhopecten yessoensis]	0.008	-7.00529	1.71517e-07	5.20924e-05	yes	down	5.10667	0.0333333
TRINITY_DN88164_c1_g1	hypothetical protein LOTGIDRAFT_185795 [Lottia gigantea]	0.015	-6.03205	1.85536e-07	5.53376e-05	yes	down	12.5167	0.186667
TRINITY_DN77507_c3_g2		0.037	-4.7674	1.85998e-07	5.53376e-05	yes	down	5.99667	0.233333
TRINITY_DN76914_c0_g1	hypothetical protein C0Q70_03530 [Pomacea canaliculata]	0.029	-5.13043	1.85196e-07	5.53376e-05	yes	down	6.4	0.16
TRINITY_DN84903_c0_g2	PREDICTED: probable proline dehydrogenase 2 [Octopus bimaculoides]	0.089	-3.49447	1.87551e-07	5.54225e-05	yes	down	6.62667	0.576667
TRINITY_DN44630_c0_g1		0.03	-5.07286	2.05735e-07	6.03879e-05	yes	down	22.0733	0.646667
TRINITY_DN22103_c0_g1	Delta-like protein 1 [Mizuhopecten yessoensis]	0.145	-2.78447	2.11485e-07	6.16621e-05	yes	down	37.1467	5.04
TRINITY_DN85765_c0_g3	aminopeptidase N-like isoform X1 [Crassostrea virginica]	0.02	-5.64237	2.17849e-07	6.30968e-05	yes	down	1.19667	0.0233333
TRINITY_DN82667_c1_g1	organic cation transporter protein-like [Crassostrea virginica]	0.014	-6.12093	2.21839e-07	6.38299e-05	yes	down	3.20667	0.03
TRINITY_DN73732_c0_g1	PREDICTED: cornifelin-like isoform X1 [Saccoglossus kowalevskii]	0.198	-2.33562	2.32739e-07	6.60964e-05	yes	down	8.48333	1.62
TRINITY_DN72819_c1_g1	PREDICTED: collagen alpha-	0.199	-2.32799	2.32565e-07	6.60964e-05	yes	down	18.34	3.42
TRINITY_DN85765_c0_g2	PREDICTED: uncharacterized protein LOC105340635 [Crassostrea gigas]	0.281	-1.83295	2.57231e-07	7.25806e-05	yes	down	17.8367	4.78333
TRINITY_DN89719_c1_g3	calcium-activated chloride channel regulator 3A-1 [Lingula anatina]	0.07	-3.83391	2.79131e-07	7.77567e-05	yes	down	9.91667	0.666667
TRINITY_DN87840_c2_g2	PREDICTED: solute carrier family 22 member 6-B-like isoform X1 [Biomphalaria glabrata]	0.019	-5.7471	2.81693e-07	7.79737e-05	yes	down	5.75	0.0966667
TRINITY_DN63576_c0_g1	hypothetical protein LOTGIDRAFT_229657 [Lottia gigantea]	0.162	-2.62381	2.87329e-07	7.90335e-05	yes	down	10.93	1.73333
TRINITY_DN63155_c0_g1	PREDICTED: uncharacterized protein LOC105325490 isoform X2 [Crassostrea gigas]	0.238	-2.06919	2.98938e-07	8.1713e-05	yes	down	68.4633	15.5367
TRINITY_DN85917_c0_g3		0.04	-4.62959	3.0435e-07	8.26756e-05	yes	down	9.63667	0.42
TRINITY_DN71188_c0_g1		0.226	-2.1486	3.06673e-07	8.27921e-05	yes	down	4.71	1.00667
TRINITY_DN78225_c0_g2	hypothetical protein LOTGIDRAFT_235529 [Lottia gigantea]	0.234	-2.09326	3.79654e-07	0.000101245	yes	down	37.5233	7.38333
TRINITY_DN85378_c1_g5	hypothetical protein AB205_0126070 [Rana catesbeiana]	0.235	-2.09046	3.94324e-07	0.00010452	yes	down	11.8	2.92333
TRINITY_DN83807_c2_g2	Transmembrane protease serine 9 [Habropoda laboriosa]	0.302	-1.72711	4.00577e-07	0.000104906	yes	down	20.2533	5.8
TRINITY_DN77142_c0_g1	Cystathionine gamma-lyase, partial [Stegodyphus mimosarum]	0.284	-1.81817	4.33848e-07	0.000112943	yes	down	24.0333	6.96333
TRINITY_DN67313_c0_g1		0.006	-7.26737	4.42021e-07	0.000114389	yes	down	2.99667	0
TRINITY_DN80349_c0_g1	PREDICTED: collagen alpha-	0.008	-7.00446	4.52852e-07	0.000115229	yes	down	3.48333	0
TRINITY_DN70273_c0_g1	PREDICTED: universal stress protein A-like protein [Aplysia californica]	0.024	-5.36109	4.559e-07	0.000115229	yes	down	4.97667	0.113333
TRINITY_DN82939_c0_g1	excitatory amino acid transporter [Lymnaea stagnalis]	0.025	-5.3245	4.5844e-07	0.000115229	yes	down	1.36667	0.0366667
TRINITY_DN128926_c0_g1		0.144	-2.79695	5.01131e-07	0.00012524	yes	down	2.85667	0.39
TRINITY_DN89261_c1_g1	hypothetical protein C0Q70_03967 [Pomacea canaliculata]	0.184	-2.44525	5.05403e-07	0.00012559	yes	down	6.22	1.06667
TRINITY_DN80965_c0_g1	hypothetical protein C0Q70_04945 [Pomacea canaliculata]	0.053	-4.23937	5.56242e-07	0.000137442	yes	down	10.1367	0.773333
TRINITY_DN82451_c0_g1	organic cation transporter protein-like [Crassostrea virginica]	0.151	-2.72293	5.63983e-07	0.000137798	yes	down	57.5633	6.77667
TRINITY_DN86245_c2_g1		0.148	-2.75363	5.62588e-07	0.000137798	yes	down	252.477	33.94
TRINITY_DN77952_c1_g1	hypothetical protein LOTGIDRAFT_164601 [Lottia gigantea]	0.016	-5.98412	6.1342e-07	0.000149044	yes	down	2.00667	0.103333
TRINITY_DN71281_c0_g1	PREDICTED: 1,2-dihydroxy-3-keto-5-methylthiopentene dioxygenase-like [Acropora digitifera]	0.204	-2.29315	6.55882e-07	0.000158481	yes	down	153.547	28.1767
TRINITY_DN72352_c3_g1	uncharacterized protein LOC111612814 [Centruroides sculpturatus]	0.055	-4.17884	6.70745e-07	0.000161181	yes	down	1.68	0.15
TRINITY_DN90098_c0_g1	uncharacterized protein LOC111134646 [Crassostrea virginica]	0.062	-4.00635	6.74447e-07	0.000161185	yes	down	1.19	0.0666667
TRINITY_DN87525_c0_g1	serpin B-like protein 3 [Haliotis discus discus]	0.317	-1.65829	6.91448e-07	0.00016435	yes	down	88.97	27.4633
TRINITY_DN80769_c1_g1	hypothetical protein LOTGIDRAFT_204498 [Lottia gigantea]	0.075	-3.74653	7.02615e-07	0.000166102	yes	down	5.32	0.363333
TRINITY_DN74103_c0_g2	uncharacterized protein LOC111100628 isoform X3 [Crassostrea virginica]	0.186	-2.42517	7.40937e-07	0.000173478	yes	down	722.757	138.76
TRINITY_DN79714_c5_g1	hypothetical protein LOTGIDRAFT_134202 [Lottia gigantea]	0.138	-2.85811	7.60964e-07	0.000176089	yes	down	5.87	0.726667
TRINITY_DN88029_c1_g4	hypothetical protein LOTGIDRAFT_91642, partial [Lottia gigantea]	0.074	-3.75331	8.08639e-07	0.000184483	yes	down	6.65333	0.496667
TRINITY_DN67522_c0_g1	hypothetical protein LOTGIDRAFT_188395 [Lottia gigantea]	0.119	-3.0666	8.09896e-07	0.000184483	yes	down	62.7333	8.76333
TRINITY_DN60951_c0_g2	X-box binding protein [Haliotis discus discus]	0.116	-3.10913	8.21163e-07	0.000186081	yes	down	12.97	1.42667
TRINITY_DN78309_c0_g2	hypothetical protein LOTGIDRAFT_171694 [Lottia gigantea]	0.032	-4.98656	8.47962e-07	0.000190671	yes	down	3.72667	0.0766667
TRINITY_DN72962_c0_g1	uncharacterized protein LOC110459728 [Mizuhopecten yessoensis]	0.104	-3.26908	8.50139e-07	0.000190671	yes	down	2.60333	0.256667
TRINITY_DN88363_c0_g1		0.134	-2.89621	8.66414e-07	0.000192348	yes	down	8.93333	1.2
TRINITY_DN88685_c2_g1	PREDICTED: solute carrier family 40 member 1-like isoform X1 [Crassostrea gigas]	0.147	-2.7664	1.00964e-06	0.000221893	yes	down	3.76333	0.85
TRINITY_DN73295_c0_g1	hypothetical protein C0Q70_19749 [Pomacea canaliculata]	0.145	-2.78624	1.05249e-06	0.000229946	yes	down	2.56667	0.353333
TRINITY_DN89312_c2_g1	Mx [Haliotis discus discus]	0.09	-3.48063	1.0568e-06	0.000229946	yes	down	4.05333	0.356667
TRINITY_DN82819_c2_g1	hypothetical protein LOTGIDRAFT_227335 [Lottia gigantea]	0.16	-2.64596	1.10664e-06	0.000239598	yes	down	14.98	2.31
TRINITY_DN85575_c4_g1	PREDICTED: solute carrier family 22 member 3-like isoform X2 [Biomphalaria glabrata]	0.034	-4.88783	1.14612e-06	0.000246923	yes	down	1.46	0.0466667
TRINITY_DN81484_c2_g1	hypothetical protein C0Q70_03141 [Pomacea canaliculata]	0.084	-3.56819	1.16575e-06	0.000249923	yes	down	18.0867	1.08
TRINITY_DN80230_c0_g3	Glucose dehydrogenase [acceptor] [Mizuhopecten yessoensis]	0.187	-2.42186	1.21052e-06	0.000258255	yes	down	15.29	2.80667
TRINITY_DN17898_c0_g1		0.009	-6.83442	1.21801e-06	0.000258591	yes	down	1.00667	0
TRINITY_DN79017_c0_g1		0.065	-3.9451	1.226e-06	0.00025903	yes	down	3.21	0.29
TRINITY_DN73844_c0_g1		0.011	-6.4929	1.25902e-06	0.000264727	yes	down	1.42	0.01
TRINITY_DN87568_c0_g2	sulfotransferase 1 family member D1-like [Mizuhopecten yessoensis]	0.033	-4.93086	1.31745e-06	0.000275687	yes	down	3.43333	0.0966667
TRINITY_DN85057_c0_g1	hypothetical protein LOTGIDRAFT_185795 [Lottia gigantea]	0.042	-4.57808	1.36618e-06	0.000284522	yes	down	20.93	0.853333
TRINITY_DN81034_c0_g1	PREDICTED: cholinesterase isoform X1 [Gallus gallus]	0.038	-4.71315	1.388e-06	0.000287698	yes	down	1.21	0.0466667
TRINITY_DN81389_c0_g4		0.229	-2.12655	1.42813e-06	0.00029462	yes	down	16.3733	3.68667
TRINITY_DN83226_c1_g3	PREDICTED: organic cation transporter protein-like [Octopus bimaculoides]	0.027	-5.23143	1.4699e-06	0.000299438	yes	down	2.64333	0.0666667
TRINITY_DN66100_c0_g1		0.159	-2.65334	1.53413e-06	0.000309034	yes	down	2.36333	0.35
TRINITY_DN54136_c0_g1	Perlustrin [Patella vulgata]	0.145	-2.78262	1.5404e-06	0.000309034	yes	down	42.4633	6.05667
TRINITY_DN71077_c1_g2	sulfotransferase 1 family member D1-like [Mizuhopecten yessoensis]	0.056	-4.16571	1.60571e-06	0.000320666	yes	down	8.43667	0.413333
TRINITY_DN78609_c0_g1		0.073	-3.78184	1.68147e-06	0.000334269	yes	down	10.3967	0.843333
TRINITY_DN70283_c0_g1	hypothetical protein LOTGIDRAFT_227962 [Lottia gigantea]	0.006	-7.39077	1.72392e-06	0.000341156	yes	down	1.54667	0
TRINITY_DN77639_c0_g2	hypothetical protein LOTGIDRAFT_232718 [Lottia gigantea]	0.149	-2.74413	1.73544e-06	0.00034189	yes	down	3.81667	1.07667
TRINITY_DN59837_c0_g1	PREDICTED: uncharacterized protein LOC105325083 [Crassostrea gigas]	0.165	-2.60319	1.76129e-06	0.000345425	yes	down	37.57	5.84667
TRINITY_DN74784_c0_g1	PREDICTED: type I iodothyronine deiodinase-like [Crassostrea gigas]	0.293	-1.7713	1.91308e-06	0.000373521	yes	down	19.43	4.77333
TRINITY_DN45710_c0_g1	PREDICTED: uncharacterized protein LOC105339559 [Crassostrea gigas]	0.156	-2.67739	1.96063e-06	0.000381103	yes	down	68.7267	10.44
TRINITY_DN85045_c2_g2		0.411	-1.28262	1.99446e-06	0.000385963	yes	down	88	34.1933
TRINITY_DN79963_c0_g1	hypothetical protein LOTGIDRAFT_228532 [Lottia gigantea]	0.27	-1.8906	2.04488e-06	0.000393977	yes	down	24.47	6.18
TRINITY_DN81054_c1_g1	PREDICTED: 3-oxo-5-beta-steroid 4-dehydrogenase [Crocodylus porosus]	0.126	-2.98972	2.07059e-06	0.000395447	yes	down	5.74	0.7
TRINITY_DN74214_c0_g1	lactadherin-like [Mizuhopecten yessoensis]	0.106	-3.23978	2.30659e-06	0.000436704	yes	down	313.037	33.9267
TRINITY_DN83527_c1_g2	xanthine dehydrogenase/oxidase-like isoform X1 [Crassostrea virginica]	0.127	-2.97501	2.30628e-06	0.000436704	yes	down	1.27333	0.146667
TRINITY_DN71957_c2_g1		0.008	-7.03593	2.38267e-06	0.000449164	yes	down	2.43333	0
TRINITY_DN78369_c1_g2		0.267	-1.90364	2.50082e-06	0.000469413	yes	down	26.2567	6.55667
TRINITY_DN55089_c0_g1	hypothetical protein C0Q70_15589 [Pomacea canaliculata]	0.012	-6.39141	2.57754e-06	0.000481746	yes	down	3.46	0.0366667
TRINITY_DN84424_c1_g2	fibroblast growth factor receptor [Haliotis diversicolor]	0.007	-7.20073	2.65409e-06	0.000493944	yes	down	0.723333	0
TRINITY_DN79355_c3_g1	neutral ceramidase-like [Crassostrea virginica]	0.25	-2.00011	2.73172e-06	0.000504101	yes	down	15.2567	3.88333
TRINITY_DN70649_c0_g1	uncharacterized protein LOC110447298 isoform X11 [Mizuhopecten yessoensis]	0.212	-2.23978	2.72657e-06	0.000504101	yes	down	5.9	1.27667
TRINITY_DN76476_c0_g1	hypothetical protein LOTGIDRAFT_231723 [Lottia gigantea]	0.101	-3.30686	2.74873e-06	0.000505108	yes	down	2.95667	0.263333
TRINITY_DN72598_c0_g1	hypothetical protein LOTGIDRAFT_177946 [Lottia gigantea]	0.009	-6.85899	2.78212e-06	0.000509104	yes	down	0.993333	0
TRINITY_DN80530_c1_g1	hypothetical protein C0Q70_13614 [Pomacea canaliculata]	0.19	-2.39706	2.84466e-06	0.00051838	yes	down	22.67	4.24333
TRINITY_DN68210_c0_g1	PREDICTED: uncharacterized protein LOC105326163 [Crassostrea gigas]	0.293	-1.77255	2.93026e-06	0.000531763	yes	down	12.8967	3.63333
TRINITY_DN89104_c1_g2	sodium-coupled monocarboxylate transporter 1-like [Crassostrea virginica]	0.059	-4.07146	3.00517e-06	0.000543104	yes	down	1.54667	0.0433333
TRINITY_DN89013_c1_g2	macrophage expressed protein [Haliotis diversicolor supertexta]	0.304	-1.71857	3.23627e-06	0.000580075	yes	down	34.6767	9.33667
TRINITY_DN71111_c0_g1	Hox5 [Haliotis rufescens]	0.146	-2.77992	3.28858e-06	0.000587045	yes	down	1.03	0.143333
TRINITY_DN61475_c0_g1	cholinesterase 1, partial [Haliotis discus discus]	0.103	-3.28282	3.69668e-06	0.000651912	yes	down	5.81	0.583333
TRINITY_DN70682_c0_g1		0.328	-1.60604	3.74108e-06	0.000657093	yes	down	13.5167	4.24667
TRINITY_DN65786_c0_g1		0.084	-3.5731	3.76157e-06	0.000658049	yes	down	17.7267	1.55
TRINITY_DN68266_c0_g1		0.008	-6.94179	3.78657e-06	0.000659784	yes	down	2.11333	0
TRINITY_DN23556_c0_g1		0.345	-1.53569	3.84057e-06	0.000666537	yes	down	7847.97	3140.32
TRINITY_DN71577_c0_g1	PREDICTED: protein Wnt-4-like [Biomphalaria glabrata]	0.198	-2.34	4.14105e-06	0.000713027	yes	down	2.49667	0.47
TRINITY_DN77749_c0_g1		0.024	-5.39402	4.21877e-06	0.000720734	yes	down	6.05667	0.143333
TRINITY_DN80445_c0_g1	hypothetical protein C0Q70_04010 [Pomacea canaliculata]	0.297	-1.75337	4.20919e-06	0.000720734	yes	down	48.32	15.6667
TRINITY_DN69992_c0_g1	alkaline phosphatase, tissue-nonspecific isozyme-like isoform X2 [Mizuhopecten yessoensis]	0.047	-4.39958	4.2851e-06	0.000729217	yes	down	1.36667	0.06
TRINITY_DN90147_c0_g2	PREDICTED: sodium-coupled monocarboxylate transporter 1-like [Aplysia californica]	0.023	-5.45708	4.33119e-06	0.000734203	yes	down	9.06333	0.213333
TRINITY_DN79463_c0_g1	hypothetical protein LOTGIDRAFT_233521 [Lottia gigantea]	0.032	-4.96504	4.52432e-06	0.000763981	yes	down	1.75	0.05
TRINITY_DN88959_c0_g2	PREDICTED: uncharacterized protein LOC101849867 isoform X5 [Aplysia californica]	0.3	-1.73822	4.62632e-06	0.000775274	yes	down	17.12	5.11
TRINITY_DN84628_c1_g1	LOW QUALITY PROTEIN: uncharacterized protein LOC111119837 [Crassostrea virginica]	0.01	-6.58706	4.62665e-06	0.000775274	yes	down	1.36	0
TRINITY_DN76747_c0_g1		0.058	-4.09592	4.69806e-06	0.000784235	yes	down	4.97333	0.273333
TRINITY_DN20561_c0_g1		0.01	-6.5766	4.8431e-06	0.000802322	yes	down	0.95	0
TRINITY_DN44145_c0_g1	PREDICTED: prolactin-releasing peptide receptor-like [Biomphalaria glabrata]	0.029	-5.08591	5.01756e-06	0.000821884	yes	down	1.11667	0.03
TRINITY_DN88903_c0_g1	uncharacterized protein LOC110448843 [Mizuhopecten yessoensis]	0.323	-1.62914	5.00174e-06	0.000821884	yes	down	8.67	3.06667
TRINITY_DN65514_c0_g1	hypothetical protein LOTGIDRAFT_189289 [Lottia gigantea]	0.06	-4.05053	5.08557e-06	0.00082901	yes	down	1.85	0.106667
TRINITY_DN81867_c0_g1		0.17	-2.55532	5.13689e-06	0.00082901	yes	down	5.7	0.916667
TRINITY_DN71215_c1_g1		0.379	-1.40084	5.11742e-06	0.00082901	yes	down	79.2	25.5433
TRINITY_DN39052_c0_g1	PREDICTED: tripartite motif-containing protein 2 [Crassostrea gigas]	0.081	-3.63449	5.12878e-06	0.00082901	yes	down	2.37667	0.18
TRINITY_DN75728_c5_g1	hypothetical protein C0Q70_08883 [Pomacea canaliculata]	0.203	-2.30295	5.22478e-06	0.000840095	yes	down	4.57	0.886667
TRINITY_DN74188_c1_g1	uncharacterized protein LOC111137845 [Crassostrea virginica]	0.278	-1.84694	5.27584e-06	0.000843739	yes	down	16.74	4.5
TRINITY_DN57248_c0_g1		0.009	-6.80663	5.28603e-06	0.000843739	yes	down	2.59333	0
TRINITY_DN73472_c0_g1	angiotensin-converting enzyme-like [Lingula anatina]	0.168	-2.57167	5.3868e-06	0.000856698	yes	down	17.6567	2.54667
TRINITY_DN52951_c0_g1		0.014	-6.15768	5.42837e-06	0.000860181	yes	down	1.65667	0.02
TRINITY_DN83527_c1_g1	xanthine dehydrogenase/oxidase-like isoform X1 [Crassostrea virginica]	0.066	-3.91415	5.4717e-06	0.000863917	yes	down	3.69333	0.306667
TRINITY_DN65396_c0_g1	PREDICTED: collagen alpha-	0.257	-1.96177	5.99601e-06	0.000936555	yes	down	29.7467	7.12667
TRINITY_DN81241_c0_g1	inter-alpha-trypsin inhibitor heavy chain H3-like isoform X2 [Mizuhopecten yessoensis]	0.232	-2.10619	6.06544e-06	0.000940681	yes	down	3.46667	0.796667
TRINITY_DN88235_c1_g2	hypothetical protein LOTGIDRAFT_203052 [Lottia gigantea]	0.111	-3.17712	6.04537e-06	0.000940681	yes	down	4.97333	0.493333
TRINITY_DN107665_c0_g1	uncharacterized protein LOC110456139 [Mizuhopecten yessoensis]	0.094	-3.41755	6.25746e-06	0.000956887	yes	down	534.693	52.3033
TRINITY_DN88898_c1_g1	uncharacterized protein LOC110382894 [Helicoverpa armigera]	0.216	-2.21367	6.59555e-06	0.00100158	yes	down	3.44333	0.653333
TRINITY_DN65202_c0_g1	hypothetical protein LOTGIDRAFT_154374 [Lottia gigantea]	0.057	-4.1258	6.58123e-06	0.00100158	yes	down	1.09333	0.0566667
TRINITY_DN81418_c4_g2	uncharacterized protein LOC110048010 [Orbicella faveolata]	0.326	-1.61812	6.70023e-06	0.00101396	yes	down	31.0067	9.88
TRINITY_DN80181_c0_g1	hypothetical protein C0Q70_21420 [Pomacea canaliculata]	0.068	-3.87732	7.00317e-06	0.00104178	yes	down	2.35333	0.146667
TRINITY_DN78801_c0_g1	multiple epidermal growth factor-like domains protein 10 [Crassostrea virginica]	0.079	-3.65757	7.1483e-06	0.00105263	yes	down	9.1	0.65
TRINITY_DN80423_c0_g1	uncharacterized protein LOC110455039 isoform X2 [Mizuhopecten yessoensis]	0.109	-3.19617	7.35105e-06	0.00107618	yes	down	23.49	2.36
TRINITY_DN62702_c2_g1	glutathione-S-transferase isoform 2 [Haliotis discus discus]	0.261	-1.93808	7.35746e-06	0.00107618	yes	down	30.7967	7.71667
TRINITY_DN68280_c0_g1	ankyrin repeat and death domain-containing protein 1A isoform X2 [Lingula anatina]	0.155	-2.68594	7.45974e-06	0.00107674	yes	down	1.54667	0.34
TRINITY_DN59217_c0_g3	hypothetical protein LOTGIDRAFT_214482 [Lottia gigantea]	0.345	-1.5359	7.42327e-06	0.00107674	yes	down	81.2433	27.1367
TRINITY_DN84514_c4_g2		0.377	-1.40884	7.43213e-06	0.00107674	yes	down	158.227	58.8933
TRINITY_DN83287_c1_g2	GTPase IMAP family member 4-like [Crassostrea virginica]	0.192	-2.38127	7.55824e-06	0.00108737	yes	down	11.91	2.13
TRINITY_DN84107_c1_g1		0.07	-3.84229	7.58365e-06	0.00108745	yes	down	1.45667	0.0766667
TRINITY_DN70753_c0_g1		0.309	-1.69285	7.67207e-06	0.00109653	yes	down	11.7467	3.51667
TRINITY_DN63757_c0_g1		0.166	-2.58682	7.77606e-06	0.00110777	yes	down	49.3267	7.62333
TRINITY_DN84517_c0_g1	hypothetical protein LOTGIDRAFT_154879 [Lottia gigantea]	0.088	-3.50157	8.17614e-06	0.00116047	yes	down	1.61333	0.206667
TRINITY_DN21200_c0_g1		0.011	-6.46129	8.22558e-06	0.00116047	yes	down	15.6267	0
TRINITY_DN59397_c0_g1		0.014	-6.13833	8.20888e-06	0.00116047	yes	down	3.45667	0.0466667
TRINITY_DN77718_c0_g1	uncharacterized protein LOC106164469 [Lingula anatina]	0.241	-2.05104	8.69259e-06	0.00122241	yes	down	10.27	2.4
TRINITY_DN59500_c0_g1	ectonucleotide pyrophosphatase/phosphodiesterase family member 6-like [Mizuhopecten yessoensis]	0.053	-4.24615	9.20905e-06	0.00128267	yes	down	3.00333	0.15
TRINITY_DN88400_c1_g3	nitric oxide synthase [Stramonita haemastoma]	0.011	-6.49499	9.45275e-06	0.00131243	yes	down	1.15	0
TRINITY_DN80931_c0_g2		0.166	-2.59166	9.54192e-06	0.00131666	yes	down	7.95333	1.33
TRINITY_DN25490_c0_g1	hypothetical protein LOTGIDRAFT_236519 [Lottia gigantea]	0.011	-6.46848	9.54344e-06	0.00131666	yes	down	0.643333	0
TRINITY_DN73492_c1_g1	hypothetical protein LOTGIDRAFT_239057 [Lottia gigantea]	0.011	-6.51922	9.64156e-06	0.00132602	yes	down	1.68667	0
TRINITY_DN74212_c1_g1	sodium-dependent proline transporter-like [Mizuhopecten yessoensis]	0.044	-4.51408	1.04388e-05	0.00142225	yes	down	11.0733	0.75
TRINITY_DN77293_c0_g1	sodium- and chloride-dependent betaine transporter-like [Mizuhopecten yessoensis]	0.008	-6.8921	1.06767e-05	0.00144158	yes	down	0.846667	0
TRINITY_DN63040_c4_g1	Hemicentin-1 [Mizuhopecten yessoensis]	0.145	-2.78679	1.08344e-05	0.00144906	yes	down	29.3633	4.09333
TRINITY_DN63375_c0_g1	aragonite protein AP24 precursor [Haliotis rufescens]	0.021	-5.58839	1.0788e-05	0.00144906	yes	down	2.76333	0.0566667
TRINITY_DN74491_c0_g1	uncharacterized protein LOC110443887 [Mizuhopecten yessoensis]	0.158	-2.6579	1.12026e-05	0.00148469	yes	down	2.10333	0.33
TRINITY_DN52222_c0_g1		0.083	-3.59543	1.11985e-05	0.00148469	yes	down	60.2767	0.18
TRINITY_DN72878_c1_g1		0.071	-3.81007	1.14142e-05	0.00150361	yes	down	2.79	0.193333
TRINITY_DN77727_c0_g1	hypothetical protein C0Q70_04129 [Pomacea canaliculata]	0.072	-3.80046	1.14824e-05	0.00150806	yes	down	1.9	0.123333
TRINITY_DN72297_c3_g1	PREDICTED: beta-lactamase-like protein 4 [Aplysia californica]	0.222	-2.17399	1.19874e-05	0.00156499	yes	down	4.39	0.936667
TRINITY_DN59315_c0_g1		0.01	-6.57406	1.21763e-05	0.00158491	yes	down	10.5867	0
TRINITY_DN90112_c3_g1	hypothetical protein C0Q70_04009 [Pomacea canaliculata]	0.222	-2.1724	1.23259e-05	0.00159963	yes	down	18.9833	3.76333
TRINITY_DN71475_c0_g1	PREDICTED: somatomedin-B and thrombospondin type-1 domain-containing protein [Crassostrea gigas]	0.353	-1.50112	1.2506e-05	0.00160505	yes	down	5.22	1.75667
TRINITY_DN78894_c0_g1	hypothetical protein C0Q70_05064 [Pomacea canaliculata]	0.325	-1.62264	1.2479e-05	0.00160505	yes	down	38.52	11.7333
TRINITY_DN67615_c0_g1	sodium-dependent proline transporter-like isoform X1 [Mizuhopecten yessoensis]	0.01	-6.71164	1.25512e-05	0.00160505	yes	down	2.11667	0
TRINITY_DN81662_c0_g1	hypothetical protein C0Q70_03367 [Pomacea canaliculata]	0.311	-1.68644	1.25178e-05	0.00160505	yes	down	3.59333	0.883333
TRINITY_DN57972_c0_g1		0.398	-1.32899	1.24321e-05	0.00160505	yes	down	59.82	23.1667
TRINITY_DN71637_c0_g1	hypothetical protein LOTGIDRAFT_160120 [Lottia gigantea]	0.077	-3.69617	1.29081e-05	0.00163702	yes	down	12.04	0.953333
TRINITY_DN87739_c2_g1	hypothetical protein LOTGIDRAFT_167964 [Lottia gigantea]	0.175	-2.51089	1.28552e-05	0.00163702	yes	down	10.2933	2.12
TRINITY_DN65203_c0_g1	hypothetical protein LOTGIDRAFT_152928 [Lottia gigantea]	0.137	-2.86555	1.30739e-05	0.00165146	yes	down	6.10667	0.82
TRINITY_DN72003_c0_g4	PREDICTED: 15-hydroxyprostaglandin dehydrogenase [NA	0.262	-1.93305	1.31407e-05	0.00165146	yes	down	17.21	4.39333
TRINITY_DN69817_c0_g1		0.342	-1.54854	1.35967e-05	0.00169418	yes	down	19.9167	6.55
TRINITY_DN81227_c0_g1	PREDICTED: L-asparaginase isoform X1 [Fopius arisanus]	0.118	-3.08107	1.37664e-05	0.00171044	yes	down	3.68	0.39
TRINITY_DN79443_c1_g1		0.23	-2.12036	1.38946e-05	0.00172147	yes	down	50.6533	11.66
TRINITY_DN86965_c6_g2	PREDICTED: uncharacterized protein LOC106012608 [Aplysia californica]	0.378	-1.40295	1.42618e-05	0.00176197	yes	down	9.17333	3.32333
TRINITY_DN90147_c0_g3	hypothetical protein C0Q70_20871 [Pomacea canaliculata]	0.014	-6.15724	1.47097e-05	0.0018122	yes	down	18.3333	0.106667
TRINITY_DN67443_c0_g1		0.077	-3.7016	1.51316e-05	0.00185207	yes	down	6.31333	0.44
TRINITY_DN70855_c0_g1	hypothetical protein LOTGIDRAFT_171705 [Lottia gigantea]	0.22	-2.18651	1.51605e-05	0.00185207	yes	down	5.90667	1.24
TRINITY_DN84858_c1_g3	sulfotransferase 1 family member D1-like [Mizuhopecten yessoensis]	0.016	-5.99474	1.53386e-05	0.00186484	yes	down	1.82	0.0266667
TRINITY_DN69185_c1_g1		0.12	-3.05529	1.53502e-05	0.00186484	yes	down	2.9	0.323333
TRINITY_DN29540_c0_g1	uncharacterized protein LOC106155695 [Lingula anatina]	0.142	-2.81436	1.64086e-05	0.0019879	yes	down	43.9	6.17333
TRINITY_DN87473_c0_g2	Cubilin [Dufourea novaeangliae]	0.276	-1.85475	1.65095e-05	0.00198905	yes	down	14.3033	4.11333
TRINITY_DN79726_c1_g1	hypothetical protein LOTGIDRAFT_229978 [Lottia gigantea]	0.336	-1.57242	1.65546e-05	0.00198905	yes	down	14.5367	4.57667
TRINITY_DN30574_c0_g1	PREDICTED: oxalate:formate antiporter-like isoform X1 [Biomphalaria glabrata]	0.072	-3.78949	1.74507e-05	0.00208797	yes	down	3.24	0.206667
TRINITY_DN89079_c1_g1		0.4	-1.32318	1.76598e-05	0.0021045	yes	down	677.67	347.36
TRINITY_DN84416_c0_g1	PREDICTED: protein IQ-DOMAIN 14 isoform X1 [Crassostrea gigas]	0.067	-3.8966	1.7799e-05	0.00211532	yes	down	6.59667	0.186667
TRINITY_DN65657_c0_g1		0.149	-2.75075	1.80339e-05	0.00213166	yes	down	4.31667	0.623333
TRINITY_DN57016_c0_g1	PREDICTED: uncharacterized protein LOC106878080 [Octopus bimaculoides]	0.158	-2.66466	1.85073e-05	0.00218172	yes	down	27.1733	4.00333
TRINITY_DN72318_c0_g1		0.156	-2.68478	1.89767e-05	0.00223103	yes	down	5.75333	0.86
TRINITY_DN49007_c0_g1	type IV collagen [Haliotis rufescens]	0.093	-3.43327	2.01025e-05	0.00235075	yes	down	2.28333	0.196667
TRINITY_DN73432_c0_g1	cadherin EGF LAG seven-pass G-type receptor 2-like [Mizuhopecten yessoensis]	0.149	-2.74407	2.02223e-05	0.00235219	yes	down	186.89	27.09
TRINITY_DN90092_c0_g1	uncharacterized protein LOC111125444 [Crassostrea virginica]	0.08	-3.65171	2.03453e-05	0.00236021	yes	down	0.633333	0.0466667
TRINITY_DN73575_c0_g1	hypothetical protein LOTGIDRAFT_229608 [Lottia gigantea]	0.206	-2.28	2.04082e-05	0.00236105	yes	down	35.3533	7.33
TRINITY_DN75692_c0_g1	uncharacterized protein LOC110458461 [Mizuhopecten yessoensis]	0.367	-1.44561	2.07739e-05	0.00238463	yes	down	34.26	12.1233
TRINITY_DN75827_c0_g1	PREDICTED: ADAMTS-like protein 1 [Aplysia californica]	0.17	-2.55282	2.08521e-05	0.00238734	yes	down	2.03	0.386667
TRINITY_DN74666_c0_g1	PREDICTED: limbic system-associated membrane protein-like [Aplysia californica]	0.344	-1.5395	2.14343e-05	0.0024476	yes	down	10.74	3.51667
TRINITY_DN86137_c0_g1	PREDICTED: uncharacterized protein LOC109618538 [Crassostrea gigas]	0.034	-4.87435	2.18999e-05	0.00248133	yes	down	1.92333	0.06
TRINITY_DN66682_c0_g1	PREDICTED: iroquois-class homeodomain protein IRX-6 [Crassostrea gigas]	0.176	-2.50619	2.18994e-05	0.00248133	yes	down	10.8033	1.79
TRINITY_DN51901_c0_g1		0.157	-2.6702	2.21425e-05	0.00250233	yes	down	8.19333	1.26333
TRINITY_DN73202_c0_g1	hypothetical protein LOTGIDRAFT_231009 [Lottia gigantea]	0.16	-2.64161	2.22508e-05	0.00250809	yes	down	54.8767	6.26667
TRINITY_DN83616_c1_g1	hypothetical protein C0Q70_03690 [Pomacea canaliculata]	0.012	-6.34289	2.26349e-05	0.00254483	yes	down	2.00667	0
TRINITY_DN87920_c0_g2	oxidoreductase OpS5-like [Crassostrea virginica]	0.055	-4.1909	2.30009e-05	0.00257934	yes	down	1.48	0.0733333
TRINITY_DN89935_c1_g4		0.041	-4.62126	2.3181e-05	0.00259289	yes	down	6.28333	0.233333
TRINITY_DN90080_c1_g1	uncharacterized protein LOC110454973 [Mizuhopecten yessoensis]	0.127	-2.97167	2.34618e-05	0.00261457	yes	down	24.1367	2.58333
TRINITY_DN81518_c0_g1	hypothetical protein C0Q70_11880 [Pomacea canaliculata]	0.131	-2.92776	2.34944e-05	0.00261457	yes	down	6.46	0.776667
TRINITY_DN79163_c0_g1	PREDICTED: uncharacterized protein LOC101845704 [Aplysia californica]	0.259	-1.94621	2.38175e-05	0.0026438	yes	down	11.9433	2.9
TRINITY_DN77302_c0_g1	PREDICTED: receptor-type tyrosine-protein phosphatase U-like [Octopus bimaculoides]	0.245	-2.02846	2.43391e-05	0.00268805	yes	down	7.73667	1.78333
TRINITY_DN76883_c4_g1	PREDICTED: cytochrome P450 2C31-like [Aplysia californica]	0.053	-4.22638	2.48596e-05	0.00273862	yes	down	2.43	0.0666667
TRINITY_DN71314_c0_g1	hypothetical protein LOTGIDRAFT_165470 [Lottia gigantea]	0.071	-3.81194	2.54366e-05	0.00278117	yes	down	2.11333	0.143333
TRINITY_DN84909_c3_g1		0.153	-2.71018	2.54291e-05	0.00278117	yes	down	15.3233	2.14333
TRINITY_DN71707_c0_g1		0.287	-1.80329	2.57466e-05	0.00280805	yes	down	16.7733	4.73333
TRINITY_DN88808_c8_g3		0.073	-3.78185	2.59837e-05	0.00282686	yes	down	6.79333	0.5
TRINITY_DN84985_c0_g1	PREDICTED: hydroxylysine kinase [Tribolium castaneum]	0.111	-3.17483	2.61907e-05	0.00282828	yes	down	2.76667	0.26
TRINITY_DN64780_c0_g1		0.23	-2.11984	2.61348e-05	0.00282828	yes	down	16.55	3.72333
TRINITY_DN88101_c0_g1		0.118	-3.07867	2.61194e-05	0.00282828	yes	down	110.59	13.5633
TRINITY_DN73720_c0_g1	sulfotransferase family cytosolic 1B member 1-like [Mizuhopecten yessoensis]	0.191	-2.38909	2.66146e-05	0.00286697	yes	down	276.97	51.71
TRINITY_DN83098_c0_g1	hypothetical protein LOTGIDRAFT_162240 [Lottia gigantea]	0.011	-6.45443	2.73944e-05	0.00293651	yes	down	18.3333	0.326667
TRINITY_DN84904_c3_g1	unnamed protein product [Oncorhynchus mykiss]	0.21	-2.2531	2.75155e-05	0.00294227	yes	down	9.25667	2.21
TRINITY_DN85219_c0_g4	hypothetical protein LOTGIDRAFT_230852 [Lottia gigantea]	0.107	-3.22153	2.78941e-05	0.00296824	yes	down	2.21667	0.2
TRINITY_DN80625_c0_g1	calcium-activated chloride channel regulator 3A-1 [Lingula anatina]	0.214	-2.22274	2.78323e-05	0.00296824	yes	down	2.52	0.486667
TRINITY_DN82857_c0_g1	hypothetical protein BRAFLDRAFT_261940 [Branchiostoma floridae]	0.04	-4.63519	2.81325e-05	0.00298634	yes	down	0.763333	0.0433333
TRINITY_DN65338_c0_g1	PREDICTED: beta-1,3-galactosyl-O-glycosyl-glycoprotein beta-1,6-N-acetylglucosaminyltransferase 4 [Crassostrea gigas]	0.028	-5.14746	2.84726e-05	0.00301513	yes	down	0.946667	0.0266667
TRINITY_DN69942_c0_g1	PREDICTED: uncharacterized protein LOC105348940 [Crassostrea gigas]	0.119	-3.06515	2.8824e-05	0.00304237	yes	down	4.34333	0.483333
TRINITY_DN48412_c0_g1	cathepsin B [Haliotis discus hannai]	0.375	-1.41663	2.90317e-05	0.00305217	yes	down	199.86	80.3833
TRINITY_DN84904_c1_g1	uncharacterized protein LOC112069662, partial [Salvelinus alpinus]	0.136	-2.87303	2.93213e-05	0.00306786	yes	down	5.07	1.03333
TRINITY_DN85035_c3_g1	hypothetical protein LOTGIDRAFT_230581 [Lottia gigantea]	0.184	-2.44509	2.93185e-05	0.00306786	yes	down	4.69667	0.903333
TRINITY_DN68305_c0_g1	advillin-like isoform X1 [Mizuhopecten yessoensis]	0.175	-2.51863	2.95838e-05	0.00308059	yes	down	2.83333	0.503333
TRINITY_DN68080_c0_g1	uncharacterized protein LOC110465724 [Mizuhopecten yessoensis]	0.07	-3.83363	2.95199e-05	0.00308059	yes	down	1.48333	0.1
TRINITY_DN68224_c0_g1	hypothetical protein LOTGIDRAFT_51526, partial [Lottia gigantea]	0.051	-4.29643	3.00371e-05	0.00311296	yes	down	0.623333	0.03
TRINITY_DN80375_c0_g1		0.118	-3.08815	3.04906e-05	0.00314506	yes	down	1.19667	0.136667
TRINITY_DN63767_c0_g1		0.188	-2.40841	3.06612e-05	0.00315522	yes	down	16.32	2.9
TRINITY_DN89031_c0_g2	hemocyanin type 2 [Haliotis rubra]	0.09	-3.47833	3.1305e-05	0.0032139	yes	down	2.24	0.586667
TRINITY_DN69352_c0_g1		0.265	-1.91538	3.17045e-05	0.0032473	yes	down	77.6633	21.4467
TRINITY_DN59573_c0_g1		0.258	-1.95492	3.25476e-05	0.00331811	yes	down	45.26	14.2767
TRINITY_DN85398_c0_g2	hypothetical protein LOTGIDRAFT_200320 [Lottia gigantea]	0.329	-1.60193	3.31677e-05	0.00337347	yes	down	10.6167	3.28667
TRINITY_DN68911_c0_g1		0.269	-1.89679	3.33577e-05	0.00338492	yes	down	13.78	3.46667
TRINITY_DN73961_c0_g1	cactin [Onthophagus taurus]	0.076	-3.72139	3.40974e-05	0.00345196	yes	down	1.55667	0.12
TRINITY_DN80308_c0_g1	interferon-induced 44-like protein [Haliotis discus discus]	0.01	-6.71735	3.46558e-05	0.00350039	yes	down	78.78	0.433333
TRINITY_DN58456_c0_g1	PREDICTED: uncharacterized protein LOC105325083 [Crassostrea gigas]	0.214	-2.22585	3.48875e-05	0.003507	yes	down	72.81	14.6267
TRINITY_DN72188_c0_g1	uncharacterized protein LOC106475632 [Limulus polyphemus]	0.327	-1.61402	3.48565e-05	0.003507	yes	down	11.99	3.79333
TRINITY_DN65956_c0_g1	hypothetical protein C0Q70_11148 [Pomacea canaliculata]	0.053	-4.23513	3.51899e-05	0.00351599	yes	down	2.56667	0.136667
TRINITY_DN73914_c2_g1		0.01	-6.63055	3.52121e-05	0.00351599	yes	down	2.88	0
TRINITY_DN81059_c1_g1	hypothetical protein LOTGIDRAFT_165177 [Lottia gigantea]	0.393	-1.34587	3.76305e-05	0.00371297	yes	down	18.0133	6.31
TRINITY_DN84905_c0_g1	uncharacterized protein LOC110443616 isoform X2 [Mizuhopecten yessoensis]	0.06	-4.05168	3.75782e-05	0.00371297	yes	down	0.593333	0.0333333
TRINITY_DN79962_c0_g1	hypothetical protein C0Q70_02947 [Pomacea canaliculata]	0.182	-2.4605	3.76943e-05	0.00371297	yes	down	2.1	0.366667
TRINITY_DN73917_c0_g1		0.107	-3.22215	3.7851e-05	0.00372003	yes	down	3.50333	0.353333
TRINITY_DN79677_c1_g1		0.02	-5.6232	3.92138e-05	0.00383672	yes	down	11.7633	0.256667
TRINITY_DN35132_c0_g1		0.013	-6.2464	3.93266e-05	0.00383917	yes	down	0.82	0
TRINITY_DN72333_c0_g1		0.124	-3.0061	3.96936e-05	0.00386637	yes	down	6.45	0.806667
TRINITY_DN65964_c0_g1		0.229	-2.12379	4.06962e-05	0.00395522	yes	down	141.393	33.3933
TRINITY_DN89627_c0_g1	PREDICTED: uncharacterized protein LOC102810040 [Saccoglossus kowalevskii]	0.226	-2.14326	4.09562e-05	0.00396287	yes	down	12.24	1.95667
TRINITY_DN88284_c0_g1	PREDICTED: deleted in malignant brain tumors 1 protein-like isoform X7 [Manis javanica]	0.364	-1.45945	4.16133e-05	0.00401757	yes	down	20.5033	8.92
TRINITY_DN90219_c2_g1	polyprotein, partial [Bemisia tabaci]	0.301	-1.73352	4.31045e-05	0.00414324	yes	down	214.393	44.09
TRINITY_DN73301_c1_g1	hypothetical protein LOTGIDRAFT_116872 [Lottia gigantea]	0.013	-6.29779	4.5346e-05	0.00433015	yes	down	0.966667	0
TRINITY_DN83202_c0_g1		0.054	-4.20911	4.77082e-05	0.00453591	yes	down	5.11	0.25
TRINITY_DN71508_c0_g1		0.095	-3.39819	4.79286e-05	0.00453997	yes	down	2.60667	0.22
TRINITY_DN55085_c0_g1		0.133	-2.91196	4.79585e-05	0.00453997	yes	down	27.3967	3.61667
TRINITY_DN82454_c0_g1	PREDICTED: solute carrier family 25 member 36 isoform X2 [Crassostrea gigas]	0.383	-1.38386	4.9889e-05	0.00471252	yes	down	23.7633	8.64
TRINITY_DN53473_c0_g1	sushi-like protein [Mytilus coruscus]	0.022	-5.53432	5.00819e-05	0.00472055	yes	down	3.92	0.0233333
TRINITY_DN83830_c1_g1		0.099	-3.33466	5.24867e-05	0.00490502	yes	down	3.38333	0.283333
TRINITY_DN77437_c7_g1	hypothetical protein OCBIM_22017412mg [Octopus bimaculoides]	0.139	-2.84759	5.2356e-05	0.00490502	yes	down	5.12333	0.676667
TRINITY_DN70472_c0_g1	hypothetical protein C0Q70_13214 [Pomacea canaliculata]	0.245	-2.028	5.22918e-05	0.00490502	yes	down	5.02667	1.17667
TRINITY_DN89315_c2_g2		0.339	-1.55898	5.24877e-05	0.00490502	yes	down	110.537	34.77
TRINITY_DN75379_c0_g1	protein-glucosylgalactosylhydroxylysine glucosidase-like [Crassostrea virginica]	0.089	-3.49034	5.34106e-05	0.00498063	yes	down	2.21	0.116667
TRINITY_DN84729_c0_g3		0.083	-3.59001	5.38769e-05	0.00501342	yes	down	7.77667	0.53
TRINITY_DN87464_c1_g1		0.07	-3.83939	5.41762e-05	0.00503057	yes	down	2.42333	0.126667
TRINITY_DN87071_c0_g1	hypothetical protein C0Q70_00878 [Pomacea canaliculata]	0.339	-1.55939	5.44967e-05	0.00504961	yes	down	20.8867	12.88
TRINITY_DN76857_c2_g5	hypothetical protein LOTGIDRAFT_154590 [Lottia gigantea]	0.339	-1.56217	5.58227e-05	0.00512901	yes	down	6.10667	2.00333
TRINITY_DN82730_c1_g1	PREDICTED: cytochrome P450 2A13 [Anolis carolinensis]	0.173	-2.53156	5.57827e-05	0.00512901	yes	down	8.75	1.43667
TRINITY_DN71735_c0_g1	uncharacterized protein LOC110455607 [Mizuhopecten yessoensis]	0.272	-1.87651	5.62409e-05	0.0051409	yes	down	2.55667	0.666667
TRINITY_DN88143_c1_g1	hypothetical protein LOTGIDRAFT_239531 [Lottia gigantea]	0.375	-1.41618	5.67017e-05	0.00516635	yes	down	6.42	2.94333
TRINITY_DN77743_c0_g1	PREDICTED: neurogenic locus notch homolog protein 2-like [Aplysia californica]	0.125	-3.00119	5.99306e-05	0.00541543	yes	down	31.46	4.14667
TRINITY_DN90260_c5_g1		0.221	-2.17788	6.1646e-05	0.00553612	yes	down	206.213	43.0833
TRINITY_DN89192_c1_g2	hypothetical protein LOTGIDRAFT_152016 [Lottia gigantea]	0.018	-5.82993	6.32947e-05	0.00567253	yes	down	9.71	0.0633333
TRINITY_DN54131_c0_g1	hypothetical protein LOTGIDRAFT_232181 [Lottia gigantea]	0.084	-3.57978	6.36966e-05	0.0056954	yes	down	1.67667	0.19
TRINITY_DN89383_c2_g2	hypothetical protein LOTGIDRAFT_71188, partial [Lottia gigantea]	0.227	-2.14051	6.39749e-05	0.00569846	yes	down	15.56	3.37
TRINITY_DN85820_c6_g2		0.062	-4.01829	6.48094e-05	0.00576105	yes	down	5.55333	0.313333
TRINITY_DN85339_c0_g1		0.111	-3.17727	6.63971e-05	0.00586642	yes	down	5.72667	0.55
TRINITY_DN70157_c0_g2	hypothetical protein C0Q70_12632 [Pomacea canaliculata]	0.303	-1.72049	6.71523e-05	0.00592118	yes	down	180.99	53.45
TRINITY_DN76684_c0_g2		0.215	-2.21587	6.7756e-05	0.00594704	yes	down	62.1667	13
TRINITY_DN77662_c0_g1	hypothetical protein LOTGIDRAFT_181262 [Lottia gigantea]	0.1	-3.31786	6.78535e-05	0.00594704	yes	down	1.95333	0.2
TRINITY_DN58024_c0_g1		0.013	-6.25041	6.89455e-05	0.00600664	yes	down	17.3667	0
TRINITY_DN72227_c0_g1	hypothetical protein LOTGIDRAFT_174304 [Lottia gigantea]	0.11	-3.18382	6.92696e-05	0.00602287	yes	down	2.34	0.243333
TRINITY_DN61994_c0_g1		0.068	-3.87557	6.99791e-05	0.0060725	yes	down	4.94667	0.306667
TRINITY_DN77834_c0_g1	PREDICTED: filamin-A-like [Aplysia californica]	0.225	-2.15264	7.01679e-05	0.00607682	yes	down	4.44333	0.82
TRINITY_DN87047_c0_g1	receptor-type tyrosine-protein phosphatase T isoform X3 [Paramormyrops kingsleyae]	0.293	-1.77031	7.03482e-05	0.00608039	yes	down	2.69	0.76
TRINITY_DN82556_c0_g1	PREDICTED: zinc transporter ZIP10 [Crassostrea gigas]	0.261	-1.93913	7.52688e-05	0.00646735	yes	down	7.58667	1.99
TRINITY_DN88615_c0_g1	PREDICTED: complement C3-like [Aplysia californica]	0.287	-1.8014	7.66165e-05	0.00651994	yes	down	3.01333	0.823333
TRINITY_DN74638_c0_g1	uncharacterized protein LOC110250779 [Exaiptasia pallida]	0.103	-3.2772	7.66263e-05	0.00651994	yes	down	1.31	0.133333
TRINITY_DN88201_c1_g1	hypothetical protein LOTGIDRAFT_106549 [Lottia gigantea]	0.262	-1.93289	7.79868e-05	0.00657178	yes	down	24.21	21.59
TRINITY_DN87004_c0_g1	hypothetical protein LOTGIDRAFT_157946 [Lottia gigantea]	0.049	-4.35284	7.96777e-05	0.00667568	yes	down	1.66333	0.126667
TRINITY_DN51891_c1_g1		0.249	-2.00298	8.01097e-05	0.00669904	yes	down	3.03	0.776667
TRINITY_DN89387_c0_g2	hypothetical protein LOTGIDRAFT_171813 [Lottia gigantea]	0.142	-2.81519	8.29722e-05	0.00691198	yes	down	5.22333	0.713333
TRINITY_DN59024_c0_g1		0.065	-3.93277	8.32179e-05	0.00691927	yes	down	8.99667	0.563333
TRINITY_DN80824_c0_g1		0.264	-1.92154	8.3436e-05	0.00692424	yes	down	8.76	2.17667
TRINITY_DN75977_c0_g1	transient receptor potential cation channel subfamily A member 1 homolog [Mizuhopecten yessoensis]	0.176	-2.50345	8.52557e-05	0.00703521	yes	down	0.88	0.126667
TRINITY_DN30785_c0_g1		0.078	-3.67567	8.59543e-05	0.0070795	yes	down	38.9667	2.73333
TRINITY_DN70658_c5_g2		0.224	-2.15803	8.72884e-05	0.00716239	yes	down	231.007	47.41
TRINITY_DN83717_c0_g2	PREDICTED: malignant fibrous histiocytoma-amplified sequence 1 homolog [Aplysia californica]	0.191	-2.3854	8.84004e-05	0.00724006	yes	down	2.48	0.456667
TRINITY_DN50691_c0_g1		0.012	-6.41138	8.85835e-05	0.0072415	yes	down	2.83667	0
TRINITY_DN79842_c0_g1	uncharacterized protein LOC110451558 isoform X1 [Mizuhopecten yessoensis]	0.327	-1.61337	9.11406e-05	0.00743663	yes	down	6.03333	2.77333
TRINITY_DN75001_c0_g2		0.126	-2.98833	9.2098e-05	0.00750076	yes	down	47.88	5.40667
TRINITY_DN55619_c0_g1	hypothetical protein C0Q70_05064 [Pomacea canaliculata]	0.263	-1.92848	9.29491e-05	0.007556	yes	down	31.43	7.06
TRINITY_DN28838_c0_g1		0.04	-4.64264	9.32695e-05	0.00756798	yes	down	6.49667	0.26
TRINITY_DN89393_c4_g1	MAM and LDL-receptor class A domain-containing protein 1-like [Mizuhopecten yessoensis]	0.388	-1.36447	9.39286e-05	0.00759329	yes	down	278.363	108.66
TRINITY_DN85699_c0_g1		0.182	-2.45489	9.38327e-05	0.00759329	yes	down	24.6933	4.46
TRINITY_DN71539_c0_g1	hypothetical protein LOTGIDRAFT_108278 [Lottia gigantea]	0.124	-3.01315	9.49385e-05	0.00766077	yes	down	0.563333	0.0666667
TRINITY_DN89540_c1_g1	PREDICTED: uncharacterized protein LOC105339560 [Crassostrea gigas]	0.207	-2.27162	9.53754e-05	0.00768185	yes	down	52.9767	11.15
TRINITY_DN81611_c2_g2	hypothetical protein LOTGIDRAFT_164601 [Lottia gigantea]	0.019	-5.7068	9.78218e-05	0.00784998	yes	down	0.67	0.01
TRINITY_DN75080_c4_g2	PREDICTED: sodium-coupled monocarboxylate transporter 1-like isoform X2 [Octopus bimaculoides]	0.019	-5.68321	9.83307e-05	0.0078664	yes	down	0.79	0.0133333
TRINITY_DN89154_c1_g1	hypothetical protein LOTGIDRAFT_225086 [Lottia gigantea]	0.303	-1.72283	0.000102093	0.00811537	yes	down	19.5833	5.82667
TRINITY_DN77505_c2_g1		0.084	-3.57671	0.00010196	0.00811537	yes	down	22.9433	1.29333
TRINITY_DN89540_c1_g2	hypothetical protein C0Q70_15871 [Pomacea canaliculata]	0.214	-2.22318	0.000102242	0.00811537	yes	down	28.8533	5.92333
TRINITY_DN83721_c2_g1	hypothetical protein C0Q70_01930 [Pomacea canaliculata]	0.394	-1.34491	0.000103419	0.00819391	yes	down	14.0367	5.45
TRINITY_DN71466_c0_g1	PREDICTED: collagen alpha-	0.065	-3.93376	0.00010483	0.00827567	yes	down	1.13333	0.0733333
TRINITY_DN7661_c0_g1		0.014	-6.14021	0.00010787	0.0084698	yes	down	18.7033	0
TRINITY_DN81218_c0_g1		0.145	-2.79083	0.000108604	0.00851215	yes	down	23.7967	3.96
TRINITY_DN12998_c0_g1	PREDICTED: complement C1s subcomponent [Aptenodytes forsteri]	0.015	-6.03758	0.000110152	0.00860268	yes	down	2.99333	0
TRINITY_DN79117_c1_g2	A disintegrin and metalloproteinase with thrombospondin motifs adt-1-like [Stylophora pistillata]	0.015	-6.10736	0.000110096	0.00860268	yes	down	3.90333	0
TRINITY_DN53660_c0_g1	PREDICTED: calponin-2 isoform X3 [Crassostrea gigas]	0.277	-1.85216	0.000111276	0.008675	yes	down	53.7867	17.79
TRINITY_DN77894_c0_g1	hypothetical protein LOTGIDRAFT_171756 [Lottia gigantea]	0.304	-1.71842	0.000111485	0.00867577	yes	down	2.51667	0.726667
TRINITY_DN41804_c0_g1	PREDICTED: uncharacterized protein LOC106805558 [Priapulus caudatus]	0.048	-4.38607	0.000113007	0.00874757	yes	down	1.27667	0.06
TRINITY_DN72767_c1_g1	brain tumor protein-like [Parasteatoda tepidariorum]	0.111	-3.17185	0.000113639	0.00878093	yes	down	0.843333	0.0866667
TRINITY_DN80592_c0_g1	uncharacterized protein LOC110446515 isoform X1 [Mizuhopecten yessoensis]	0.238	-2.07355	0.000114774	0.00885296	yes	down	6.45333	1.53667
TRINITY_DN73981_c0_g1		0.133	-2.91515	0.000117864	0.00905935	yes	down	1.19667	0.153333
TRINITY_DN65108_c1_g1		0.363	-1.46069	0.000117693	0.00905935	yes	down	9.13333	3.60667
TRINITY_DN85881_c1_g1		0.139	-2.8426	0.000118335	0.00907961	yes	down	4.09333	0.486667
TRINITY_DN65375_c0_g1	uncharacterized protein LOC111100628 isoform X1 [Crassostrea virginica]	0.021	-5.57476	0.000121355	0.00924746	yes	down	0.716667	0.0133333
TRINITY_DN67341_c0_g1	perlucin 5 [Haliotis diversicolor]	0.42	-1.25179	0.000121368	0.00924746	yes	down	47.2367	19.47
TRINITY_DN68178_c0_g1	PREDICTED: uncharacterized protein LOC101861042 isoform X1 [Aplysia californica]	0.081	-3.6297	0.000122041	0.00928256	yes	down	1.39	0.113333
TRINITY_DN63793_c0_g1	uncharacterized protein LOC110454281 [Mizuhopecten yessoensis]	0.18	-2.4704	0.000122292	0.00928552	yes	down	164.853	30.76
TRINITY_DN68056_c0_g3	hypothetical protein AC249_AIPGENE8780 [Exaiptasia pallida]	0.065	-3.94334	0.00012329	0.00934502	yes	down	189.59	14.11
TRINITY_DN71077_c1_g1		0.014	-6.13457	0.000124563	0.00942521	yes	down	2.86333	0
TRINITY_DN78269_c0_g1	monocarboxylate transporter 5-like isoform X1 [Crassostrea virginica]	0.021	-5.56859	0.000127178	0.00958988	yes	down	0.756667	0.0166667
TRINITY_DN83572_c2_g5		0.021	-5.59016	0.00012793	0.00962998	yes	down	11.5633	0.226667
TRINITY_DN79096_c0_g1		0.435	-1.19979	0.000130183	0.00976598	yes	down	15.1	6.31333
TRINITY_DN90147_c0_g4	hypothetical protein C0Q70_20871 [Pomacea canaliculata]	0.015	-6.08584	0.000130687	0.00977024	yes	down	5.06	0
TRINITY_DN77589_c0_g1	sodium-dependent glucose transporter 1A-like [Crassostrea virginica]	0.032	-4.97207	0.000131788	0.00983572	yes	down	0.92	0.0266667
TRINITY_DN60509_c0_g1	hypothetical protein BOX15_Mlig006935g2, partial [Macrostomum lignano]	0.022	-5.53589	0.000135846	0.0100712	yes	down	0.883333	0.0166667
TRINITY_DN88142_c1_g2		0.016	-5.99871	0.000135962	0.0100712	yes	down	3.88	0
TRINITY_DN84149_c0_g2	hypothetical protein LOTGIDRAFT_185795 [Lottia gigantea]	0.359	-1.47987	0.000135685	0.0100712	yes	down	12.52	4.49667
TRINITY_DN78355_c3_g2	uncharacterized protein LOC111193216 isoform X1 [Astyanax mexicanus]	0.056	-4.1477	0.000136094	0.0100712	yes	down	4.88	0.263333
TRINITY_DN90115_c2_g2	nose resistant to fluoxetine protein 6-like [Mizuhopecten yessoensis]	0.241	-2.05307	0.000136719	0.0101003	yes	down	30.2	7.59
TRINITY_DN70894_c0_g1		0.218	-2.1945	0.000138001	0.0101779	yes	down	7.21	1.53333
TRINITY_DN84876_c0_g1	hypothetical protein C0Q70_11454 [Pomacea canaliculata]	0.211	-2.24442	0.000141402	0.0103784	yes	down	2.26	0.55
TRINITY_DN86998_c0_g1	hypothetical protein LOTGIDRAFT_146847 [Lottia gigantea]	0.235	-2.0917	0.000141432	0.0103784	yes	down	2.98667	0.923333
TRINITY_DN73269_c0_g1		0.272	-1.87583	0.000141073	0.0103784	yes	down	39.1	10.9133
TRINITY_DN83511_c0_g1	hypothetical protein C0Q70_00798 [Pomacea canaliculata]	0.112	-3.1569	0.000143998	0.0105313	yes	down	3.48	0.33
TRINITY_DN79872_c0_g1	hypothetical protein C0Q70_03259 [Pomacea canaliculata]	0.25	-1.99956	0.000144694	0.010547	yes	down	13.8133	3.21333
TRINITY_DN80268_c1_g1		0.293	-1.77162	0.000145108	0.0105596	yes	down	12.4567	3.34667
TRINITY_DN61636_c0_g1	hypothetical protein C0Q70_15871 [Pomacea canaliculata]	0.376	-1.41141	0.000146251	0.010625	yes	down	52.8667	18.93
TRINITY_DN79778_c2_g1	hypothetical protein C0Q70_02449 [Pomacea canaliculata]	0.279	-1.84241	0.000147156	0.0106731	yes	down	38.34	10.1667
TRINITY_DN89382_c0_g1	hemocyanin type 2 [Haliotis rubra]	0.029	-5.09945	0.000147873	0.0107073	yes	down	0.7	0.02
TRINITY_DN66727_c0_g1	hypothetical protein LOTGIDRAFT_212354 [Lottia gigantea]	0.075	-3.73986	0.00015048	0.0108781	yes	down	1.04	0.07
TRINITY_DN62463_c0_g1		0.374	-1.41974	0.000152594	0.0109765	yes	down	54.33	19.0733
TRINITY_DN71795_c0_g1		0.399	-1.32577	0.000154471	0.011075	yes	down	18.6467	7.11333
TRINITY_DN21825_c0_g1	PREDICTED: RNA-binding protein MEX3B-like [Octopus bimaculoides]	0.293	-1.76941	0.000158576	0.0112953	yes	down	3.43	0.96
TRINITY_DN89014_c1_g1	hypothetical protein BRAFLDRAFT_69533 [Branchiostoma floridae]	0.092	-3.43473	0.000160664	0.0113943	yes	down	5.16	0.356667
TRINITY_DN90043_c1_g1	hypothetical protein C0Q70_03078 [Pomacea canaliculata]	0.093	-3.42598	0.000163206	0.0115499	yes	down	1.5	0.253333
TRINITY_DN81418_c4_g3	L-amino-acid oxidase-like isoform X1 [Orbicella faveolata]	0.383	-1.38504	0.000163747	0.0115694	yes	down	19.4	7.35333
TRINITY_DN77312_c4_g2		0.222	-2.17012	0.000165359	0.0116493	yes	down	4.96	1.04333
TRINITY_DN71335_c2_g1		0.072	-3.79114	0.00016541	0.0116493	yes	down	4.92	0.323333
TRINITY_DN59328_c0_g1		0.017	-5.90808	0.000166547	0.0117105	yes	down	25.6833	0.06
TRINITY_DN77165_c0_g1	hypothetical protein C0Q70_10458 [Pomacea canaliculata]	0.115	-3.12508	0.000167263	0.011742	yes	down	1.92667	0.133333
TRINITY_DN82708_c3_g1	PREDICTED: probable ATP-dependent RNA helicase DDX58 isoform X2 [Crassostrea gigas]	0.43	-1.21859	0.000169059	0.0118101	yes	down	15.5333	5.79667
TRINITY_DN58928_c0_g1	alginate lyase 2 [Haliotis discus discus]	0.103	-3.27624	0.000169074	0.0118101	yes	down	2.55667	0.253333
TRINITY_DN62789_c0_g1		0.161	-2.63456	0.000169077	0.0118101	yes	down	4.87	0.673333
TRINITY_DN69799_c0_g1	hypothetical protein LOTGIDRAFT_203115 [Lottia gigantea]	0.118	-3.08472	0.000170817	0.011896	yes	down	1.6	0.183333
TRINITY_DN83959_c1_g1	hypothetical protein LOTGIDRAFT_227836 [Lottia gigantea]	0.344	-1.5406	0.000171341	0.0119135	yes	down	5.79333	2.01333
TRINITY_DN68573_c0_g1	hypothetical protein C0Q70_17911 [Pomacea canaliculata]	0.223	-2.16695	0.000173438	0.0120402	yes	down	2.38333	0.496667
TRINITY_DN83210_c1_g1	hypothetical protein LOTGIDRAFT_126471 [Lottia gigantea]	0.12	-3.05303	0.000176398	0.0121492	yes	down	2.75	0.3
TRINITY_DN84158_c3_g3		0.14	-2.83268	0.00017633	0.0121492	yes	down	8.30333	1.23
TRINITY_DN60205_c0_g1		0.299	-1.74258	0.000176345	0.0121492	yes	down	40.1133	11.9633
TRINITY_DN63290_c0_g1		0.018	-5.80879	0.000177845	0.0122296	yes	down	1.21	0.02
TRINITY_DN81807_c1_g1	sulfotransferase family cytosolic 1B member 1-like [Mizuhopecten yessoensis]	0.29	-1.78407	0.000179043	0.0122927	yes	down	21.27	5.62
TRINITY_DN84225_c0_g1	sarcoplasmic calcium-binding proteins I, III, and IV-like [Mizuhopecten yessoensis]	0.314	-1.67231	0.000179757	0.0123224	yes	down	5.12667	1.56
TRINITY_DN88176_c1_g2		0.105	-3.25185	0.00018008	0.0123252	yes	down	2.95667	0.373333
TRINITY_DN88862_c1_g1		0.083	-3.59902	0.000180487	0.0123337	yes	down	7.68333	0.586667
TRINITY_DN68085_c0_g1		0.408	-1.29173	0.000185891	0.0126437	yes	down	9.56333	3.71667
TRINITY_DN83616_c1_g2	PREDICTED: sialin [Crassostrea gigas]	0.05	-4.3239	0.000187924	0.0127227	yes	down	3.83333	0.186667
TRINITY_DN78839_c0_g2		0.022	-5.50624	0.000187418	0.0127227	yes	down	1.02	0.02
TRINITY_DN63638_c0_g1	PREDICTED: countin-1-like [Aplysia californica]	0.277	-1.85214	0.000187662	0.0127227	yes	down	13.6667	3.64
TRINITY_DN83441_c0_g1		0.308	-1.70049	0.000188251	0.0127251	yes	down	4.71667	1.37667
TRINITY_DN5254_c0_g1		0.017	-5.8552	0.000189161	0.0127574	yes	down	1.36667	0
TRINITY_DN68617_c0_g1		0.175	-2.51765	0.000189603	0.0127574	yes	down	2.10667	0.33
TRINITY_DN65478_c0_g1		0.079	-3.65754	0.000191062	0.0128358	yes	down	2.56	0.19
TRINITY_DN84158_c1_g1	hypothetical protein LOTGIDRAFT_153680 [Lottia gigantea]	0.117	-3.10053	0.000194508	0.0129875	yes	down	8.81333	0.943333
TRINITY_DN76906_c0_g1		0.029	-5.08643	0.000197044	0.0131367	yes	down	0.65	0.0166667
TRINITY_DN53921_c0_g1		0.152	-2.71523	0.000203871	0.0135712	yes	down	28.1433	4.14
TRINITY_DN77455_c0_g1	PREDICTED: glucose dehydrogenase [FAD, quinone] [Crassostrea gigas]	0.395	-1.34116	0.000208554	0.0138199	yes	down	38.1267	14.6267
TRINITY_DN56233_c0_g1		0.226	-2.14668	0.00020905	0.0138318	yes	down	24.52	5.93
TRINITY_DN75295_c1_g1	biliverdin reductase A-like [Mizuhopecten yessoensis]	0.251	-1.99432	0.000211013	0.0139406	yes	down	2.96667	0.71
TRINITY_DN66510_c0_g1		0.018	-5.81717	0.000213118	0.0140584	yes	down	0.763333	0
TRINITY_DN86204_c0_g2	ankyrin-3-like, partial [Crassostrea virginica]	0.087	-3.52181	0.000213897	0.0140673	yes	down	0.733333	0.0566667
TRINITY_DN77146_c0_g1	PREDICTED: aminopeptidase Ey isoform X1 [Crassostrea gigas]	0.223	-2.16343	0.000213859	0.0140673	yes	down	6.74	1.33667
TRINITY_DN36128_c0_g1	hypothetical protein LOTGIDRAFT_169416 [Lottia gigantea]	0.036	-4.79964	0.000214258	0.0140699	yes	down	2.50333	0.0866667
TRINITY_DN88574_c1_g2	actin [Lepeophtheirus salmonis]	0.234	-2.0983	0.00021494	0.0140935	yes	down	9.36667	2.16667
TRINITY_DN70626_c0_g3	PREDICTED: cytochrome P450 2J2-like isoform X1 [Austrofundulus limnaeus]	0.044	-4.50924	0.000216648	0.0141843	yes	down	3.42333	0.203333
TRINITY_DN80335_c1_g1	PREDICTED: myosin essential light chain, striated adductor muscle-like [Biomphalaria glabrata]	0.276	-1.85566	0.000218929	0.0142907	yes	down	4.46333	1.13
TRINITY_DN67334_c0_g1	hypothetical protein LOTGIDRAFT_239263 [Lottia gigantea]	0.075	-3.7387	0.000219253	0.0142907	yes	down	1.56667	0.11
TRINITY_DN63023_c0_g1	hypothetical protein LOTGIDRAFT_176384 [Lottia gigantea]	0.028	-5.16598	0.000218755	0.0142907	yes	down	1.86	0.0833333
TRINITY_DN79499_c0_g1	hypothetical protein LOTGIDRAFT_232916 [Lottia gigantea]	0.222	-2.17335	0.000222945	0.0144666	yes	down	4.38	1.40333
TRINITY_DN67222_c0_g1	hypothetical protein C0Q70_21420 [Pomacea canaliculata]	0.016	-5.93876	0.000223906	0.014486	yes	down	3.10333	0
TRINITY_DN54230_c0_g1	uncharacterized protein LOC111126603 [Crassostrea virginica]	0.372	-1.42602	0.000223845	0.014486	yes	down	95.8933	36.5567
TRINITY_DN59986_c0_g1	cathepsin F [Haliotis discus discus]	0.351	-1.51045	0.000228582	0.0147443	yes	down	67.65	25.7833
TRINITY_DN77690_c3_g1		0.015	-6.06166	0.00022891	0.0147443	yes	down	4.33	0
TRINITY_DN76363_c0_g1	excitatory amino acid transporter 1-like [Mizuhopecten yessoensis]	0.205	-2.28771	0.000230995	0.0148567	yes	down	5.47333	1.02
TRINITY_DN73027_c3_g1		0.03	-5.05067	0.000235651	0.0151117	yes	down	7.50333	0.226667
TRINITY_DN61607_c0_g1	hypothetical protein BRAFLDRAFT_75514 [Branchiostoma floridae]	0.192	-2.37727	0.00023768	0.0151984	yes	down	3.21333	1.92333
TRINITY_DN81740_c0_g1	hypothetical protein C0Q70_16926 [Pomacea canaliculata]	0.136	-2.8832	0.000237698	0.0151984	yes	down	1.70333	0.303333
TRINITY_DN56728_c0_g1	hypothetical protein C0Q70_18339 [Pomacea canaliculata]	0.054	-4.21135	0.000245946	0.0156868	yes	down	7.52	0.423333
TRINITY_DN72936_c0_g1	hypothetical protein LOTGIDRAFT_176060 [Lottia gigantea]	0.024	-5.38629	0.000247675	0.0157672	yes	down	0.68	0.0133333
TRINITY_DN87495_c0_g2	uncharacterized protein LOC110986168 [Acanthaster planci]	0.237	-2.07498	0.000248836	0.0157951	yes	down	14.3367	3.29
TRINITY_DN78748_c0_g1	hypothetical protein C0Q70_18059 [Pomacea canaliculata]	0.44	-1.18472	0.000249285	0.0158007	yes	down	16.08	11.0067
TRINITY_DN69400_c0_g1	PREDICTED: chondroitin sulfate synthase 3 [Peromyscus maniculatus bairdii]	0.098	-3.34539	0.000249646	0.0158007	yes	down	0.84	0.08
TRINITY_DN63530_c0_g1	uncharacterized protein LOC110451949 [Mizuhopecten yessoensis]	0.128	-2.96997	0.000253391	0.0160145	yes	down	3.50333	0.49
TRINITY_DN80791_c3_g1		0.018	-5.82786	0.000254754	0.0160774	yes	down	4.10333	0
TRINITY_DN80423_c0_g2	uncharacterized protein LOC106182096 [Lingula anatina]	0.215	-2.21775	0.000257515	0.0161816	yes	down	16.0767	3.44
TRINITY_DN71957_c3_g3		0.013	-6.22882	0.000272211	0.0170074	yes	down	2.62667	0
TRINITY_DN71916_c1_g1	PREDICTED: probable sarcosine oxidase [Aplysia californica]	0.159	-2.6557	0.000275352	0.0171058	yes	down	6.41667	0.983333
TRINITY_DN62066_c0_g1		0.093	-3.41899	0.000278203	0.0172584	yes	down	5.65333	0.473333
TRINITY_DN88696_c0_g1	PREDICTED: bifunctional 3'-phosphoadenosine 5'-phosphosulfate synthase isoform X1 [Crassostrea gigas]	0.464	-1.10875	0.000280877	0.0173295	yes	down	20.2467	8.93
TRINITY_DN88333_c2_g1	PREDICTED: tubulin beta-4B chain isoform X1 [Orycteropus afer afer]	0.362	-1.46674	0.000280933	0.0173295	yes	down	941.007	387.16
TRINITY_DN51198_c0_g1	hypothetical protein BOX15_Mlig034180g2 [Macrostomum lignano]	0.111	-3.16524	0.00028054	0.0173295	yes	down	1.42333	0.15
TRINITY_DN90260_c6_g1		0.217	-2.20115	0.000285185	0.0175177	yes	down	56.0567	8.84667
TRINITY_DN84753_c1_g2		0.285	-1.81088	0.000286767	0.0175745	yes	down	75.7633	23.5267
TRINITY_DN87790_c1_g1	PREDICTED: microtubule-associated protein tau-like [Aplysia californica]	0.064	-3.9682	0.000286914	0.0175745	yes	down	1.64333	0.0833333
TRINITY_DN66797_c0_g2	uncharacterized protein LOC110455039 isoform X1 [Mizuhopecten yessoensis]	0.09	-3.47695	0.00028787	0.0176084	yes	down	6.84333	0.313333
TRINITY_DN72819_c1_g3	PREDICTED: collagen alpha-	0.081	-3.6208	0.000291847	0.0177771	yes	down	3.64333	0.28
TRINITY_DN83462_c2_g2	cadherin-23-like [Mizuhopecten yessoensis]	0.232	-2.10619	0.000292973	0.0178208	yes	down	2498.58	558.23
TRINITY_DN73973_c0_g1		0.249	-2.00705	0.000294073	0.0178381	yes	down	23.24	5.38667
TRINITY_DN79355_c2_g1		0.169	-2.56287	0.000298514	0.0180824	yes	down	12.2033	2.14667
TRINITY_DN84087_c1_g3	cathepsin L1-like [Crassostrea virginica]	0.276	-1.85927	0.000302367	0.0182905	yes	down	2303.59	620.253
TRINITY_DN60966_c0_g1	PREDICTED: uncharacterized protein LOC101857643 [Aplysia californica]	0.179	-2.48264	0.000302956	0.0183	yes	down	1.18667	0.2
TRINITY_DN90207_c1_g3	PREDICTED: pancreatic lipase-related protein 2-like [Aplysia californica]	0.139	-2.844	0.000306152	0.0184175	yes	down	3	0.346667
TRINITY_DN71481_c0_g1	hypothetical protein C0Q70_17652 [Pomacea canaliculata]	0.284	-1.81828	0.000309344	0.0185655	yes	down	112.063	30.4633
TRINITY_DN52570_c0_g1		0.342	-1.54673	0.000310733	0.0185655	yes	down	24.3267	8.46
TRINITY_DN68707_c0_g1	hypothetical protein LOTGIDRAFT_120866, partial [Lottia gigantea]	0.337	-1.56794	0.000310013	0.0185655	yes	down	2.77	1.11333
TRINITY_DN75975_c0_g1	hypothetical protein C0Q70_09054 [Pomacea canaliculata]	0.031	-5.01927	0.000310225	0.0185655	yes	down	5.69667	0.166667
TRINITY_DN79387_c1_g1	hypothetical protein LOTGIDRAFT_106792 [Lottia gigantea]	0.319	-1.64939	0.000321988	0.0191074	yes	down	4.11333	1.25
TRINITY_DN64468_c0_g1	PREDICTED: pro-resilin-like [Hyalella azteca]	0.351	-1.5111	0.000321813	0.0191074	yes	down	10.7367	3.63
TRINITY_DN85138_c2_g1	receptor-type tyrosine-protein phosphatase T isoform X4 [Lingula anatina]	0.396	-1.33468	0.000324233	0.0191689	yes	down	3.34667	1.14
TRINITY_DN55320_c0_g1		0.327	-1.61366	0.000325161	0.0191689	yes	down	11.92	3.79
TRINITY_DN88164_c1_g3	hypothetical protein LOTGIDRAFT_185795 [Lottia gigantea]	0.051	-4.28943	0.000324204	0.0191689	yes	down	2.74667	0.143333
TRINITY_DN86251_c0_g1	hypothetical protein LOTGIDRAFT_165912 [Lottia gigantea]	0.344	-1.5396	0.000325216	0.0191689	yes	down	1.91333	0.623333
TRINITY_DN82611_c6_g1	hypothetical protein C0Q70_18058 [Pomacea canaliculata]	0.239	-2.06291	0.000325679	0.0191703	yes	down	3.73667	0.84
TRINITY_DN88802_c3_g4		0.365	-1.45354	0.000327475	0.0192012	yes	down	61.3767	20.8267
TRINITY_DN64194_c0_g1	uncharacterized protein LOC110454281 [Mizuhopecten yessoensis]	0.207	-2.27396	0.000327503	0.0192012	yes	down	234.053	46.83
TRINITY_DN74361_c3_g1		0.179	-2.48345	0.000329442	0.0192622	yes	down	17.9467	3.16
TRINITY_DN90002_c0_g1		0.129	-2.95959	0.000335831	0.0195574	yes	down	49.03	7.26
TRINITY_DN54619_c0_g1		0.181	-2.46203	0.000339117	0.0197109	yes	down	8.06667	1.38667
TRINITY_DN70957_c0_g2		0.022	-5.4923	0.00033937	0.0197109	yes	down	7.98	0.186667
TRINITY_DN82278_c6_g1		0.016	-6.00756	0.000341285	0.0197697	yes	down	1.84	0
TRINITY_DN66525_c1_g1	probable ATP-dependent RNA helicase DHX58 isoform X2 [Lingula anatina]	0.432	-1.21147	0.000345548	0.0199637	yes	down	4.87333	2.03333
TRINITY_DN79796_c0_g1		0.101	-3.30248	0.000347668	0.0200597	yes	down	0.85	0.0833333
TRINITY_DN77900_c0_g1		0.014	-6.17153	0.000349251	0.0200716	yes	down	0.6	0
TRINITY_DN44068_c0_g1	hypothetical protein C0Q70_15807 [Pomacea canaliculata]	0.188	-2.40907	0.000352967	0.0202585	yes	down	1.15667	0.216667
TRINITY_DN74214_c0_g2	lactadherin-like [Mizuhopecten yessoensis]	0.205	-2.28377	0.000355366	0.0203695	yes	down	81.8967	16.43
TRINITY_DN74811_c2_g1		0.092	-3.44776	0.000357367	0.0204574	yes	down	1.91667	0.163333
TRINITY_DN77575_c0_g3	PREDICTED: apolipophorins-like [Aplysia californica]	0.198	-2.33635	0.000363945	0.0207795	yes	down	2.53333	0.476667
TRINITY_DN75605_c0_g1	protein FAM221A-like [Mizuhopecten yessoensis]	0.191	-2.39189	0.000365618	0.0208207	yes	down	2.11333	0.376667
TRINITY_DN87552_c1_g1		0.247	-2.01984	0.000366917	0.0208675	yes	down	7.65	1.28
TRINITY_DN37041_c0_g1	hypothetical protein CAPTEDRAFT_153964 [Capitella teleta]	0.107	-3.21765	0.000367744	0.0208874	yes	down	10.4	1.06667
TRINITY_DN78748_c1_g1	hypothetical protein C0Q70_18059 [Pomacea canaliculata]	0.381	-1.39065	0.000368327	0.0208934	yes	down	880.283	320.073
TRINITY_DN76260_c0_g1	PREDICTED: tripartite motif-containing protein 3-like [Clupea harengus]	0.306	-1.70632	0.000370998	0.0210176	yes	down	2.85667	0.87
TRINITY_DN70955_c3_g3	hypothetical protein CAPTEDRAFT_201866, partial [Capitella teleta]	0.128	-2.9627	0.000372809	0.0210929	yes	down	1.98333	0.253333
TRINITY_DN41657_c0_g1	PREDICTED: putative serine protease K12H4.7 [Poecilia latipinna]	0.034	-4.89841	0.000375684	0.0212281	yes	down	12.21	0.42
TRINITY_DN80907_c0_g1	hypothetical protein LOTGIDRAFT_154671 [Lottia gigantea]	0.237	-2.0782	0.000381545	0.0214484	yes	down	3.04	0.693333
TRINITY_DN84449_c1_g2	hypothetical protein CAPTEDRAFT_212380 [Capitella teleta]	0.269	-1.89199	0.00038305	0.0214739	yes	down	83.7333	21.0367
TRINITY_DN82628_c2_g2	hypothetical protein LOTGIDRAFT_173709 [Lottia gigantea]	0.369	-1.43713	0.000383472	0.0214739	yes	down	9.50667	3.92333
TRINITY_DN78104_c0_g1	neurogenic locus notch homolog protein 4-like [Mizuhopecten yessoensis]	0.458	-1.12665	0.000383356	0.0214739	yes	down	37.7067	18.43
TRINITY_DN74832_c0_g1		0.361	-1.47073	0.000385436	0.0215563	yes	down	56.0667	23.66
TRINITY_DN80892_c1_g1		0.196	-2.35419	0.000388797	0.0216888	yes	down	20.29	4.68667
TRINITY_DN63946_c0_g1	PREDICTED: uncharacterized protein LOC101848701 [Aplysia californica]	0.09	-3.48085	0.00039158	0.021808	yes	down	1.94667	0.166667
TRINITY_DN65445_c0_g1	alpha 1 type IV collagen [Haliotis tuberculata]	0.06	-4.05417	0.000391931	0.021808	yes	down	1.47667	0.08
TRINITY_DN88222_c0_g1	PREDICTED: tenascin-R-like isoform X2 [Ciona intestinalis]	0.237	-2.07819	0.000406421	0.0224147	yes	down	17.33	2.66333
TRINITY_DN45500_c0_g1	hypothetical protein BRAFLDRAFT_98740 [Branchiostoma floridae]	0.026	-5.28006	0.000407703	0.0224288	yes	down	2.72333	0.0633333
TRINITY_DN58339_c0_g1	mucin-16-like [Crassostrea virginica]	0.14	-2.84008	0.000407237	0.0224288	yes	down	11.2367	1.48667
TRINITY_DN86994_c0_g1	PREDICTED: trehalase [Crassostrea gigas]	0.4	-1.32071	0.000411279	0.0225971	yes	down	21.4333	8.48
TRINITY_DN82945_c1_g1	hypothetical protein LOTGIDRAFT_108438 [Lottia gigantea]	0.279	-1.84319	0.00041859	0.0229239	yes	down	2.16667	0.586667
TRINITY_DN90180_c4_g2	fusarin C synthetase-like [Mizuhopecten yessoensis]	0.278	-1.84705	0.000424908	0.0231712	yes	down	3.71	0.83
TRINITY_DN80066_c2_g2		0.342	-1.54717	0.00042764	0.0232912	yes	down	29.3333	9.87
TRINITY_DN85737_c0_g1		0.238	-2.0712	0.000429375	0.0233566	yes	down	6.29	1.20667
TRINITY_DN89533_c3_g2	PREDICTED: BTB/POZ domain-containing protein 6 [Crassostrea gigas]	0.316	-1.66051	0.000431353	0.0234351	yes	down	27.4833	10.7533
TRINITY_DN63813_c0_g1	hypothetical protein LOTGIDRAFT_164601 [Lottia gigantea]	0.016	-5.92868	0.000434724	0.0235305	yes	down	0.493333	0
TRINITY_DN63859_c0_g1	PREDICTED: coiled-coil domain-containing protein 33-like [Biomphalaria glabrata]	0.128	-2.96239	0.000435928	0.0235665	yes	down	1.06667	0.126667
TRINITY_DN47065_c0_g1	PREDICTED: uncharacterized protein LOC101859001 [Aplysia californica]	0.092	-3.4355	0.00044202	0.0238664	yes	down	1.42667	0.123333
TRINITY_DN86581_c6_g1	alkaline phosphatase, tissue-nonspecific isozyme-like [Mizuhopecten yessoensis]	0.335	-1.57775	0.000442809	0.0238795	yes	down	2.79333	6.31333
TRINITY_DN89192_c1_g1	hypothetical protein LOTGIDRAFT_102263, partial [Lottia gigantea]	0.016	-6.00545	0.000444007	0.0239146	yes	down	10.28	0.296667
TRINITY_DN64890_c0_g1		0.294	-1.76437	0.000444764	0.0239259	yes	down	12.7867	3.68
TRINITY_DN72494_c1_g1		0.139	-2.84459	0.000445912	0.0239288	yes	down	9.67333	1.29333
TRINITY_DN66468_c0_g1		0.21	-2.24958	0.000447628	0.0239915	yes	down	57.52	5.92667
TRINITY_DN83475_c0_g1		0.171	-2.54538	0.00044831	0.0239986	yes	down	21.5933	3.06333
TRINITY_DN74973_c0_g1	hypothetical protein C0Q70_04492 [Pomacea canaliculata]	0.111	-3.16646	0.000451447	0.0241075	yes	down	1.55	0.163333
TRINITY_DN76703_c3_g1		0.234	-2.09269	0.000451103	0.0241075	yes	down	20.2667	4.62333
TRINITY_DN89890_c2_g1	PREDICTED: helicase with zinc finger domain 2 [Crassostrea gigas]	0.44	-1.18463	0.000460714	0.0245723	yes	down	30.4733	16.1867
TRINITY_DN79144_c1_g4		0.062	-4.00623	0.000465335	0.0247886	yes	down	3.72	0.233333
TRINITY_DN56420_c1_g1	hypothetical protein LOTGIDRAFT_113527 [Lottia gigantea]	0.018	-5.77953	0.000473758	0.0251343	yes	down	4.49	0
TRINITY_DN82163_c4_g2	hypothetical protein LOTGIDRAFT_237644 [Lottia gigantea]	0.339	-1.56058	0.000474123	0.0251343	yes	down	735.037	333.837
TRINITY_DN81271_c1_g2	uncharacterized protein LOC110464811 isoform X6 [Mizuhopecten yessoensis]	0.162	-2.6294	0.000485752	0.0256885	yes	down	2.84333	0.413333
TRINITY_DN69267_c0_g1		0.042	-4.57405	0.000487541	0.0257195	yes	down	0.863333	0.0366667
TRINITY_DN89312_c2_g3	Mx [Haliotis discus discus]	0.455	-1.1368	0.000488982	0.0257195	yes	down	84.3267	32.52
TRINITY_DN62813_c0_g1	N-acetylated-alpha-linked acidic dipeptidase 2-like [Crassostrea virginica]	0.016	-5.98307	0.00048982	0.0257195	yes	down	1.97333	0
TRINITY_DN88023_c0_g1		0.117	-3.09824	0.000488906	0.0257195	yes	down	17.8167	1.79333
TRINITY_DN88678_c0_g1	uncharacterized protein LOC111126371 [Crassostrea virginica]	0.295	-1.76355	0.00049286	0.0258456	yes	down	11.3333	3.81
TRINITY_DN58089_c0_g1		0.023	-5.473	0.000496057	0.025951	yes	down	13.2267	0.336667
TRINITY_DN84625_c0_g1	hypothetical protein C0Q70_08676 [Pomacea canaliculata]	0.328	-1.60791	0.000502839	0.0262744	yes	down	1.85667	0.58
TRINITY_DN77515_c0_g1	plancitoxin, partial [Haliotis cracherodii]	0.427	-1.22926	0.000505466	0.0263802	yes	down	20.28	8.15667
TRINITY_DN80761_c0_g1	von Willebrand factor A domain-containing protein 3B [Lingula anatina]	0.143	-2.8054	0.000508507	0.0265072	yes	down	1.3	0.163333
TRINITY_DN64177_c0_g1	uncharacterized protein LOC106153553 [Lingula anatina]	0.303	-1.72317	0.00051097	0.0265723	yes	down	9.17333	2.83333
TRINITY_DN26014_c0_g1	hypothetical protein LOTGIDRAFT_120413 [Lottia gigantea]	0.015	-6.01331	0.000522924	0.0270013	yes	down	0.503333	0
TRINITY_DN71435_c0_g1	hypothetical protein LOTGIDRAFT_118384 [Lottia gigantea]	0.039	-4.69669	0.000522437	0.0270013	yes	down	0.786667	0.08
TRINITY_DN78680_c0_g2	hypothetical protein LOTGIDRAFT_113227 [Lottia gigantea]	0.286	-1.80456	0.000520747	0.0270013	yes	down	1.80333	0.5
TRINITY_DN73026_c0_g1	PREDICTED: alkyl/aryl-sulfatase BDS1-like [Aplysia californica]	0.174	-2.52085	0.000522545	0.0270013	yes	down	6.98333	1.08
TRINITY_DN74859_c1_g1	PREDICTED: solute carrier family 13 member 5 [Crassostrea gigas]	0.073	-3.77734	0.000529894	0.0272646	yes	down	1.33	0.326667
TRINITY_DN45076_c0_g1	PREDICTED: uncharacterized protein LOC105339560 [Crassostrea gigas]	0.325	-1.62207	0.000531139	0.0272965	yes	down	25.7333	7.81
TRINITY_DN82421_c3_g2		0.06	-4.05257	0.000533027	0.0273614	yes	down	5.45	0.31
TRINITY_DN22083_c0_g1		0.26	-1.9411	0.000536523	0.0274988	yes	down	13.26	3.15
TRINITY_DN89723_c0_g1	PREDICTED: SCO-spondin-like [Hydra vulgaris]	0.384	-1.38012	0.000538989	0.0275704	yes	down	2.3	0.846667
TRINITY_DN66359_c0_g1	hypothetical protein LOTGIDRAFT_160336 [Lottia gigantea]	0.443	-1.17539	0.00054515	0.0277828	yes	down	6.96667	2.96
TRINITY_DN75001_c0_g1		0.328	-1.60792	0.000544588	0.0277828	yes	down	99.8367	26.44
TRINITY_DN66626_c2_g1	hypothetical protein XENTR_v90015458mg [Xenopus tropicalis]	0.245	-2.02652	0.000545682	0.0277828	yes	down	2.29	0.506667
TRINITY_DN20792_c0_g1	PREDICTED: sodium-coupled monocarboxylate transporter 2-like [Aplysia californica]	0.014	-6.16538	0.000548901	0.0277964	yes	down	0.59	0
TRINITY_DN78206_c0_g2	microfibril-associated glycoprotein 4-like [Acanthaster planci]	0.193	-2.37644	0.000549128	0.0277964	yes	down	4.22333	0.78
TRINITY_DN69183_c1_g2	alpha	0.172	-2.54008	0.000546923	0.0277964	yes	down	0.663333	0.11
TRINITY_DN79057_c2_g1	xanthine dehydrogenase/oxidase-like [Mizuhopecten yessoensis]	0.136	-2.87306	0.000548775	0.0277964	yes	down	8.75667	1.15667
TRINITY_DN80185_c0_g1	hypothetical protein LOTGIDRAFT_166436 [Lottia gigantea]	0.303	-1.72061	0.000549804	0.0277985	yes	down	2.68333	0.796667
TRINITY_DN32174_c0_g1	PREDICTED: uncharacterized protein LOC106808766 [Priapulus caudatus]	0.017	-5.85685	0.000557146	0.0281239	yes	down	4.36333	0
TRINITY_DN97943_c0_g1		0.18	-2.47114	0.000557526	0.0281239	yes	down	7.98	1.44333
TRINITY_DN56537_c0_g1	PREDICTED: fibrillin-1-like [Aplysia californica]	0.25	-1.9987	0.000558636	0.0281474	yes	down	2.37	0.603333
TRINITY_DN89793_c1_g2	hypothetical protein LOTGIDRAFT_192667 [Lottia gigantea]	0.199	-2.3313	0.000561627	0.0282655	yes	down	1.35	0.256667
TRINITY_DN76041_c0_g1		0.239	-2.06611	0.000564508	0.0283779	yes	down	10.2067	2.40667
TRINITY_DN80865_c1_g1	PREDICTED: LOW QUALITY PROTEIN: probable ATP-dependent RNA helicase DDX58 [Biomphalaria glabrata]	0.39	-1.36002	0.000569992	0.0286207	yes	down	15.2533	5.76
TRINITY_DN69433_c1_g1	hypothetical protein C0Q70_08878 [Pomacea canaliculata]	0.411	-1.28418	0.000571132	0.028645	yes	down	13.39	5.37667
TRINITY_DN70238_c1_g1	Actin, nonmuscle [Mizuhopecten yessoensis]	0.213	-2.22901	0.00057231	0.0286712	yes	down	29.8533	6.01667
TRINITY_DN69097_c0_g1	hypothetical protein LOTGIDRAFT_188414 [Lottia gigantea]	0.12	-3.0542	0.000575548	0.0287911	yes	down	0.853333	0.0933333
TRINITY_DN80637_c0_g1	hypothetical protein C0Q70_01506 [Pomacea canaliculata]	0.197	-2.34338	0.000577034	0.0288089	yes	down	1.67333	0.356667
TRINITY_DN76358_c1_g3	hypothetical protein LOTGIDRAFT_110936 [Lottia gigantea]	0.132	-2.9208	0.000581153	0.0289411	yes	down	3.41333	0.573333
TRINITY_DN74299_c0_g1		0.282	-1.8263	0.00059656	0.0295811	yes	down	12.6	3.34333
TRINITY_DN86228_c3_g1	hypothetical protein LOTGIDRAFT_224237 [Lottia gigantea]	0.428	-1.22349	0.00059551	0.0295811	yes	down	13.1567	5.06333
TRINITY_DN80151_c2_g3		0.002	-9.29111	0.000596365	0.0295811	yes	down	7.86333	0
TRINITY_DN63506_c0_g1		0.234	-2.09417	0.000599145	0.0296757	yes	down	2.79667	0.636667
TRINITY_DN40117_c0_g1		0.167	-2.5845	0.00060117	0.0297087	yes	down	61	11.6333
TRINITY_DN81500_c0_g1	sodium- and chloride-dependent glycine transporter 2-like isoform X1 [Mizuhopecten yessoensis]	0.273	-1.87552	0.000602167	0.029719	yes	down	2.44333	0.386667
TRINITY_DN69709_c0_g1	hypothetical protein KP79_PYT17810 [Mizuhopecten yessoensis]	0.31	-1.69064	0.000609627	0.029991	yes	down	10.94	3.25667
TRINITY_DN86273_c0_g1	hypothetical protein C0Q70_08120 [Pomacea canaliculata]	0.068	-3.86795	0.000611322	0.0300069	yes	down	0.69	0.0433333
TRINITY_DN87146_c0_g2	PREDICTED: titin-like [Aplysia californica]	0.245	-2.03177	0.000613524	0.0300813	yes	down	1.39	0.45
TRINITY_DN82165_c0_g1	monocarboxylate transporter 14-like isoform X1 [Crassostrea virginica]	0.267	-1.90344	0.000626508	0.0306492	yes	down	1.11	0.286667
TRINITY_DN48523_c0_g1		0.141	-2.82686	0.000627494	0.0306587	yes	down	118.767	19.2467
TRINITY_DN44989_c0_g1		0.063	-3.98778	0.000628106	0.0306587	yes	down	14.22	0.886667
TRINITY_DN84158_c2_g1	superoxide dismutase [Cu-Zn] [Megathura crenulata]	0.392	-1.35002	0.000633202	0.030873	yes	down	18.6933	6.93333
TRINITY_DN23065_c0_g1		0.267	-1.90565	0.000635102	0.0308968	yes	down	5.18333	1.26333
TRINITY_DN87423_c2_g2	hypothetical protein C0Q70_21546 [Pomacea canaliculata]	0.306	-1.71016	0.000634542	0.0308968	yes	down	3.57	0.413333
TRINITY_DN87017_c0_g2	uncharacterized protein LOC110674850 [Aedes aegypti]	0.339	-1.55864	0.000637186	0.0309293	yes	down	2.78667	0.873333
TRINITY_DN55416_c1_g1		0.043	-4.52784	0.000642426	0.0310802	yes	down	23.53	0.973333
TRINITY_DN85160_c0_g1	PREDICTED: multidrug resistance-associated protein 1-like [Aplysia californica]	0.213	-2.23021	0.000644009	0.0311223	yes	down	2.99667	0.666667
TRINITY_DN81446_c0_g1	RecName: Full=EGF-like domain-containing protein;;;	0.275	-1.8615	0.00064606	0.0311642	yes	down	7.05333	1.76
TRINITY_DN66562_c0_g1		0.061	-4.04341	0.000647736	0.031199	yes	down	0.99	0.0566667
TRINITY_DN88657_c0_g1	PREDICTED: sarcalumenin-like [Stegastes partitus]	0.47	-1.08988	0.000648759	0.031214	yes	down	16.7433	7.46333
TRINITY_DN71453_c1_g1		0.235	-2.09084	0.000649938	0.0312363	yes	down	349.36	81.18
TRINITY_DN88354_c1_g1	unconventional myosin-XVI-like isoform X10 [Mizuhopecten yessoensis]	0.306	-1.71041	0.000658425	0.0315521	yes	down	1.25333	0.31
TRINITY_DN45470_c0_g1	hypothetical protein LOTGIDRAFT_239117 [Lottia gigantea]	0.315	-1.66738	0.000658919	0.0315521	yes	down	39.5933	12.65
TRINITY_DN73861_c2_g2		0.291	-1.7828	0.000659446	0.0315521	yes	down	8.69	2.55
TRINITY_DN57973_c0_g1	Short-chain collagen C4 [Exaiptasia pallida]	0.32	-1.6437	0.000660524	0.0315521	yes	down	13.2467	4.06333
TRINITY_DN70933_c0_g1	multiple epidermal growth factor-like domains protein 10, partial [Mizuhopecten yessoensis]	0.318	-1.6548	0.000660322	0.0315521	yes	down	3.62	1.08667
TRINITY_DN88002_c0_g1	hypothetical protein C0Q70_12673 [Pomacea canaliculata]	0.393	-1.3474	0.000660838	0.0315521	yes	down	4.62333	1.96667
TRINITY_DN88325_c1_g2	uncharacterized protein LOC110457448 [Mizuhopecten yessoensis]	0.298	-1.74511	0.000673408	0.0320473	yes	down	38.8367	9.79667
TRINITY_DN78378_c0_g1	hypothetical protein LOTGIDRAFT_187198 [Lottia gigantea]	0.239	-2.06704	0.000676253	0.0321128	yes	down	1.66333	0.373333
TRINITY_DN78935_c3_g1	PREDICTED: L-asparaginase-like [Biomphalaria glabrata]	0.294	-1.76729	0.00067972	0.0322425	yes	down	88.1033	24.8533
TRINITY_DN43903_c0_g1	sulfotransferase 1C4 [Lingula anatina]	0.01	-6.71031	0.00068975	0.0326474	yes	down	22.5733	0.186667
TRINITY_DN60529_c0_g1	myosin-4-like [Mizuhopecten yessoensis]	0.206	-2.27736	0.000692023	0.0327196	yes	down	122.62	24.79
TRINITY_DN63386_c0_g1	PREDICTED: coiled-coil domain-containing protein 153-like [Aplysia californica]	0.406	-1.3009	0.000694456	0.0327992	yes	down	24.7533	9.64
TRINITY_DN68569_c0_g1	hypothetical protein LOTGIDRAFT_154749 [Lottia gigantea]	0.281	-1.82995	0.000698219	0.0329413	yes	down	3.75667	1.64
TRINITY_DN70672_c0_g1	angiotensin-converting enzyme [Lingula anatina]	0.111	-3.16901	0.000702764	0.03312	yes	down	1.41	0.223333
TRINITY_DN58987_c0_g1		0.204	-2.29069	0.00070474	0.0331602	yes	down	37.6367	7.50333
TRINITY_DN59425_c0_g1		0.012	-6.44008	0.000707247	0.0332239	yes	down	1.11	0
TRINITY_DN66699_c0_g1	PREDICTED: homeobox protein Nkx-6.2-like [Aplysia californica]	0.253	-1.9829	0.000713496	0.0334456	yes	down	4.44	1.06
TRINITY_DN83844_c1_g3	PREDICTED: U1 small nuclear ribonucleoprotein 70 kDa-like, partial [Aplysia californica]	0.428	-1.225	0.000721775	0.0337974	yes	down	20.32	8.40333
TRINITY_DN89315_c2_g4		0.345	-1.53692	0.000724818	0.0339037	yes	down	391.987	131.183
TRINITY_DN75370_c1_g1		0.059	-4.07733	0.000730295	0.0340869	yes	down	8.96333	0.393333
TRINITY_DN71618_c0_g1	uncharacterized protein LOC110443070 [Mizuhopecten yessoensis]	0.345	-1.53502	0.000745233	0.0345278	yes	down	30.2067	10.4667
TRINITY_DN70614_c0_g1	hypothetical protein LOTGIDRAFT_218322 [Lottia gigantea]	0.337	-1.56865	0.000744888	0.0345278	yes	down	15.88	5.11
TRINITY_DN85820_c6_g1		0.028	-5.15495	0.000742991	0.0345278	yes	down	2.73333	0.0833333
TRINITY_DN89891_c6_g2		0.356	-1.4883	0.000748325	0.0346328	yes	down	7.92667	2.70333
TRINITY_DN80091_c0_g1	hypothetical protein LOTGIDRAFT_231254 [Lottia gigantea]	0.143	-2.80226	0.000753613	0.0348407	yes	down	1.56667	0.21
TRINITY_DN64830_c0_g1	Ribonuclease Oy [Mizuhopecten yessoensis]	0.366	-1.44882	0.000758269	0.0349819	yes	down	24.87	8.91
TRINITY_DN54097_c0_g1	perlucin 5 [Haliotis diversicolor]	0.111	-3.17002	0.000761653	0.0351011	yes	down	9.41333	0.993333
TRINITY_DN62191_c0_g1	PREDICTED: uncharacterized protein LOC101859001 [Aplysia californica]	0.214	-2.22403	0.000765129	0.0351871	yes	down	6.59333	1.34333
TRINITY_DN90087_c0_g1		0.257	-1.95797	0.000766586	0.0352171	yes	down	18.0867	3.95667
TRINITY_DN54852_c0_g1	tripartite motif-containing protein 45-like [Crassostrea virginica]	0.178	-2.48954	0.000773957	0.0354812	yes	down	2.38333	0.41
TRINITY_DN70954_c6_g1	glutathione peroxidase, partial [Reishia clavigera]	0.475	-1.07437	0.000773668	0.0354812	yes	down	37.9167	16.7667
TRINITY_DN85320_c0_g1	hypothetical protein C0Q70_20449 [Pomacea canaliculata]	0.45	-1.15329	0.000777235	0.0355941	yes	down	8.64	3.64333
TRINITY_DN83310_c0_g2	sodium- and chloride-dependent glycine transporter 1-like isoform X1 [Crassostrea virginica]	0.054	-4.21273	0.000780937	0.0357263	yes	down	2.22333	0.103333
TRINITY_DN87831_c3_g2		0.274	-1.86601	0.00078458	0.0358554	yes	down	18.2067	5.03333
TRINITY_DN74513_c0_g1	RNA-binding protein 33-like isoform X2 [Mizuhopecten yessoensis]	0.212	-2.2367	0.000791132	0.0361171	yes	down	1890.15	383.543
TRINITY_DN53524_c0_g1	uncharacterized protein LOC111128763 [Crassostrea virginica]	0.124	-3.0115	0.000793493	0.0361871	yes	down	6.58333	0.753333
TRINITY_DN52588_c0_g1	nitric oxide synthase [Ambigolimax valentianus]	0.061	-4.03401	0.000817685	0.0371388	yes	down	0.95	0.0466667
TRINITY_DN56546_c0_g1		0.015	-6.05156	0.000820591	0.0372053	yes	down	4.50667	0
TRINITY_DN76423_c0_g1	uncharacterized protein LOC110443309 isoform X2 [Mizuhopecten yessoensis]	0.257	-1.9584	0.000822748	0.0372494	yes	down	0.696667	0.253333
TRINITY_DN88174_c1_g1		0.05	-4.31388	0.000824186	0.0372759	yes	down	1.10333	0.0466667
TRINITY_DN72414_c0_g1	PREDICTED: ankyrin repeat domain-containing protein 42-like isoform X2 [Aplysia californica]	0.317	-1.65569	0.000825544	0.0372987	yes	down	10.9667	6.71333
TRINITY_DN89726_c2_g3		0.301	-1.73078	0.000829981	0.0374237	yes	down	25.83	7.76333
TRINITY_DN89332_c0_g1	hypothetical protein LOTGIDRAFT_212414 [Lottia gigantea]	0.336	-1.57403	0.000830023	0.0374237	yes	down	3.25	1.04
TRINITY_DN81036_c2_g1	PREDICTED: sulfotransferase family cytosolic 1B member 1-like [Aplysia californica]	0.375	-1.41513	0.000837707	0.0377313	yes	down	17.95	6.72667
TRINITY_DN83082_c0_g2	Fas ligand-like protein [Haliotis discus discus]	0.31	-1.68807	0.000844128	0.037912	yes	down	31.4033	9.70333
TRINITY_DN82534_c0_g1		0.391	-1.35525	0.000844318	0.037912	yes	down	14.2433	5.33
TRINITY_DN73552_c0_g1		0.223	-2.16585	0.000852948	0.038221	yes	down	1.35333	0.293333
TRINITY_DN37846_c0_g1		0.176	-2.50479	0.000863614	0.0386198	yes	down	11.26	2.08333
TRINITY_DN72979_c0_g1	hypothetical protein LOTGIDRAFT_236635 [Lottia gigantea]	0.095	-3.39719	0.000864658	0.038627	yes	down	2.40667	0.223333
TRINITY_DN87406_c0_g1		0.134	-2.90061	0.000868566	0.0387224	yes	down	0.476667	0.06
TRINITY_DN80178_c0_g1	uncharacterized protein LOC111100028 isoform X1 [Crassostrea virginica]	0.089	-3.493	0.000867967	0.0387224	yes	down	1.63667	0.106667
TRINITY_DN70945_c0_g1		0.151	-2.72346	0.000869979	0.0387459	yes	down	0.8	0.116667
TRINITY_DN64559_c0_g1	uncharacterized protein LOC110461288 [Mizuhopecten yessoensis]	0.481	-1.056	0.000871651	0.0387809	yes	down	522.033	255.74
TRINITY_DN82421_c5_g1	hypothetical protein CGI_10028433 [Crassostrea gigas]	0.28	-1.8346	0.000873985	0.0388453	yes	down	0.923333	0.246667
TRINITY_DN104426_c0_g1		0.127	-2.98262	0.000875182	0.038859	yes	down	15.1567	1.78
TRINITY_DN71940_c0_g1	collagen alpha-	0.339	-1.56104	0.000878726	0.0389768	yes	down	5.63333	1.82333
TRINITY_DN74242_c1_g1	lysine-specific demethylase 8-like [Crassostrea virginica]	0.32	-1.64294	0.000879866	0.0389878	yes	down	2.78333	0.86
TRINITY_DN75876_c2_g1		0.293	-1.773	0.00089656	0.0396873	yes	down	124.073	33.0333
TRINITY_DN83970_c0_g1	uncharacterized protein LOC111124790 [Crassostrea virginica]	0.359	-1.47801	0.00090006	0.0398019	yes	down	3.76667	1.25
TRINITY_DN85804_c2_g1	hypothetical protein C0Q70_11518 [Pomacea canaliculata]	0.383	-1.38488	0.000907356	0.0400436	yes	down	11.3267	4.24667
TRINITY_DN78692_c1_g1	hypothetical protein C0Q70_20452 [Pomacea canaliculata]	0.475	-1.07415	0.000915703	0.0403306	yes	down	11.56	4.88333
TRINITY_DN79334_c3_g3	monocarboxylate transporter 4-like [Crassostrea virginica]	0.312	-1.68019	0.000926393	0.0407169	yes	down	32.2667	9.56667
TRINITY_DN81810_c0_g1	PREDICTED: tRNA wybutosine-synthesizing protein 4 [Crassostrea gigas]	0.327	-1.61075	0.000927267	0.0407169	yes	down	4.66667	1.99333
TRINITY_DN56918_c0_g1		0.212	-2.23624	0.000933772	0.0409203	yes	down	13.14	2.85
TRINITY_DN57054_c0_g1	PREDICTED: multiple epidermal growth factor-like domains protein 11, partial [Biomphalaria glabrata]	0.387	-1.36915	0.000939224	0.041077	yes	down	44.7133	17.97
TRINITY_DN87477_c0_g1		0.214	-2.22199	0.000938434	0.041077	yes	down	1.49667	0.25
TRINITY_DN76930_c0_g1	hypothetical protein BRAFLDRAFT_93226 [Branchiostoma floridae]	0.239	-2.063	0.00094356	0.0412254	yes	down	25.5233	6.57333
TRINITY_DN78951_c0_g1	sulfotransferase 1C2A [Lingula anatina]	0.345	-1.53534	0.000946934	0.0413315	yes	down	6.69667	2.18
TRINITY_DN56664_c0_g1	uncharacterized protein LOC110457803 [Mizuhopecten yessoensis]	0.261	-1.93659	0.000950049	0.0414261	yes	down	2.31	0.58
TRINITY_DN15975_c0_g1	PREDICTED: cathepsin L1-like [Octopus bimaculoides]	0.106	-3.23655	0.000958069	0.0416927	yes	down	181.587	21.6767
TRINITY_DN69268_c0_g1	Mnx [Lymnaea stagnalis]	0.152	-2.71896	0.000961552	0.0418027	yes	down	1.28333	0.19
TRINITY_DN88767_c6_g2	PREDICTED: uncharacterized protein LOC109478536 [Branchiostoma belcheri]	0.374	-1.42025	0.000962783	0.0418146	yes	down	62.4433	22.7067
TRINITY_DN69262_c1_g1	hypothetical protein LOTGIDRAFT_143023 [Lottia gigantea]	0.182	-2.45707	0.000965319	0.0418832	yes	down	1.98333	0.326667
TRINITY_DN69968_c0_g1	hypothetical protein C0Q70_05677 [Pomacea canaliculata]	0.255	-1.96962	0.00097382	0.0422101	yes	down	4.06667	1.00667
TRINITY_DN75890_c0_g1	uncharacterized protein LOC111119718 [Crassostrea virginica]	0.251	-1.99697	0.000982864	0.04256	yes	down	2.47	0.65
TRINITY_DN78959_c3_g1	hypothetical protein CAPTEDRAFT_177636 [Capitella teleta]	0.197	-2.34404	0.000990965	0.0428683	yes	down	5.29667	0.606667
TRINITY_DN86693_c0_g3	hypothetical protein LOTGIDRAFT_118867 [Lottia gigantea]	0.079	-3.67089	0.00099252	0.0428931	yes	down	0.713333	0.0533333
TRINITY_DN63180_c0_g1		0.338	-1.56418	0.00100265	0.0432097	yes	down	7.99	2.56333
TRINITY_DN38501_c0_g1	leucine rich repeat only protein 2 [Azumapecten farreri]	0.194	-2.36932	0.00100344	0.0432097	yes	down	1.25333	0.203333
TRINITY_DN63895_c0_g1		0.167	-2.58301	0.0010038	0.0432097	yes	down	7.59667	1.29333
TRINITY_DN68698_c1_g1	hypothetical protein C0Q70_08995 [Pomacea canaliculata]	0.046	-4.43879	0.00100846	0.0433252	yes	down	0.896667	0.04
TRINITY_DN30690_c0_g1	hypothetical protein LOTGIDRAFT_211007 [Lottia gigantea]	0.086	-3.53213	0.00101539	0.0435787	yes	down	5.09667	0.45
TRINITY_DN84836_c1_g1		0.269	-1.8921	0.00102189	0.0436897	yes	down	5.97	1.64667
TRINITY_DN89397_c0_g1	poly [ADP-ribose] polymerase 14-like isoform X2 [Crassostrea virginica]	0.339	-1.56131	0.00102838	0.0438794	yes	down	1.66333	0.543333
TRINITY_DN69208_c0_g1	hypothetical protein LOTGIDRAFT_130453 [Lottia gigantea]	0.122	-3.03697	0.0010282	0.0438794	yes	down	0.546667	0.06
TRINITY_DN22542_c0_g1		0.142	-2.81927	0.00103696	0.0441163	yes	down	4.63667	0.653333
TRINITY_DN78516_c0_g1		0.397	-1.33253	0.00103675	0.0441163	yes	down	46.02	17.05
TRINITY_DN65869_c0_g1		0.247	-2.02031	0.00103677	0.0441163	yes	down	10.31	2.56667
TRINITY_DN66024_c1_g1	uncharacterized protein LOC110448961 isoform X2 [Mizuhopecten yessoensis]	0.196	-2.35173	0.00104165	0.0442298	yes	down	3.07667	0.47
TRINITY_DN74041_c0_g1		0.325	-1.6226	0.00105012	0.0445031	yes	down	1.28333	0.476667
TRINITY_DN87396_c3_g2	hypothetical protein C0Q70_12436 [Pomacea canaliculata]	0.393	-1.3468	0.00105349	0.0445593	yes	down	59.3833	24.5167
TRINITY_DN90097_c5_g1	hypothetical protein MDA_GLEAN10022043 [Myotis davidii]	0.334	-1.58326	0.00105558	0.0445821	yes	down	7.56333	2.40667
TRINITY_DN72637_c0_g1	neuronal acetylcholine receptor subunit alpha-7-like [Crassostrea virginica]	0.284	-1.81762	0.00105792	0.0446174	yes	down	1.57667	0.42
TRINITY_DN87840_c2_g1	hypothetical protein C0Q70_20138 [Pomacea canaliculata]	0.112	-3.15803	0.00106026	0.044673	yes	down	5.51	0.57
TRINITY_DN86784_c0_g1	fibrillin-1-like isoform X1 [Crassostrea virginica]	0.298	-1.74787	0.00106358	0.0447317	yes	down	2.29	0.45
TRINITY_DN71633_c2_g1		0.482	-1.05184	0.00106631	0.0447885	yes	down	12.2467	5.64
TRINITY_DN59979_c0_g1	nucleoredoxin-like [Acanthaster planci]	0.286	-1.80694	0.0010671	0.0447885	yes	down	48.8767	14.31
TRINITY_DN48217_c0_g1		0.392	-1.34969	0.00106949	0.0448456	yes	down	602.71	245.9
TRINITY_DN88385_c0_g1	hypothetical protein LOTGIDRAFT_232026 [Lottia gigantea]	0.321	-1.63824	0.00107745	0.0451121	yes	down	3.78	1.13333
TRINITY_DN82466_c5_g1	thyroxine 5-deiodinase [Paramormyrops kingsleyae]	0.335	-1.57723	0.00108353	0.0452929	yes	down	6.37667	0.926667
TRINITY_DN25274_c0_g1	LKD-rich protein-1 [Mytilus galloprovincialis]	0.328	-1.60868	0.0010843	0.0452929	yes	down	9.93	2.97333
TRINITY_DN71954_c0_g1		0.146	-2.77224	0.00108745	0.0453815	yes	down	1.70667	0.243333
TRINITY_DN75783_c1_g2	Macrophage mannose receptor 1 [Crassostrea gigas]	0.372	-1.42492	0.00110447	0.0459642	yes	down	84.84	26.6233
TRINITY_DN87396_c3_g3	mammalian ependymin-related protein 1-like [Crassostrea virginica]	0.441	-1.17988	0.00110457	0.0459642	yes	down	389.22	172.343
TRINITY_DN53494_c0_g1	PREDICTED: vesicular, overexpressed in cancer, prosurvival protein 1-like [Priapulus caudatus]	0.066	-3.9313	0.00110617	0.0459869	yes	down	1.08	0.0666667
TRINITY_DN89628_c1_g2	receptor-type tyrosine-protein phosphatase alpha-like isoform X2 [Mizuhopecten yessoensis]	0.202	-2.30972	0.00111132	0.0461574	yes	down	6.02333	1.73667
TRINITY_DN44626_c0_g1		0.028	-5.16081	0.0011153	0.0461998	yes	down	1.19333	0.0333333
TRINITY_DN55922_c0_g1	hypothetical protein LOTGIDRAFT_166412 [Lottia gigantea]	0.054	-4.2099	0.00111614	0.0461998	yes	down	0.72	0.0366667
TRINITY_DN69749_c4_g1		0.417	-1.26156	0.00111657	0.0461998	yes	down	9.17333	3.68667
TRINITY_DN81026_c1_g1	hypothetical protein LOTGIDRAFT_168898 [Lottia gigantea]	0.443	-1.17554	0.00111623	0.0461998	yes	down	64.7367	18.4933
TRINITY_DN90231_c10_g3	uncharacterized protein LOC111123918 [Crassostrea virginica]	0.372	-1.42546	0.00112207	0.0463397	yes	down	409.143	159.327
TRINITY_DN88956_c2_g2		0.076	-3.70927	0.00112512	0.0464216	yes	down	2.33667	0.163333
TRINITY_DN72506_c0_g1	hypothetical protein LOTGIDRAFT_200644 [Lottia gigantea]	0.405	-1.30483	0.00112988	0.0465742	yes	down	12.02	4.64
TRINITY_DN71916_c1_g3		0.028	-5.174	0.00114314	0.0469882	yes	down	2.41	0.21
TRINITY_DN56252_c0_g1		0.08	-3.64611	0.0011471	0.0471066	yes	down	2.58667	0.196667
TRINITY_DN81708_c3_g1		0.209	-2.25696	0.00114993	0.047134	yes	down	4.99333	1.03667
TRINITY_DN83791_c0_g1	hypothetical protein LOTGIDRAFT_124007 [Lottia gigantea]	0.167	-2.5798	0.00114893	0.047134	yes	down	2.72	0.46
TRINITY_DN5066_c0_g1		0.033	-4.92071	0.00115318	0.0472071	yes	down	22.1867	0.713333
TRINITY_DN90263_c2_g1	hypothetical protein C0Q70_15873 [Pomacea canaliculata]	0.19	-2.39905	0.00115387	0.0472071	yes	down	1.83667	0.313333
TRINITY_DN83028_c0_g1	uncharacterized protein LOC110985605 [Acanthaster planci]	0.192	-2.38046	0.00115823	0.0473292	yes	down	1.79333	0.59
TRINITY_DN88431_c0_g1	hypothetical protein C0Q70_14941 [Pomacea canaliculata]	0.298	-1.74711	0.00117332	0.0477795	yes	down	3.38667	0.976667
TRINITY_DN12611_c0_g1		0.033	-4.93664	0.00117991	0.0479585	yes	down	2.1	0.06
TRINITY_DN56967_c0_g2		0.09	-3.47128	0.00118389	0.0480757	yes	down	2.85667	0.31
TRINITY_DN66797_c0_g1	PREDICTED: uncharacterized protein LOC105344747 [Crassostrea gigas]	0.148	-2.75689	0.00118537	0.0480912	yes	down	9.58667	0.746667
TRINITY_DN60720_c0_g1	PREDICTED: uncharacterized protein LOC105317929 isoform X5 [Crassostrea gigas]	0.139	-2.84491	0.00119089	0.0482703	yes	down	0.796667	0.103333
TRINITY_DN74377_c0_g1	hypothetical protein LOTGIDRAFT_118685, partial [Lottia gigantea]	0.363	-1.46287	0.00120001	0.0485052	yes	down	112.213	29.5567
TRINITY_DN87469_c0_g1	PREDICTED: solute carrier family 23 member 1-like [Aplysia californica]	0.024	-5.4099	0.00119957	0.0485052	yes	down	8.31667	0.0933333
TRINITY_DN57165_c1_g1		0.173	-2.53445	0.00119855	0.0485052	yes	down	10.86	1.85667
TRINITY_DN88436_c1_g1	PREDICTED: glucose dehydrogenase [FAD, quinone] [Crassostrea gigas]	0.454	-1.13775	0.00120592	0.0486542	yes	down	46.0733	21.4433
TRINITY_DN82019_c0_g1		0.33	-1.59741	0.00120553	0.0486542	yes	down	6.15333	1.91333
TRINITY_DN39091_c0_g1	hypothetical protein LOTGIDRAFT_115464 [Lottia gigantea]	0.164	-2.60665	0.00122155	0.049205	yes	down	4.85	0.743333
TRINITY_DN81903_c0_g1	LOW QUALITY PROTEIN: uncharacterized protein LOC111129625 [Crassostrea virginica]	0.219	-2.18789	0.00122183	0.049205	yes	down	9.48	2.02333
TRINITY_DN81575_c0_g1		0.208	-2.26825	0.00122474	0.0492768	yes	down	3.17667	0.623333
TRINITY_DN71338_c0_g1	toll-like receptor 13 [Crassostrea virginica]	0.421	-1.24934	0.00123151	0.0494131	yes	down	5.59	2.24667
TRINITY_DN81702_c4_g4	BTB/POZ domain-containing protein KCTD7-like [Mizuhopecten yessoensis]	0.435	-1.2023	0.00123554	0.0494839	yes	down	12.3767	8.91667
TRINITY_DN72005_c0_g1	organic cation transporter protein-like [Mizuhopecten yessoensis]	0.169	-2.56649	0.00124502	0.0497725	yes	down	3.14667	0.433333
TRINITY_DN30324_c0_g1	PREDICTED: uncharacterized protein LOC105444702 [Strongylocentrotus purpuratus]	0.375	-1.41682	0.00125298	0.049999	yes	down	12.1733	4.35
TRINITY_DN63505_c0_g1		20.336	4.34597	1.17042e-24	5.11882e-20	yes	up	12.5033	268.127
TRINITY_DN59009_c0_g1		41.77	5.38439	5.88461e-21	6.43409e-17	yes	up	1.43	56.87
TRINITY_DN66062_c0_g1	thioester-containing protein-D [Azumapecten farreri]	7.653	2.93609	2.29436e-13	6.68959e-10	yes	up	11.8	91.1667
TRINITY_DN72272_c0_g1		42.639	5.41409	2.06584e-12	3.61398e-09	yes	up	1.02667	43.5167
TRINITY_DN49116_c0_g1		531.652	9.05434	1.62057e-11	2.37988e-08	yes	up	0	14.8167
TRINITY_DN85399_c0_g2	ADP-ribosylation factor-like [Mizuhopecten yessoensis]	5.547	2.47173	1.68704e-11	2.38009e-08	yes	up	2.83333	15.5333
TRINITY_DN85567_c1_g1		6.904	2.78738	5.37312e-11	6.17532e-08	yes	up	5.26333	22.37
TRINITY_DN67489_c0_g1		139.336	7.12242	1.96174e-10	1.86514e-07	yes	up	6.52333	938.477
TRINITY_DN75911_c0_g1	hypothetical protein LOTGIDRAFT_169491 [Lottia gigantea]	9.956	3.31559	5.00086e-10	4.20601e-07	yes	up	3.61	34.5733
TRINITY_DN69586_c3_g1		5.103	2.3514	5.61994e-10	4.55163e-07	yes	up	19.5067	100.727
TRINITY_DN81535_c0_g1		12.531	3.64745	8.92445e-10	6.39854e-07	yes	up	0.926667	11.13
TRINITY_DN86432_c0_g1		5.166	2.36915	1.41333e-09	9.65815e-07	yes	up	1.41	7.21667
TRINITY_DN87636_c2_g1	hypothetical protein C0Q70_14070 [Pomacea canaliculata]	3.077	1.6217	1.65261e-09	1.07876e-06	yes	up	22.9	66.8633
TRINITY_DN83605_c0_g1		5.728	2.51803	4.75803e-09	2.73806e-06	yes	up	6.73667	38.08
TRINITY_DN86607_c3_g1		7.083	2.82442	5.70453e-09	3.19856e-06	yes	up	9.86	72.9867
TRINITY_DN73977_c0_g1		3.324	1.73291	9.40224e-09	4.67281e-06	yes	up	35.9667	117.43
TRINITY_DN17078_c0_g1		5.773	2.52943	1.08664e-08	5.24168e-06	yes	up	2.41	13.6933
TRINITY_DN86918_c1_g2		4.154	2.05437	1.2238e-08	5.75515e-06	yes	up	156.233	645.167
TRINITY_DN90235_c4_g1	hypothetical protein LOTGIDRAFT_234762 [Lottia gigantea]	4.364	2.12579	1.62699e-08	7.33569e-06	yes	up	5.14	22.1567
TRINITY_DN86115_c2_g1	uncharacterized protein LOC110457448 [Mizuhopecten yessoensis]	4.377	2.12996	1.71784e-08	7.66631e-06	yes	up	86.36	354.013
TRINITY_DN72621_c0_g2	hypothetical protein C0Q70_10091 [Pomacea canaliculata]	4.895	2.29118	2.77465e-08	1.12371e-05	yes	up	98.2133	475.487
TRINITY_DN73940_c0_g1		105.876	6.72624	3.35951e-08	1.31186e-05	yes	up	0.0766667	8.26333
TRINITY_DN86737_c3_g1		4.437	2.14968	3.58275e-08	1.38665e-05	yes	up	48.5733	190.693
TRINITY_DN47829_c0_g1		5.835	2.5448	3.84018e-08	1.43577e-05	yes	up	28.9267	166.767
TRINITY_DN74027_c0_g1	unknown protein 24, partial [Haliotis diversicolor]	9.396	3.23205	7.4481e-08	2.60594e-05	yes	up	30.36	287.737
TRINITY_DN82120_c1_g1	PREDICTED: branched-chain-amino-acid aminotransferase, cytosolic-like [Aplysia californica]	4.284	2.09912	1.58047e-07	4.93728e-05	yes	up	2.89667	11.5833
TRINITY_DN87667_c0_g1		3.074	1.62017	1.63077e-07	5.02265e-05	yes	up	15.9067	31.4833
TRINITY_DN71708_c0_g1		6.144	2.61916	2.61659e-07	7.33568e-05	yes	up	2.59667	15.28
TRINITY_DN83720_c0_g1	Mannan endo-1,4-beta-mannosidase [Mizuhopecten yessoensis]	4.376	2.12966	3.21428e-07	8.62434e-05	yes	up	183.243	812.7
TRINITY_DN65243_c0_g2		3.665	1.87364	3.98541e-07	0.000104906	yes	up	13.19	47.8033
TRINITY_DN59118_c0_g1		4.994	2.32031	4.53868e-07	0.000115229	yes	up	16.65	82.5833
TRINITY_DN77706_c1_g1		216.661	7.7593	4.517e-07	0.000115229	yes	up	0	3.57
TRINITY_DN79514_c0_g2	PREDICTED: exportin-1-like [Aplysia californica]	2.709	1.43795	7.41749e-07	0.000173478	yes	up	14.72	40.2367
TRINITY_DN72621_c0_g3		5.172	2.37077	7.56823e-07	0.000176062	yes	up	6.68333	37.18
TRINITY_DN87781_c1_g1		5.765	2.5272	7.89853e-07	0.000181812	yes	up	4	22.18
TRINITY_DN82541_c0_g1		3.059	1.61317	8.57848e-07	0.000191418	yes	up	52.3333	128.13
TRINITY_DN75511_c2_g1	PREDICTED: betaine--homocysteine S-methyltransferase 1-like [Aplysia californica]	3.135	1.64838	8.95155e-07	0.000197725	yes	up	1385.41	4252.3
TRINITY_DN80791_c3_g4		2.625	1.39235	1.4625e-06	0.000299438	yes	up	12.0433	31.5633
TRINITY_DN87542_c2_g1		2.793	1.48183	1.47203e-06	0.000299438	yes	up	48.0067	92.0467
TRINITY_DN80838_c0_g1	Zinc transporter ZIP10 [Crassostrea gigas]	3.046	1.60713	1.50291e-06	0.000304304	yes	up	6.50333	19.3033
TRINITY_DN83820_c0_g1		11.862	3.56825	2.05495e-06	0.000394181	yes	up	0.56	6.50333
TRINITY_DN83835_c0_g2	cubilin [Orussus abietinus]	3.222	1.68792	3.01979e-06	0.0005435	yes	up	4.29	13.1467
TRINITY_DN76477_c0_g1	predicted protein 2 [Haliotis diversicolor]	6.894	2.7853	3.44382e-06	0.000612257	yes	up	37.82	265.97
TRINITY_DN25722_c0_g1		6.948	2.79651	3.5075e-06	0.000621054	yes	up	3.29	23.62
TRINITY_DN64646_c1_g1		3.351	1.74439	3.90238e-06	0.000674588	yes	up	11.0867	30.7833
TRINITY_DN87496_c0_g1	PREDICTED: protein still life, isoform SIF type 1-like isoform X2 [Aplysia californica]	2.823	1.49738	4.72445e-06	0.000785642	yes	up	4.56333	6.11333
TRINITY_DN90154_c2_g2	PREDICTED: proteoglycan 4-like [Biomphalaria glabrata]	2.586	1.37073	4.89333e-06	0.000807584	yes	up	35.16	87.0167
TRINITY_DN80697_c0_g1		5.404	2.43407	5.92643e-06	0.000932347	yes	up	4.91333	26.9967
TRINITY_DN82455_c3_g2		36.137	5.1754	5.96935e-06	0.000935733	yes	up	0.0566667	2.09333
TRINITY_DN64482_c0_g1	latrophilin receptor-like protein A [Mizuhopecten yessoensis]	12.579	3.65297	6.11343e-06	0.000944773	yes	up	0.103333	1.21333
TRINITY_DN76623_c1_g1	hypothetical protein LOTGIDRAFT_158235 [Lottia gigantea]	5.363	2.42297	6.21539e-06	0.00095379	yes	up	0.31	1.6
TRINITY_DN68130_c0_g1		4.24	2.08414	6.20194e-06	0.00095379	yes	up	5.65667	23.8167
TRINITY_DN79639_c5_g1		9.993	3.32097	6.86292e-06	0.00103144	yes	up	0.793333	5.10667
TRINITY_DN82756_c0_g1		4.816	2.26797	6.85799e-06	0.00103144	yes	up	0.973333	4.47
TRINITY_DN86547_c2_g1		3.261	1.70513	6.90138e-06	0.00103367	yes	up	3.99667	12.9
TRINITY_DN82512_c1_g3		2.476	1.30801	6.96284e-06	0.00103932	yes	up	8.31333	19.4633
TRINITY_DN77637_c8_g2		15.686	3.97139	7.06829e-06	0.0010479	yes	up	0.23	3.39
TRINITY_DN67512_c0_g1		6.124	2.61446	7.09872e-06	0.00104886	yes	up	40.8167	253.65
TRINITY_DN77169_c4_g1		2.492	1.31732	7.45585e-06	0.00107674	yes	up	707.183	1811.82
TRINITY_DN88286_c0_g1		6.489	2.6981	8.77017e-06	0.00122937	yes	up	1.35667	7.94
TRINITY_DN69778_c0_g1		7.538	2.91416	8.84639e-06	0.00123609	yes	up	0.63	4.78333
TRINITY_DN72122_c0_g1		4.788	2.25931	9.76044e-06	0.00133816	yes	up	12.9033	61.7067
TRINITY_DN84410_c0_g1		3.135	1.64842	9.80091e-06	0.00133951	yes	up	14.41	44.42
TRINITY_DN86150_c0_g1		3.005	1.5873	1.05895e-05	0.00143829	yes	up	22.8533	68.7867
TRINITY_DN88671_c0_g2		4.385	2.13243	1.06796e-05	0.00144158	yes	up	4.11667	17.9967
TRINITY_DN72263_c0_g1		3.333	1.73688	1.08018e-05	0.00144906	yes	up	2.98333	9.75
TRINITY_DN85305_c2_g3		170.342	7.41229	1.09199e-05	0.00145604	yes	up	2.05	362.4
TRINITY_DN81687_c0_g1	uncharacterized protein LOC110452820 isoform X1 [Mizuhopecten yessoensis]	5.764	2.527	1.12537e-05	0.00148696	yes	up	3.50667	19.8267
TRINITY_DN71459_c0_g1		2.403	1.26494	1.15326e-05	0.00151011	yes	up	17.2867	39.9267
TRINITY_DN81052_c0_g2		7.488	2.90455	1.29135e-05	0.00163702	yes	up	2.08333	14.9233
TRINITY_DN83124_c4_g1	peroxisomal sarcosine oxidase-like isoform X1 [Mizuhopecten yessoensis]	2.509	1.32694	1.31108e-05	0.00165146	yes	up	119.23	248.777
TRINITY_DN79300_c0_g1		2.558	1.35488	1.3375e-05	0.00167609	yes	up	11.13	27.4667
TRINITY_DN70962_c0_g1		3.947	1.98082	1.35969e-05	0.00169418	yes	up	44	196.087
TRINITY_DN57589_c0_g1		50.062	5.64563	1.49869e-05	0.00184115	yes	up	5.63667	261.213
TRINITY_DN89371_c0_g2		2.539	1.34436	1.65493e-05	0.00198905	yes	up	15.2067	40.31
TRINITY_DN65611_c0_g1		95.408	6.57604	1.74734e-05	0.00208797	yes	up	0	7.05333
TRINITY_DN61968_c1_g1		4.402	2.13802	1.78663e-05	0.00211757	yes	up	29.5133	129.44
TRINITY_DN67251_c0_g1		5.86	2.55092	1.91352e-05	0.00224364	yes	up	0.83	4.69
TRINITY_DN82015_c0_g1	hypothetical protein LOTGIDRAFT_231209 [Lottia gigantea]	3.768	1.91383	2.02073e-05	0.00235219	yes	up	12.95	47.4567
TRINITY_DN56745_c0_g1	PREDICTED: alpha-L-fucosidase-like [Aplysia californica]	6.412	2.6807	2.04605e-05	0.00236105	yes	up	7.06333	47.71
TRINITY_DN67687_c0_g1		3.655	1.86973	2.07576e-05	0.00238463	yes	up	10.0467	36.7667
TRINITY_DN78321_c1_g1		3.04	1.60417	2.15105e-05	0.0024499	yes	up	6.19667	17.1167
TRINITY_DN69509_c0_g1		2.502	1.32303	2.42222e-05	0.00268192	yes	up	49.51	124.127
TRINITY_DN51170_c0_g1	Nuclear protein 1 [Mizuhopecten yessoensis]	2.87	1.5212	2.51133e-05	0.00275962	yes	up	248.71	693.033
TRINITY_DN72216_c5_g1		10.163	3.34523	2.69106e-05	0.00289173	yes	up	0.556667	5.49
TRINITY_DN85136_c1_g1	multifunctional protein ADE2-like [Mizuhopecten yessoensis]	2.456	1.29634	2.8869e-05	0.00304237	yes	up	14.91	42.3833
TRINITY_DN89992_c4_g1	alpha-glucosidase [Haliotis discus hannai]	2.693	1.4294	2.98567e-05	0.00310163	yes	up	91.23	236.093
TRINITY_DN81158_c1_g1	PREDICTED: ganglioside GM2 activator-like [Biomphalaria glabrata]	3.155	1.65743	3.02591e-05	0.00312856	yes	up	156.61	490.443
TRINITY_DN82157_c1_g1		3.03	1.59939	3.17886e-05	0.0032483	yes	up	7.62	23.9967
TRINITY_DN35785_c0_g1		2.268	1.18157	3.49617e-05	0.003507	yes	up	53.31	116.53
TRINITY_DN65825_c3_g2	sodium- and chloride-dependent glycine transporter 2-like isoform X2 [Mizuhopecten yessoensis]	73.875	6.20702	3.66797e-05	0.00365419	yes	up	0.03	2.51
TRINITY_DN72652_c2_g1		3.368	1.75209	3.68995e-05	0.00366772	yes	up	7.28667	26.3433
TRINITY_DN73847_c3_g2		3.229	1.69105	3.74697e-05	0.00371297	yes	up	23.12	75.64
TRINITY_DN68670_c0_g1		2.369	1.24444	3.80918e-05	0.0037353	yes	up	95.7767	223.68
TRINITY_DN78420_c0_g3	alpha-L-fucosidase-like isoform X1 [Crassostrea virginica]	8.968	3.16478	4.09414e-05	0.00396287	yes	up	5.72333	55.9367
TRINITY_DN90224_c6_g1	polypeptide N-acetylgalactosaminyltransferase 5-like isoform X3 [Crassostrea virginica]	2.505	1.32474	4.2679e-05	0.00411138	yes	up	8.66667	20.9967
TRINITY_DN88569_c0_g1		3.992	1.99715	4.37033e-05	0.00419159	yes	up	1.14333	4.47667
TRINITY_DN79922_c1_g1		2.979	1.57479	4.44659e-05	0.00425539	yes	up	3.32333	9.65
TRINITY_DN65736_c0_g1		2.388	1.2556	4.62854e-05	0.00441022	yes	up	45.4233	109.23
TRINITY_DN79458_c3_g4		9.649	3.27036	5.50384e-05	0.00507828	yes	up	0.11	1.07667
TRINITY_DN56071_c0_g2	unknown protein 37, partial [Haliotis diversicolor]	3.337	1.73863	5.49766e-05	0.00507828	yes	up	36.53	121.363
TRINITY_DN71743_c2_g1		3.113	1.63841	5.59489e-05	0.00512982	yes	up	6.11	18.74
TRINITY_DN85437_c1_g2		2.549	1.34967	5.63048e-05	0.0051409	yes	up	49.5367	126.873
TRINITY_DN67202_c0_g1		4.849	2.27781	5.70124e-05	0.00518386	yes	up	18.12	86.2567
TRINITY_DN72342_c2_g2	PREDICTED: cell division control protein 42 homolog [Aplysia californica]	8.691	3.11948	5.84154e-05	0.00530041	yes	up	0.31	2.47667
TRINITY_DN85807_c1_g1		3.296	1.7209	5.86808e-05	0.00531347	yes	up	24.8667	63.4667
TRINITY_DN73947_c4_g2	hypothetical protein CAPTEDRAFT_221387 [Capitella teleta]	2.271	1.18301	6.10104e-05	0.00550163	yes	up	1221.04	2630.96
TRINITY_DN80599_c0_g1	hypothetical protein LOTGIDRAFT_158683 [Lottia gigantea]	6.231	2.63956	6.13464e-05	0.00552054	yes	up	5.48667	34.4833
TRINITY_DN83308_c1_g3		3.565	1.83385	6.38104e-05	0.0056954	yes	up	59.7467	167.88
TRINITY_DN89312_c1_g1		8.23	3.04088	6.49963e-05	0.00576595	yes	up	1.38667	11.1633
TRINITY_DN75697_c2_g1		5.053	2.337	6.55737e-05	0.00580539	yes	up	1.47667	7.50667
TRINITY_DN88177_c3_g2	hypothetical protein C0Q70_21546 [Pomacea canaliculata]	7.239	2.85582	6.77227e-05	0.00594704	yes	up	0.44	2.95333
TRINITY_DN64539_c1_g1		3.978	1.99201	6.86137e-05	0.00598966	yes	up	1.94333	7.71333
TRINITY_DN80750_c0_g1		2.599	1.37779	6.86095e-05	0.00598966	yes	up	7.31333	17.9333
TRINITY_DN89215_c2_g1		3.57	1.83589	7.28496e-05	0.00628417	yes	up	23.1433	90.0467
TRINITY_DN66123_c4_g4	unnamed protein product [Oikopleura dioica]	4.491	2.16711	7.37864e-05	0.00635246	yes	up	9.1	37.6367
TRINITY_DN81741_c0_g1	hypothetical protein LOTGIDRAFT_229502 [Lottia gigantea]	3.448	1.78571	7.57681e-05	0.00649748	yes	up	0.793333	4.97333
TRINITY_DN76995_c2_g1	toll-like receptor [Biomphalaria glabrata]	3.33	1.7355	7.62977e-05	0.00651734	yes	up	23.8467	76.8267
TRINITY_DN61059_c0_g1		2.18	1.12464	7.61773e-05	0.00651734	yes	up	339.21	736.5
TRINITY_DN66092_c0_g1	uncharacterized protein LOC106176982 isoform X3 [Lingula anatina]	2.33	1.2201	7.69187e-05	0.00653211	yes	up	714.357	1677.85
TRINITY_DN75293_c1_g1	unnamed protein product [Oikopleura dioica]	3.848	1.94422	7.71047e-05	0.00653522	yes	up	2.81333	13.9367
TRINITY_DN72527_c0_g2		2.142	1.09916	7.72836e-05	0.00653772	yes	up	34.6233	72.8567
TRINITY_DN89426_c1_g1		2.548	1.34956	7.78289e-05	0.00657113	yes	up	24.52	51.8067
TRINITY_DN71414_c1_g1		2.249	1.16918	7.84772e-05	0.00660039	yes	up	5.10667	11.1
TRINITY_DN64534_c0_g1		3.361	1.74885	7.88722e-05	0.00662088	yes	up	1268.23	4171.04
TRINITY_DN86702_c1_g1	hypothetical protein LOTGIDRAFT_230320 [Lottia gigantea]	2.765	1.46751	8.11356e-05	0.00677188	yes	up	21.3933	57.9567
TRINITY_DN74929_c0_g2		4.73	2.24169	8.40164e-05	0.00695878	yes	up	0.95	4.59
TRINITY_DN64007_c0_g1		7.251	2.85828	8.41704e-05	0.00695878	yes	up	0.683333	4.44
TRINITY_DN74434_c0_g1		42.387	5.40554	8.71165e-05	0.00716173	yes	up	0.0833333	8.37
TRINITY_DN87917_c1_g1		6.952	2.7974	9.67532e-05	0.0077785	yes	up	1.65667	14.45
TRINITY_DN76088_c0_g1	la-related protein 6-like [Mizuhopecten yessoensis]	2.633	1.39667	9.83862e-05	0.0078664	yes	up	19.8733	50.9633
TRINITY_DN83501_c0_g1	hypothetical protein C0Q70_13218 [Pomacea canaliculata]	3.51	1.81155	9.9825e-05	0.00796687	yes	up	5.60333	20.55
TRINITY_DN89452_c0_g3		3.226	1.68984	0.000104801	0.00827567	yes	up	0.963333	2.96667
TRINITY_DN89404_c1_g1		2.616	1.38745	0.000106158	0.00836546	yes	up	60.0233	154.303
TRINITY_DN67464_c1_g1	perlucin-like [Crassostrea virginica]	2.154	1.10679	0.000107631	0.00846629	yes	up	1272.08	2665.62
TRINITY_DN82604_c6_g1		3.968	1.98845	0.000111914	0.00869375	yes	up	2.71	10.7833
TRINITY_DN67107_c2_g1		2.398	1.26194	0.000113004	0.00874757	yes	up	166.473	387.927
TRINITY_DN89138_c0_g5		4.993	2.31989	0.00011857	0.00908171	yes	up	3.25	16.4233
TRINITY_DN68387_c0_g1		2.307	1.20612	0.000120278	0.00919644	yes	up	7.08667	15.69
TRINITY_DN57435_c0_g1		5.677	2.50506	0.000127052	0.00958988	yes	up	1.57	8.84667
TRINITY_DN83217_c0_g1		3.51	1.81147	0.000129298	0.00971621	yes	up	4.66	15.6233
TRINITY_DN56074_c0_g1		4.738	2.24424	0.000130494	0.00977024	yes	up	38.38	187.277
TRINITY_DN78879_c0_g1		2.924	1.54801	0.000133961	0.00998086	yes	up	2.04667	5.66667
TRINITY_DN74050_c2_g2		5.395	2.43161	0.00014244	0.0104349	yes	up	30.1	176.857
TRINITY_DN79819_c2_g1		9.674	3.27408	0.000144504	0.010547	yes	up	0.876667	6.99333
TRINITY_DN69519_c0_g1		2.963	1.56687	0.000152472	0.0109765	yes	up	4.13	11.55
TRINITY_DN84284_c0_g1	PREDICTED: uncharacterized protein LOC109056544 [Cyprinus carpio]	2.373	1.24677	0.000152187	0.0109765	yes	up	4.5	10.29
TRINITY_DN78855_c2_g1		2.436	1.28443	0.000153852	0.0110488	yes	up	2.70333	6.43667
TRINITY_DN84136_c0_g1	hypothetical protein C0Q70_20745 [Pomacea canaliculata]	2.193	1.13276	0.00015613	0.0111757	yes	up	29.4567	62.2633
TRINITY_DN80006_c0_g1		2.141	1.09821	0.00015699	0.0112189	yes	up	11.4333	23.54
TRINITY_DN51547_c0_g1		6.946	2.79619	0.000157264	0.0112201	yes	up	1.61667	11.1567
TRINITY_DN73027_c1_g1		51.382	5.68319	0.000159302	0.0113285	yes	up	0.0733333	4.15
TRINITY_DN87906_c0_g3	PREDICTED: L-threonine 3-dehydrogenase, mitochondrial-like [Biomphalaria glabrata]	13.489	3.75367	0.000160747	0.0113943	yes	up	0.22	2.75667
TRINITY_DN72340_c1_g1		3.23	1.69135	0.000169314	0.0118101	yes	up	4.63667	14.67
TRINITY_DN68887_c0_g1	extensin-3-like, partial [Columba livia]	4.134	2.04743	0.000174371	0.0120858	yes	up	1.23667	4.96
TRINITY_DN89946_c4_g4	alpha-L-fucosidase-like isoform X1 [Orbicella faveolata]	12.109	3.59799	0.000175306	0.0121313	yes	up	4.61333	61.9667
TRINITY_DN88198_c6_g1	uncharacterized protein LOC106163070 [Lingula anatina]	2.705	1.43579	0.000181867	0.0124086	yes	up	332.567	869.04
TRINITY_DN76847_c2_g1	hypothetical protein LOTGIDRAFT_154902 [Lottia gigantea]	3.988	1.99574	0.000184925	0.0125977	yes	up	24.3433	99.2267
TRINITY_DN66873_c0_g1		4.44	2.15057	0.000189506	0.0127574	yes	up	1.4	5.93667
TRINITY_DN65668_c0_g1		5.407	2.43481	0.000191829	0.0128676	yes	up	2.00333	7.14
TRINITY_DN73636_c1_g1		2.275	1.18555	0.000193497	0.0129595	yes	up	1213.92	2881.21
TRINITY_DN65955_c0_g1		2.572	1.36283	0.000193909	0.0129673	yes	up	6.21667	15.5733
TRINITY_DN86145_c0_g1		2.813	1.49201	0.000205871	0.0136836	yes	up	2.30333	6.23333
TRINITY_DN43059_c0_g1		2.522	1.33451	0.000208241	0.0138199	yes	up	36.73	93.33
TRINITY_DN86568_c0_g5	unknown protein 10, partial [Haliotis diversicolor]	36.4	5.18586	0.000219918	0.0143127	yes	up	0.196667	7.34667
TRINITY_DN77543_c3_g1		2.544	1.34723	0.000220339	0.0143188	yes	up	6.41667	15.61
TRINITY_DN79242_c3_g1		3.653	1.86896	0.000226713	0.0146459	yes	up	0.64	2.24667
TRINITY_DN34248_c0_g1		2.408	1.26807	0.000231384	0.0148599	yes	up	17.8367	42.77
TRINITY_DN89950_c0_g1		2.358	1.23735	0.000246053	0.0156868	yes	up	52.4433	118.477
TRINITY_DN86324_c0_g1		4.245	2.08576	0.000248343	0.0157868	yes	up	1.27667	5.31333
TRINITY_DN88698_c0_g1		2.836	1.50394	0.000255338	0.0160911	yes	up	7.84	21.3667
TRINITY_DN86700_c2_g1		3.963	1.98658	0.000256241	0.0161248	yes	up	10.5233	41.0633
TRINITY_DN83605_c0_g2		3.462	1.79156	0.000264467	0.0165946	yes	up	27.5667	101.153
TRINITY_DN80803_c2_g4	PREDICTED: leucine-rich repeat-containing protein 20-like [Aplysia californica]	8.303	3.05366	0.000265329	0.0166249	yes	up	0.193333	1.55333
TRINITY_DN89823_c8_g4		3.386	1.75975	0.000266115	0.0166502	yes	up	8.31667	26.1267
TRINITY_DN40246_c0_g1	hypothetical protein OCBIM_22005804mg [Octopus bimaculoides]	8.886	3.15149	0.000272891	0.0170255	yes	up	65.9	643.87
TRINITY_DN75029_c0_g1		2.194	1.13345	0.00027372	0.0170529	yes	up	10.3533	22.11
TRINITY_DN69069_c0_g1		3.573	1.83704	0.000274249	0.0170616	yes	up	1.05333	3.64
TRINITY_DN66162_c0_g1		2.133	1.09285	0.000278896	0.0172769	yes	up	15.9233	33.0267
TRINITY_DN89404_c1_g2		2.374	1.24752	0.000281902	0.0173647	yes	up	36.22	87.2467
TRINITY_DN73348_c2_g2		2.249	1.16955	0.000285164	0.0175177	yes	up	5.92667	12.9467
TRINITY_DN85790_c2_g1		2.242	1.16474	0.000288578	0.017627	yes	up	10.3633	22.8
TRINITY_DN45073_c0_g1		4.188	2.0661	0.000289123	0.0176357	yes	up	25.9133	110.807
TRINITY_DN87050_c0_g1	hypothetical protein C0Q70_11120 [Pomacea canaliculata]	3.01	1.58975	0.000293827	0.0178381	yes	up	3.40667	10.23
TRINITY_DN73486_c0_g1		3.02	1.59471	0.000303361	0.0183	yes	up	2.77	7.53
TRINITY_DN83341_c2_g1		2.15	1.10411	0.000305329	0.0183934	yes	up	49.6467	104.34
TRINITY_DN52115_c0_g1	alpha-L-fucosidase [Anoplophora glabripennis]	8.338	3.05974	0.000310447	0.0185655	yes	up	5.97667	54.7
TRINITY_DN71878_c0_g1	PREDICTED: E3 ubiquitin-protein ligase ZNRF2-like [Aplysia californica]	3.398	1.76485	0.000311813	0.0186046	yes	up	1.58	2.98333
TRINITY_DN68101_c0_g1		2.075	1.05277	0.000312885	0.0186431	yes	up	13.59	26.9733
TRINITY_DN88671_c0_g1		4.749	2.24758	0.000319684	0.0190223	yes	up	7.99333	37.07
TRINITY_DN64917_c0_g1		3.071	1.61892	0.000324476	0.0191689	yes	up	1857.27	11882.2
TRINITY_DN47694_c0_g1		6.067	2.60091	0.000327521	0.0192012	yes	up	50.5133	323.13
TRINITY_DN88712_c0_g1	hypothetical protein C0Q70_21703 [Pomacea canaliculata]	2.662	1.41272	0.000328713	0.0192453	yes	up	7.35667	17.9767
TRINITY_DN66455_c0_g1		2.76	1.46478	0.000332096	0.0193915	yes	up	121.447	336.917
TRINITY_DN47537_c0_g1		4.208	2.073	0.00033552	0.0195574	yes	up	10.35	45.53
TRINITY_DN81694_c2_g1		2.169	1.11679	0.000340611	0.0197568	yes	up	21.16	43.8533
TRINITY_DN83597_c2_g3		2.744	1.45606	0.000345326	0.0199637	yes	up	3.15	8.44333
TRINITY_DN34608_c0_g1		11.887	3.57137	0.000348743	0.0200716	yes	up	0.43	4.8
TRINITY_DN86241_c1_g4	hypothetical protein LOTGIDRAFT_105309 [Lottia gigantea]	3.086	1.62579	0.000348814	0.0200716	yes	up	6.71667	19.6267
TRINITY_DN88825_c2_g1	hypothetical protein C0Q70_18692 [Pomacea canaliculata]	2.305	1.20484	0.000358788	0.0205119	yes	up	33.2867	73.7733
TRINITY_DN88158_c2_g2		9.483	3.24531	0.000365223	0.0208207	yes	up	0.31	2.85
TRINITY_DN83171_c1_g1		2.204	1.1403	0.000377087	0.0212799	yes	up	8.80667	18.9733
TRINITY_DN80033_c0_g1		2.916	1.54395	0.000380312	0.0214066	yes	up	3.56	10.1767
TRINITY_DN87478_c0_g1		2.065	1.04593	0.000380078	0.0214066	yes	up	22.5667	44.7033
TRINITY_DN88088_c0_g1		3.245	1.6984	0.000386565	0.0215918	yes	up	2.64	5.13
TRINITY_DN68159_c1_g1	predicted protein [Nematostella vectensis]	2.258	1.17507	0.00039746	0.0220595	yes	up	300.323	708.713
TRINITY_DN88815_c0_g1	PREDICTED: uncharacterized protein LOC100371179 [Saccoglossus kowalevskii]	2.805	1.48795	0.000397167	0.0220595	yes	up	1.92333	5.38
TRINITY_DN88330_c5_g2		2.325	1.21738	0.000402395	0.0223051	yes	up	16.8967	37.99
TRINITY_DN70219_c0_g1	myosin-3-like [Mizuhopecten yessoensis]	3.461	1.79135	0.000403499	0.0223128	yes	up	1.03	3.84
TRINITY_DN89468_c2_g1		2.485	1.31332	0.000403553	0.0223128	yes	up	158.567	414.737
TRINITY_DN62489_c0_g1		2.205	1.14098	0.000405121	0.0223712	yes	up	41.03	87.27
TRINITY_DN71335_c2_g4		62.178	5.95834	0.000412872	0.0226562	yes	up	0	1.26667
TRINITY_DN59833_c0_g1		2.892	1.53203	0.000419142	0.0229239	yes	up	12.8233	36.3133
TRINITY_DN90119_c2_g1		2.779	1.4747	0.000419323	0.0229239	yes	up	5.06333	9.41
TRINITY_DN79632_c2_g3	hypothetical protein LOTGIDRAFT_228908 [Lottia gigantea]	3.22	1.68715	0.000423273	0.0231109	yes	up	8.94667	29.3733
TRINITY_DN85790_c1_g1		3.757	1.90969	0.000432049	0.0234382	yes	up	2.00333	7.51667
TRINITY_DN75740_c1_g1		3.353	1.74533	0.000432482	0.0234382	yes	up	1.8	5.78
TRINITY_DN72813_c0_g1	putative perlucin 4 [Haliotis discus discus]	3.854	1.94644	0.000445426	0.0239288	yes	up	107.96	400.457
TRINITY_DN73731_c0_g1		3.647	1.86668	0.000468636	0.0249038	yes	up	1.00333	3.54667
TRINITY_DN70246_c0_g1		2.849	1.51056	0.000468276	0.0249038	yes	up	18.0267	52.73
TRINITY_DN77385_c0_g1		2.17	1.11748	0.000483207	0.0255848	yes	up	11.9267	24.8367
TRINITY_DN77451_c5_g1		2.162	1.11231	0.00048661	0.0257028	yes	up	58.47	121.29
TRINITY_DN56739_c0_g1		3.875	1.95436	0.000489867	0.0257195	yes	up	2.26667	8.26
TRINITY_DN87299_c0_g1		2.71	1.43849	0.000495072	0.0259305	yes	up	12.32	33.06
TRINITY_DN61220_c0_g1		5.01	2.3247	0.000510525	0.0265723	yes	up	1.69333	8.68333
TRINITY_DN71563_c0_g1		5.767	2.52777	0.000519634	0.0269907	yes	up	0.64	3.74
TRINITY_DN63627_c0_g1		5.028	2.32999	0.00052126	0.0270013	yes	up	6.89333	13.8667
TRINITY_DN88899_c2_g1	hypothetical protein LOTGIDRAFT_113614 [Lottia gigantea]	2.057	1.04085	0.00052376	0.0270126	yes	up	689.527	1362.68
TRINITY_DN64681_c0_g1		2.353	1.23436	0.000528164	0.0272076	yes	up	12.15	27.8333
TRINITY_DN65825_c3_g1		62.52	5.96625	0.000536961	0.0274988	yes	up	0	1.96333
TRINITY_DN72216_c4_g2		2.651	1.40671	0.000545393	0.0277828	yes	up	6.01333	15.76
TRINITY_DN68871_c0_g1	alpha amylase [Haliotis tuberculata]	2.049	1.0352	0.000548965	0.0277964	yes	up	809.74	1592
TRINITY_DN71004_c1_g1		2.153	1.10652	0.00057602	0.0287911	yes	up	17.53	38.01
TRINITY_DN85015_c0_g1	Fructose-1,6-bisphosphatase, putative [Pediculus humanus corporis]	2.726	1.44692	0.00057989	0.0289185	yes	up	141.76	346.453
TRINITY_DN63938_c0_g1		4.32	2.11095	0.000581668	0.0289411	yes	up	2.96333	12.5733
TRINITY_DN71109_c2_g1		3.099	1.63202	0.000600445	0.0297064	yes	up	7.32667	22.1833
TRINITY_DN37986_c0_g1		21.098	4.39901	0.000602739	0.029719	yes	up	0.103333	2.11
TRINITY_DN61897_c0_g1	PREDICTED: collagen alpha-	22.354	4.48244	0.000605567	0.0298249	yes	up	0.11	2.58
TRINITY_DN69666_c0_g1	hypothetical protein LOTGIDRAFT_211321 [Lottia gigantea]	2.504	1.3241	0.000611172	0.0300069	yes	up	10.9167	26.5067
TRINITY_DN71062_c0_g1		2.533	1.34068	0.000623024	0.0305128	yes	up	5.84333	14.7133
TRINITY_DN79136_c0_g2		2.323	1.21614	0.000636223	0.0309169	yes	up	22.2667	50.41
TRINITY_DN19644_c0_g1		5.509	2.46179	0.000638615	0.0309643	yes	up	1.13	6.13667
TRINITY_DN71702_c0_g1		2.113	1.07942	0.000641779	0.0310802	yes	up	25.5833	47.33
TRINITY_DN68170_c0_g1		2.621	1.39022	0.000646301	0.0311642	yes	up	38.1167	97.6433
TRINITY_DN87149_c0_g1	hypothetical protein LOTGIDRAFT_236447 [Lottia gigantea]	3.557	1.8305	0.000665007	0.0317166	yes	up	3.75	12.6533
TRINITY_DN87483_c5_g1		13.258	3.72881	0.000667543	0.0318028	yes	up	0.29	3.78667
TRINITY_DN82477_c2_g1		3.418	1.77321	0.000675661	0.0321128	yes	up	14.35	50.6267
TRINITY_DN86917_c1_g3		8.995	3.16911	0.000680989	0.0322677	yes	up	0.233333	1.44
TRINITY_DN80155_c3_g1		3.147	1.65416	0.000708872	0.0332645	yes	up	8.72	28.06
TRINITY_DN88061_c3_g1		3.051	1.60908	0.000728157	0.0340235	yes	up	0.706667	2.03333
TRINITY_DN62700_c0_g1	PREDICTED: activating transcription factor 7-interacting protein 1-like [Aplysia californica]	6.071	2.60205	0.000731119	0.034089	yes	up	1.58	8.64667
TRINITY_DN89879_c2_g1	hypothetical protein LOTGIDRAFT_157667 [Lottia gigantea]	2.178	1.12306	0.00073207	0.034097	yes	up	41.7567	87.3467
TRINITY_DN83572_c1_g1		2.405	1.26631	0.000737806	0.0343276	yes	up	12.5133	29.26
TRINITY_DN66676_c0_g1		2.474	1.30704	0.000745267	0.0345278	yes	up	3.58	8.68
TRINITY_DN49508_c0_g1		2.899	1.53532	0.000755941	0.0349114	yes	up	7.95	22.87
TRINITY_DN89909_c2_g1		2.086	1.06093	0.000763185	0.0351346	yes	up	5.02667	10.73
TRINITY_DN63462_c0_g1		6.1	2.60875	0.000797926	0.0363514	yes	up	1.29	7.50667
TRINITY_DN78854_c3_g1		3.875	1.95408	0.000817758	0.0371388	yes	up	2.11	8.25667
TRINITY_DN66334_c1_g1	hypothetical protein LOTGIDRAFT_238733 [Lottia gigantea]	2.01	1.00752	0.000820924	0.0372053	yes	up	15.0533	29.2033
TRINITY_DN80597_c2_g4		2.114	1.0797	0.000841583	0.0378669	yes	up	28.2233	57.5833
TRINITY_DN72944_c0_g2		6.021	2.58994	0.000848747	0.0380717	yes	up	0.766667	4.43667
TRINITY_DN88434_c7_g1	aldehyde dehydrogenase family 8 member A1-like [Mizuhopecten yessoensis]	2.121	1.0848	0.000862155	0.038594	yes	up	70.8633	144.05
TRINITY_DN85807_c1_g2		2.777	1.47348	0.000905261	0.0399915	yes	up	9.18667	24.2967
TRINITY_DN82895_c4_g2	unknown protein 22, partial [Haliotis diversicolor]	2.91	1.5411	0.000914381	0.040313	yes	up	213.817	654.123
TRINITY_DN74024_c0_g1		5.437	2.44292	0.000918385	0.040408	yes	up	0.926667	5.33667
TRINITY_DN85437_c1_g1	hypothetical protein LOTGIDRAFT_157676 [Lottia gigantea]	2.118	1.08286	0.000931714	0.0408711	yes	up	33.6167	69.0367
TRINITY_DN78453_c0_g1		2.375	1.24767	0.000956091	0.041648	yes	up	7.16333	16.9867
TRINITY_DN62068_c0_g1	PREDICTED: nucleotide-binding oligomerization domain-containing protein 2-like [Branchiostoma belcheri]	3.466	1.79334	0.00100319	0.0432097	yes	up	1.69	5.84333
TRINITY_DN65825_c1_g1		10.04	3.32771	0.00100811	0.0433252	yes	up	0.136667	1.35667
TRINITY_DN85461_c1_g1	hypothetical protein LOTGIDRAFT_236081 [Lottia gigantea]	2.178	1.12289	0.00101636	0.0435787	yes	up	97.9367	205.173
TRINITY_DN68330_c0_g1		45.491	5.5075	0.00101845	0.0436256	yes	up	0.03	1.37667
TRINITY_DN89852_c3_g1		2.349	1.232	0.00102194	0.0436897	yes	up	8.66667	19.77
TRINITY_DN78388_c0_g1		2.11	1.07741	0.00103821	0.0441266	yes	up	24.7367	50.3667
TRINITY_DN81313_c3_g2		2.309	1.20757	0.00104819	0.0444641	yes	up	1.23	2.74667
TRINITY_DN72027_c0_g1		2.025	1.01812	0.00105133	0.0445111	yes	up	24.5933	49.1467
TRINITY_DN75511_c1_g2		2.808	1.48972	0.0010637	0.0447317	yes	up	8.95	25.67
TRINITY_DN81974_c7_g2		3.053	1.61018	0.00107791	0.0451121	yes	up	4.08	12.7533
TRINITY_DN85411_c0_g1	hypothetical protein LOTGIDRAFT_201958 [Lottia gigantea]	2.5	1.32221	0.00109579	0.0456857	yes	up	5.71667	12.25
TRINITY_DN81460_c2_g3		3.858	1.94795	0.00112012	0.0463031	yes	up	0.816667	3.24667
TRINITY_DN85942_c0_g3	hypothetical protein LOTGIDRAFT_113506 [Lottia gigantea]	5.139	2.36144	0.00113138	0.0465921	yes	up	6.95	35.3767
TRINITY_DN61839_c0_g1		2.872	1.52199	0.00113735	0.046794	yes	up	4.5	12.6967
TRINITY_DN80295_c1_g1	cytochrome P450 3A24-like [Crassostrea virginica]	2.583	1.36904	0.00115902	0.0473292	yes	up	63.7133	154.353
TRINITY_DN72274_c2_g3		3.391	1.76184	0.00116105	0.0473679	yes	up	0.983333	3.2
TRINITY_DN54542_c0_g1		4.619	2.20753	0.0011675	0.0475866	yes	up	0.936667	4.28667
TRINITY_DN77681_c0_g1		2.551	1.35133	0.00117975	0.0479585	yes	up	4.24667	10.5433
TRINITY_DN74672_c1_g1		21.83	4.44826	0.00122905	0.0494048	yes	up	0.12	6.26
TRINITY_DN75614_c0_g1		3.649	1.86769	0.00123537	0.0494839	yes	up	1.24	4.42333
TRINITY_DN63550_c5_g1		2.09	1.06345	0.00123778	0.0495281	yes	up	15.6167	31.8567
TRINITY_DN89884_c3_g1		3.538	1.82291	0.0012477	0.0498339	yes	up	1.03	3.68333
Supplementary File 1: All DEGs in CL1 obtained by comparison between groups.

## Sheet: C12_LL12
Gene_id	NR description	FC(LL12/C12)	Log2FC(LL12/C12)	Pvalue	Padjust	Significant	Regulate	C12	LL12
TRINITY_DN87642_c0_g1	Uncharacterized protein T05_8222 [Trichinella murrelli]	0.067	-3.904	5.34225e-36	7.39225e-32	yes	down	8.28333	0.55
TRINITY_DN83934_c2_g2		0.018	-5.80137	1.2329e-24	1.2795e-20	yes	down	200.38	2.34
TRINITY_DN87929_c0_g1		0.014	-6.12303	1.65184e-24	1.37142e-20	yes	down	35.7933	0.54
TRINITY_DN78350_c0_g1		0.018	-5.78259	3.46192e-20	1.59679e-16	yes	down	31.6067	0.626667
TRINITY_DN82953_c0_g1		0.063	-3.97795	2.5177e-19	1.04515e-15	yes	down	19.1367	1.31667
TRINITY_DN62181_c0_g1	hypothetical protein LOTGIDRAFT_159528 [Lottia gigantea]	0.049	-4.3511	3.28213e-18	1.23862e-14	yes	down	41.56	1.89333
TRINITY_DN89936_c3_g2		0.034	-4.87832	9.4206e-18	3.2589e-14	yes	down	104.253	3.76
TRINITY_DN82021_c0_g1	RecName: Full=Uncharacterized protein 2, partial [Haliotis asinina]	0.051	-4.28377	3.59599e-17	1.06626e-13	yes	down	8.51667	0.44
TRINITY_DN63868_c0_g1	hypothetical protein C0Q70_00037 [Pomacea canaliculata]	0.052	-4.26298	7.45968e-17	2.06444e-13	yes	down	5.02333	0.253333
TRINITY_DN70948_c2_g2	hypothetical protein LOTGIDRAFT_232648 [Lottia gigantea]	0.154	-2.70254	3.80581e-16	9.87416e-13	yes	down	32.1233	5.02
TRINITY_DN87953_c3_g3	PREDICTED: double-headed protease inhibitor, submandibular gland-like [Aplysia californica]	0.176	-2.51015	4.79051e-15	1.1048e-11	yes	down	649.117	114.153
TRINITY_DN78978_c0_g1		0.028	-5.17384	7.89073e-15	1.724e-11	yes	down	176.633	6.66333
TRINITY_DN75162_c0_g1		0.149	-2.74958	4.17779e-14	8.67142e-11	yes	down	66.51	11.45
TRINITY_DN90219_c2_g1	polyprotein, partial [Bemisia tabaci]	0.127	-2.97469	2.02048e-12	3.64671e-09	yes	down	214.393	30.16
TRINITY_DN20003_c0_g1		0.097	-3.36462	4.80926e-12	8.31841e-09	yes	down	37.6967	3.57
TRINITY_DN83577_c1_g2		0.205	-2.28661	7.56929e-12	1.20852e-08	yes	down	86.6467	18.2567
TRINITY_DN37810_c0_g1		0.143	-2.8054	1.26045e-11	1.93792e-08	yes	down	11.77	1.68667
TRINITY_DN82263_c0_g1	hypothetical protein C0Q70_00139 [Pomacea canaliculata]	0.113	-3.14596	2.30095e-11	3.41133e-08	yes	down	4.06	0.476667
TRINITY_DN62235_c0_g1		0.045	-4.48265	3.05748e-11	4.37663e-08	yes	down	33.3633	1.65667
TRINITY_DN74783_c0_g1	cell death abnormality protein 1 [Cryptotermes secundus]	0.072	-3.79262	3.21087e-11	4.44299e-08	yes	down	3.58667	0.273333
TRINITY_DN73575_c0_g1	hypothetical protein LOTGIDRAFT_229608 [Lottia gigantea]	0.19	-2.39258	3.51732e-11	4.71004e-08	yes	down	35.3533	6.52667
TRINITY_DN41947_c0_g1	Teneurin-2 [Crassostrea gigas]	0.051	-4.29971	5.48785e-11	6.90338e-08	yes	down	51.5967	2.64
TRINITY_DN30324_c0_g1	PREDICTED: uncharacterized protein LOC105444702 [Strongylocentrotus purpuratus]	0.201	-2.31424	6.47961e-11	7.52252e-08	yes	down	12.1733	2.49
TRINITY_DN32939_c0_g1	RecName: Full=Uncharacterized protein;	0.011	-6.56096	8.90721e-11	9.99341e-08	yes	down	17.13	0.18
TRINITY_DN12876_c0_g1		0.052	-4.27702	1.21425e-10	1.32647e-07	yes	down	9.07667	0.47
TRINITY_DN83138_c0_g2	phosphoserine aminotransferase 1 isoform 1 [Haliotis discus discus]	0.154	-2.70142	1.91357e-10	2.03682e-07	yes	down	74.0667	11.0967
TRINITY_DN66687_c0_g1	PREDICTED: LOW QUALITY PROTEIN: cytochrome P450 1A1 [Strongylocentrotus purpuratus]	0.024	-5.39473	2.34807e-10	2.43683e-07	yes	down	2.33	0.0633333
TRINITY_DN82061_c1_g1	serpin B-like protein 2 [Haliotis discus discus]	0.206	-2.27638	3.05132e-10	3.08942e-07	yes	down	26.6267	5.57333
TRINITY_DN55619_c0_g1	hypothetical protein C0Q70_05064 [Pomacea canaliculata]	0.1	-3.32618	3.32786e-10	3.22743e-07	yes	down	31.43	2.81
TRINITY_DN62978_c0_g1	PREDICTED: uncharacterized protein LOC101859542 [Aplysia californica]	0.06	-4.05835	3.74134e-10	3.45134e-07	yes	down	31.0033	1.99333
TRINITY_DN90196_c2_g1	immune-associated nucleotide-binding protein 8-like isoform X2 [Crassostrea virginica]	0.064	-3.97473	5.17518e-10	4.67027e-07	yes	down	277.537	58.9267
TRINITY_DN81504_c3_g1	PREDICTED: LOW QUALITY PROTEIN: transforming growth factor-beta-induced protein ig-h3 [Lepidothrix coronata]	0.062	-4.00532	5.4218e-10	4.78872e-07	yes	down	216.27	14.87
TRINITY_DN89059_c0_g2	PREDICTED: SCO-spondin [Crassostrea gigas]	0.07	-3.8278	8.00811e-10	6.78434e-07	yes	down	14.7067	1.07333
TRINITY_DN80884_c3_g2	hypothetical protein LOTGIDRAFT_165178 [Lottia gigantea]	0.166	-2.5935	9.2682e-10	7.54656e-07	yes	down	81.9067	13.75
TRINITY_DN76000_c1_g2	uncharacterized protein LOC110451282 [Mizuhopecten yessoensis]	0.176	-2.50733	1.08897e-09	8.37134e-07	yes	down	63.45	11.4733
TRINITY_DN87063_c0_g1	PREDICTED: GH3 domain-containing protein isoform X2 [Crassostrea gigas]	0.127	-2.98261	1.07824e-09	8.37134e-07	yes	down	5.74667	1.00667
TRINITY_DN70165_c0_g1		0.23	-2.11899	1.19859e-09	9.04652e-07	yes	down	274.96	69.52
TRINITY_DN12051_c0_g1		0.003	-8.3925	1.51937e-09	1.08745e-06	yes	down	20.0667	0
TRINITY_DN76026_c0_g1		0.056	-4.17063	2.90824e-09	2.01212e-06	yes	down	3.16	0.166667
TRINITY_DN86162_c1_g1	cathepsin L1-like [Mizuhopecten yessoensis]	0.278	-1.84575	3.5302e-09	2.36364e-06	yes	down	424.173	115.757
TRINITY_DN72744_c0_g1		0.079	-3.66566	4.02901e-09	2.6548e-06	yes	down	3.13667	0.266667
TRINITY_DN8320_c0_g1		0.196	-2.35082	5.36464e-09	3.42611e-06	yes	down	141.517	28.15
TRINITY_DN88802_c3_g4		0.224	-2.16103	6.3785e-09	4.01188e-06	yes	down	61.3767	14.2833
TRINITY_DN63800_c0_g1	fibrillin-2 [Orussus abietinus]	0.101	-3.30394	9.06261e-09	5.61503e-06	yes	down	12.48	1.27
TRINITY_DN88298_c0_g1	hypothetical protein LOTGIDRAFT_105230, partial [Lottia gigantea]	0.157	-2.66699	9.35455e-09	5.71068e-06	yes	down	8.05333	1.24333
TRINITY_DN90155_c3_g2	cysteine protease inhibitor [Haliotis diversicolor supertexta]	0.3	-1.73675	1.02726e-08	6.09193e-06	yes	down	2662.32	813.773
TRINITY_DN89323_c0_g3	hypothetical protein LOTGIDRAFT_235529 [Lottia gigantea]	0.208	-2.26653	1.08286e-08	6.33121e-06	yes	down	25.5467	5.29
TRINITY_DN80716_c0_g1	hypothetical protein LOTGIDRAFT_215090 [Lottia gigantea]	0.02	-5.64833	1.18622e-08	6.83921e-06	yes	down	2.46	0.05
TRINITY_DN73202_c0_g1	hypothetical protein LOTGIDRAFT_231009 [Lottia gigantea]	0.155	-2.69014	1.3083e-08	7.17973e-06	yes	down	54.8767	8.19
TRINITY_DN67433_c0_g1		0.234	-2.09703	1.31446e-08	7.17973e-06	yes	down	180.74	41.57
TRINITY_DN75432_c0_g1		0.229	-2.12862	2.44769e-08	1.2701e-05	yes	down	252.053	59.5367
TRINITY_DN51705_c0_g1	RecName: Full=Asparagine-rich protei;;;	0.078	-3.68467	3.42135e-08	1.73204e-05	yes	down	5.27667	0.406667
TRINITY_DN80216_c1_g3		0.181	-2.46734	3.95481e-08	1.97798e-05	yes	down	7.27	1.36667
TRINITY_DN80884_c3_g1	hypothetical protein C0Q70_02330 [Pomacea canaliculata]	0.341	-1.55288	4.84335e-08	2.36538e-05	yes	down	193.497	66.6233
TRINITY_DN78609_c0_g1		0.011	-6.53191	4.92861e-08	2.37903e-05	yes	down	10.3967	0.0933333
TRINITY_DN70238_c1_g1	Actin, nonmuscle [Mizuhopecten yessoensis]	0.132	-2.92247	6.89442e-08	3.25229e-05	yes	down	29.8533	4.11
TRINITY_DN52924_c0_g1	GATA zinc finger domain-containing protein 15-like [Mizuhopecten yessoensis]	0.053	-4.22836	7.14815e-08	3.33409e-05	yes	down	5.10667	0.263333
TRINITY_DN78894_c0_g1	hypothetical protein C0Q70_05064 [Pomacea canaliculata]	0.277	-1.85308	7.51827e-08	3.42965e-05	yes	down	38.52	10.9467
TRINITY_DN89323_c0_g2	PREDICTED: uncharacterized protein LOC106065054 [Biomphalaria glabrata]	0.206	-2.27621	8.32438e-08	3.71572e-05	yes	down	35.3933	7.43
TRINITY_DN64865_c0_g1		0.22	-2.18517	8.558e-08	3.77936e-05	yes	down	16.0633	3.53667
TRINITY_DN79334_c3_g3	monocarboxylate transporter 4-like [Crassostrea virginica]	0.144	-2.80058	9.37288e-08	4.05299e-05	yes	down	32.2667	4.93
TRINITY_DN83145_c1_g1	putative uncharacterized protein DDB_G0282133 [Mizuhopecten yessoensis]	0.245	-2.02988	9.74171e-08	4.16905e-05	yes	down	64.9867	15.8133
TRINITY_DN58046_c0_g1	hypothetical protein LOTGIDRAFT_165178 [Lottia gigantea]	0.217	-2.20336	1.07526e-07	4.55471e-05	yes	down	20.51	4.98333
TRINITY_DN87297_c1_g1	inhibitor of nuclear factor-kappaB protein [Haliotis rufescens]	0.231	-2.11317	1.13513e-07	4.75974e-05	yes	down	9.46333	2.27333
TRINITY_DN89475_c5_g2		0.255	-1.97146	1.31344e-07	5.45235e-05	yes	down	143.907	37.2
TRINITY_DN85026_c4_g1	multidrug resistance-associated protein 1-like isoform X2 [Crassostrea virginica]	0.324	-1.62695	1.36305e-07	5.60227e-05	yes	down	14.93	6.21
TRINITY_DN59906_c0_g1		0.064	-3.95833	1.56101e-07	6.29131e-05	yes	down	18.56	1.34
TRINITY_DN83462_c2_g2	cadherin-23-like [Mizuhopecten yessoensis]	0.173	-2.53259	1.82133e-07	7.06608e-05	yes	down	2498.58	463.323
TRINITY_DN88767_c6_g2	PREDICTED: uncharacterized protein LOC109478536 [Branchiostoma belcheri]	0.204	-2.29409	2.00817e-07	7.57847e-05	yes	down	62.4433	12.8333
TRINITY_DN70845_c0_g1	hypothetical protein LOTGIDRAFT_229628 [Lottia gigantea]	0.28	-1.83848	2.05816e-07	7.69715e-05	yes	down	292.27	81.1333
TRINITY_DN75743_c0_g1	hypothetical protein C0Q70_21602 [Pomacea canaliculata]	0.022	-5.5295	2.10171e-07	7.78983e-05	yes	down	89.2233	1.97333
TRINITY_DN66061_c0_g1	hypothetical protein LOTGIDRAFT_238844 [Lottia gigantea]	0.194	-2.36539	2.3578e-07	8.58571e-05	yes	down	2.03333	0.4
TRINITY_DN80865_c1_g1	PREDICTED: LOW QUALITY PROTEIN: probable ATP-dependent RNA helicase DDX58 [Biomphalaria glabrata]	0.282	-1.82873	2.99594e-07	0.00010364	yes	down	15.2533	4.72667
TRINITY_DN77916_c0_g1		0.072	-3.79091	3.10324e-07	0.000104733	yes	down	3.82	0.31
TRINITY_DN17898_c0_g1		0.007	-7.08389	3.10286e-07	0.000104733	yes	down	1.00667	0
TRINITY_DN73099_c2_g1	low-density lipoprotein receptor-related protein 6-like [Stylophora pistillata]	0.233	-2.10168	3.21744e-07	0.000107712	yes	down	5.35	0.943333
TRINITY_DN66195_c0_g1	RecName: Full=Uncharacterized protein;	0.136	-2.8792	3.28987e-07	0.000108489	yes	down	20.54	2.70333
TRINITY_DN60888_c0_g1		0.242	-2.04581	3.31906e-07	0.000108489	yes	down	18.21	4.67333
TRINITY_DN90141_c4_g1	uncharacterized protein LOC111101946 isoform X1 [Crassostrea virginica]	0.325	-1.62334	3.55514e-07	0.000115298	yes	down	49.7367	16.97
TRINITY_DN80269_c1_g1		0.21	-2.25147	3.71739e-07	0.000119625	yes	down	9.95667	2.08667
TRINITY_DN86416_c2_g1		0.14	-2.83538	3.75457e-07	0.000119892	yes	down	4.44667	0.54
TRINITY_DN76954_c2_g1	PREDICTED: uncharacterized protein LOC101845138 [Aplysia californica]	0.393	-1.34881	4.07152e-07	0.000128043	yes	down	236.257	93.89
TRINITY_DN50361_c0_g1	hypothetical protein LOTGIDRAFT_234874 [Lottia gigantea]	0.236	-2.08182	4.45099e-07	0.000138924	yes	down	12.5833	3.21667
TRINITY_DN71453_c1_g1		0.099	-3.33418	4.616e-07	0.000140897	yes	down	349.36	38.2533
TRINITY_DN88225_c1_g2	hypothetical protein LOTGIDRAFT_233348 [Lottia gigantea]	0.191	-2.39169	4.80714e-07	0.00014566	yes	down	2.02	0.356667
TRINITY_DN65964_c0_g1		0.152	-2.72114	5.21199e-07	0.000153447	yes	down	141.393	22.6767
TRINITY_DN71691_c4_g1	PREDICTED: polyubiquitin-C isoform X2 [Manacus vitellinus]	0.305	-1.71365	5.89402e-07	0.0001711	yes	down	5528.78	1704.85
TRINITY_DN89659_c8_g1	PREDICTED: stimulated by retinoic acid gene 6 protein homolog [Biomphalaria glabrata]	0.293	-1.76997	6.42194e-07	0.000182594	yes	down	19.97	5.77667
TRINITY_DN69725_c0_g1	PREDICTED: serine protease hepsin-like [Aplysia californica]	0.276	-1.85874	6.48465e-07	0.000183123	yes	down	153.4	44.4167
TRINITY_DN82019_c0_g1		0.216	-2.21082	6.64198e-07	0.000186299	yes	down	6.15333	1.36333
TRINITY_DN71633_c2_g1		0.333	-1.58823	6.92189e-07	0.000192526	yes	down	12.2467	4.1
TRINITY_DN84909_c3_g1		0.122	-3.03727	8.82209e-07	0.000234758	yes	down	15.3233	1.99333
TRINITY_DN86783_c0_g1	PREDICTED: uncharacterized protein LOC101859542 [Aplysia californica]	0.076	-3.71395	8.82056e-07	0.000234758	yes	down	34.5233	2.95333
TRINITY_DN89515_c1_g2		0.124	-3.01561	8.97559e-07	0.000237321	yes	down	4.48	0.51
TRINITY_DN87920_c0_g2	oxidoreductase OpS5-like [Crassostrea virginica]	0.034	-4.87046	9.22268e-07	0.000242311	yes	down	1.48	0.05
TRINITY_DN73844_c0_g1		0.036	-4.79152	9.47928e-07	0.000247487	yes	down	1.42	0.0433333
TRINITY_DN79163_c0_g1	PREDICTED: uncharacterized protein LOC101845704 [Aplysia californica]	0.277	-1.85297	9.62366e-07	0.000249597	yes	down	11.9433	3.36333
TRINITY_DN45837_c0_g2		0.008	-6.90469	1.06799e-06	0.000272787	yes	down	2.64	0.02
TRINITY_DN84628_c3_g1	acidic endochitinase-like [Exaiptasia pallida]	0.077	-3.69251	1.07846e-06	0.000272982	yes	down	1.81667	0.19
TRINITY_DN87732_c0_g2	hypothetical protein LOTGIDRAFT_227923 [Lottia gigantea]	0.264	-1.91945	1.10143e-06	0.000273788	yes	down	10.7333	3.94667
TRINITY_DN75692_c0_g1	uncharacterized protein LOC110458461 [Mizuhopecten yessoensis]	0.322	-1.63493	1.12048e-06	0.000276864	yes	down	34.26	11.3433
TRINITY_DN77681_c0_g2		0.253	-1.97997	1.13098e-06	0.000277664	yes	down	255.86	65.67
TRINITY_DN60649_c0_g2	uncharacterized protein LOC110460386 [Mizuhopecten yessoensis]	0.061	-4.02969	1.13709e-06	0.000277664	yes	down	10.31	0.683333
TRINITY_DN66175_c0_g1	PREDICTED: solute carrier organic anion transporter family member 4A1 isoform X1 [Crassostrea gigas]	0.12	-3.05784	1.15058e-06	0.000279314	yes	down	5.98667	0.75
TRINITY_DN84628_c1_g1	LOW QUALITY PROTEIN: uncharacterized protein LOC111119837 [Crassostrea virginica]	0.009	-6.83602	1.26033e-06	0.000298964	yes	down	1.36	0
TRINITY_DN88615_c0_g1	PREDICTED: complement C3-like [Aplysia californica]	0.207	-2.27141	1.25547e-06	0.000298964	yes	down	3.01333	0.62
TRINITY_DN67655_c0_g1		0.018	-5.80578	1.30953e-06	0.000307126	yes	down	1.02	0.0166667
TRINITY_DN20561_c0_g1		0.009	-6.827	1.32373e-06	0.000308098	yes	down	0.95	0
TRINITY_DN70758_c0_g1	hypothetical protein LOTGIDRAFT_209446 [Lottia gigantea]	0.354	-1.49822	1.33924e-06	0.000308858	yes	down	219.11	79.0967
TRINITY_DN88060_c0_g2		0.181	-2.46482	1.54146e-06	0.000353531	yes	down	12.9133	2.32333
TRINITY_DN51179_c1_g1		0.116	-3.10337	1.84945e-06	0.000421838	yes	down	38.2167	4.50333
TRINITY_DN8770_c0_g1		0.009	-6.7667	1.92802e-06	0.000434977	yes	down	3.80333	0
TRINITY_DN48004_c0_g1		0.068	-3.87073	1.9558e-06	0.000438861	yes	down	3.57	0.263333
TRINITY_DN74784_c0_g1	PREDICTED: type I iodothyronine deiodinase-like [Crassostrea gigas]	0.257	-1.96058	2.13419e-06	0.000473766	yes	down	19.43	6.73667
TRINITY_DN78480_c1_g1	Pol [Haliotis discus hannai]	0.026	-5.26578	2.1683e-06	0.00047878	yes	down	0.626667	0.0166667
TRINITY_DN20242_c0_g1	LOW QUALITY PROTEIN: uncharacterized protein LOC111124078 [Crassostrea virginica]	0.375	-1.41603	2.53454e-06	0.000556045	yes	down	150.537	56.9633
TRINITY_DN77493_c0_g1	PREDICTED: low-density lipoprotein receptor-related protein 6 [Crassostrea gigas]	0.055	-4.19678	2.74219e-06	0.000595988	yes	down	1.24333	0.0666667
TRINITY_DN78895_c1_g1	hypothetical protein LOTGIDRAFT_153759 [Lottia gigantea]	0.226	-2.14479	2.76169e-06	0.0005971	yes	down	12.62	3.32667
TRINITY_DN65053_c0_g1		0.009	-6.86703	2.77751e-06	0.000597409	yes	down	1.61333	0
TRINITY_DN86424_c0_g1	hypothetical protein LOTGIDRAFT_232078 [Lottia gigantea]	0.01	-6.66803	2.88301e-06	0.000616905	yes	down	4.44333	0
TRINITY_DN78121_c2_g1		0.08	-3.65082	3.17283e-06	0.000661861	yes	down	3.34667	0.253333
TRINITY_DN55416_c1_g1		0.01	-6.71032	3.27373e-06	0.000679495	yes	down	23.53	0
TRINITY_DN57165_c1_g1		0.079	-3.6539	3.64388e-06	0.000745146	yes	down	10.86	0.96
TRINITY_DN22020_c0_g1	PREDICTED: MAM and LDL-receptor class A domain-containing protein 2 [Crassostrea gigas]	0.115	-3.11639	3.70697e-06	0.000752472	yes	down	41.0367	4.88333
TRINITY_DN81309_c1_g1		0.276	-1.85854	3.73408e-06	0.000752472	yes	down	20.7967	5.67
TRINITY_DN89515_c1_g1	hypothetical protein BSL78_16126 [Apostichopus japonicus]	0.134	-2.89613	3.91802e-06	0.000781946	yes	down	2.18667	0.226667
TRINITY_DN76703_c3_g1		0.156	-2.6775	3.96308e-06	0.000787154	yes	down	20.2667	3.25667
TRINITY_DN80265_c0_g1		0.18	-2.47145	4.02199e-06	0.000791283	yes	down	6.3	1.18333
TRINITY_DN66227_c0_g1	uncharacterized protein LOC111113941 [Crassostrea virginica]	0.085	-3.55158	4.00917e-06	0.000791283	yes	down	4.67	0.426667
TRINITY_DN79860_c2_g1	alpha-amylase A type-3 [Lingula anatina]	0.234	-2.09317	4.12562e-06	0.000807843	yes	down	23.7267	6.21667
TRINITY_DN88147_c0_g1		0.028	-5.14262	5.24297e-06	0.000998377	yes	down	5.43333	0.176667
TRINITY_DN68588_c0_g1		0.33	-1.60123	5.53087e-06	0.0010389	yes	down	82.0733	26.91
TRINITY_DN57045_c0_g1	cysteine proteases inhibitor [Haliotis discus hannai]	0.277	-1.85463	5.5787e-06	0.00104317	yes	down	255.203	87.34
TRINITY_DN46057_c0_g1		0.089	-3.49175	5.70397e-06	0.00105237	yes	down	5.12	0.46
TRINITY_DN84087_c1_g2	hypothetical protein LOTGIDRAFT_189728 [Lottia gigantea]	0.299	-1.74026	5.79401e-06	0.00105956	yes	down	853.873	266.25
TRINITY_DN67011_c0_g1	hypothetical protein LOTGIDRAFT_168623 [Lottia gigantea]	0.232	-2.10805	5.99101e-06	0.00109078	yes	down	5.91667	1.39667
TRINITY_DN82737_c2_g1	predicted protein [Nematostella vectensis]	0.247	-2.01731	6.55602e-06	0.00117815	yes	down	26.01	6.35
TRINITY_DN58339_c0_g1	mucin-16-like [Crassostrea virginica]	0.125	-2.99842	6.80571e-06	0.00121775	yes	down	11.2367	1.55667
TRINITY_DN90104_c1_g1	PREDICTED: uncharacterized protein K02A2.6-like [Hippocampus comes]	0.118	-3.08689	6.84164e-06	0.00121893	yes	down	3.68	0.673333
TRINITY_DN85917_c0_g3		0.094	-3.41111	6.88812e-06	0.00122196	yes	down	9.63667	0.986667
TRINITY_DN58399_c0_g1	PREDICTED: kielin/chordin-like protein [Octopus bimaculoides]	0.44	-1.18535	7.13863e-06	0.00125567	yes	down	700.42	309.663
TRINITY_DN68713_c2_g1	hypothetical protein LOTGIDRAFT_166412 [Lottia gigantea]	0.093	-3.43202	7.3141e-06	0.00127039	yes	down	1.33333	0.123333
TRINITY_DN78949_c0_g2	hypothetical protein C0Q70_14191 [Pomacea canaliculata]	0.035	-4.84569	7.90239e-06	0.00135555	yes	down	0.653333	0.02
TRINITY_DN59397_c0_g1		0.034	-4.85742	8.19124e-06	0.00139358	yes	down	3.45667	0.113333
TRINITY_DN60247_c1_g1		0.248	-2.00893	8.25143e-06	0.0013981	yes	down	55.1133	13.98
TRINITY_DN82912_c4_g2		0.061	-4.04554	8.28899e-06	0.00139875	yes	down	3.42667	0.223333
TRINITY_DN87213_c0_g1	hypothetical protein HELRODRAFT_171298 [Helobdella robusta]	0.213	-2.23366	8.57026e-06	0.00144036	yes	down	7.65333	1.64333
TRINITY_DN66106_c1_g2		0.162	-2.62525	8.96969e-06	0.00150141	yes	down	6.23	1.07
TRINITY_DN88574_c1_g2	actin [Lepeophtheirus salmonis]	0.16	-2.64685	9.01883e-06	0.00150357	yes	down	9.36667	1.43333
TRINITY_DN87597_c3_g1	hypothetical protein LOTGIDRAFT_167752 [Lottia gigantea]	0.037	-4.73716	9.76536e-06	0.00161506	yes	down	1.63667	0.0666667
TRINITY_DN84484_c2_g1	hypothetical protein LOTGIDRAFT_201919 [Lottia gigantea]	0.348	-1.52401	1.00598e-05	0.00165715	yes	down	434.247	153.1
TRINITY_DN87495_c0_g2	uncharacterized protein LOC110986168 [Acanthaster planci]	0.23	-2.11806	1.06035e-05	0.00171584	yes	down	14.3367	3.46333
TRINITY_DN86509_c1_g1	hypothetical protein LOTGIDRAFT_173709 [Lottia gigantea]	0.236	-2.08584	1.05175e-05	0.00171584	yes	down	3.55333	1.61
TRINITY_DN88201_c1_g1	hypothetical protein LOTGIDRAFT_106549 [Lottia gigantea]	0.256	-1.96371	1.05215e-05	0.00171584	yes	down	24.21	14.6667
TRINITY_DN83527_c1_g2	xanthine dehydrogenase/oxidase-like isoform X1 [Crassostrea virginica]	0.151	-2.72536	1.10804e-05	0.00176912	yes	down	1.27333	0.19
TRINITY_DN81856_c2_g1	uncharacterized protein LOC110987206 [Acanthaster planci]	0.294	-1.76783	1.11618e-05	0.00177528	yes	down	10.12	3.43
TRINITY_DN70855_c0_g1	hypothetical protein LOTGIDRAFT_171705 [Lottia gigantea]	0.201	-2.31219	1.12625e-05	0.00177767	yes	down	5.90667	1.21
TRINITY_DN76094_c0_g1		0.16	-2.6476	1.17084e-05	0.00183411	yes	down	8.34333	1.46333
TRINITY_DN77134_c0_g1		0.089	-3.4895	1.21203e-05	0.00188023	yes	down	30.3667	3.56333
TRINITY_DN88769_c4_g3		0.207	-2.27438	1.24048e-05	0.00191431	yes	down	41.6433	9.10333
TRINITY_DN72368_c2_g1	uncharacterized FAD-linked oxidoreductase ARB_02478-like [Crassostrea virginica]	0.296	-1.75769	1.26955e-05	0.00195191	yes	down	88.2133	26.72
TRINITY_DN69709_c0_g1	hypothetical protein KP79_PYT17810 [Mizuhopecten yessoensis]	0.178	-2.49362	1.30785e-05	0.00200338	yes	down	10.94	2.30333
TRINITY_DN69817_c0_g1		0.305	-1.71185	1.34872e-05	0.00205084	yes	down	19.9167	6.11333
TRINITY_DN77639_c0_g2	hypothetical protein LOTGIDRAFT_232718 [Lottia gigantea]	0.208	-2.26671	1.44989e-05	0.00218865	yes	down	3.81667	1.37333
TRINITY_DN85945_c0_g1	hypothetical protein LOTGIDRAFT_172278 [Lottia gigantea]	0.265	-1.9153	1.51315e-05	0.00225948	yes	down	24.99	6.89
TRINITY_DN75474_c0_g1	PREDICTED: Williams-Beuren syndrome chromosomal region 27 protein isoform X2 [Crassostrea gigas]	0.393	-1.34559	1.51859e-05	0.00225948	yes	down	41.6933	20.6433
TRINITY_DN64100_c0_g2		0.022	-5.52911	1.55171e-05	0.00229172	yes	down	2.83667	0.0666667
TRINITY_DN74361_c3_g1		0.15	-2.73519	1.55499e-05	0.00229172	yes	down	17.9467	2.93333
TRINITY_DN60403_c0_g1		0.26	-1.94269	1.55681e-05	0.00229172	yes	down	14.52	3.95333
TRINITY_DN75533_c1_g1		0.295	-1.76318	1.62484e-05	0.0023834	yes	down	7.94667	2.37667
TRINITY_DN68413_c0_g1		0.094	-3.41116	1.65092e-05	0.00240466	yes	down	6.15	0.583333
TRINITY_DN84937_c0_g1		0.328	-1.60653	1.69693e-05	0.00245124	yes	down	36.4967	12.3
TRINITY_DN120458_c0_g1		0.047	-4.41952	1.70061e-05	0.00245124	yes	down	1.98	0.0933333
TRINITY_DN71575_c0_g1		0.011	-6.57069	1.79929e-05	0.00257559	yes	down	1.51667	0
TRINITY_DN84514_c4_g2		0.345	-1.53567	1.82495e-05	0.00260335	yes	down	158.227	53.7933
TRINITY_DN68713_c3_g1		0.098	-3.35791	1.85681e-05	0.00263277	yes	down	6.35333	0.683333
TRINITY_DN70014_c0_g1		0.306	-1.70611	2.00119e-05	0.00279708	yes	down	10.1233	3.07333
TRINITY_DN76309_c2_g2		0.104	-3.25959	2.06253e-05	0.00285399	yes	down	4.74	0.45
TRINITY_DN84380_c3_g3	hypothetical protein LOTGIDRAFT_177595 [Lottia gigantea]	0.312	-1.68025	2.07274e-05	0.0028586	yes	down	10.7067	3.42333
TRINITY_DN83577_c1_g1		0.305	-1.71401	2.11717e-05	0.00291019	yes	down	420.013	122.237
TRINITY_DN77984_c0_g2	sulfotransferase family cytosolic 1B member 1-like [Mizuhopecten yessoensis]	0.326	-1.61545	2.12592e-05	0.00291259	yes	down	13.9667	4.58
TRINITY_DN84449_c1_g2	hypothetical protein CAPTEDRAFT_212380 [Capitella teleta]	0.266	-1.91062	2.13538e-05	0.00291591	yes	down	83.7333	22.6633
TRINITY_DN81882_c0_g1	probable serine carboxypeptidase CPVL isoform X1 [Crassostrea virginica]	0.365	-1.45337	2.15867e-05	0.00293806	yes	down	8.72333	3.28
TRINITY_DN89779_c0_g1	uncharacterized protein LOC110442712 isoform X2 [Mizuhopecten yessoensis]	0.343	-1.5419	2.16984e-05	0.00294361	yes	down	54.91	20.8633
TRINITY_DN79891_c2_g1		0.256	-1.96498	2.26958e-05	0.00304902	yes	down	41.5467	10.0667
TRINITY_DN65886_c0_g1	hypothetical protein RvY_13138 [Ramazzottius varieornatus]	0.105	-3.24834	2.29784e-05	0.00307703	yes	down	9.78333	1.05
TRINITY_DN71722_c0_g1		0.198	-2.33362	2.36463e-05	0.00315629	yes	down	57.57	12.5267
TRINITY_DN44145_c0_g1	PREDICTED: prolactin-releasing peptide receptor-like [Biomphalaria glabrata]	0.086	-3.54056	2.44713e-05	0.00321472	yes	down	1.11667	0.0933333
TRINITY_DN76864_c1_g1	3 beta-hydroxysteroid dehydrogenase/Delta 5-->4-isomerase-like [Mizuhopecten yessoensis]	0.208	-2.2672	2.42699e-05	0.00321472	yes	down	16.8	3.56333
TRINITY_DN82375_c0_g2	hypothetical protein BRAFLDRAFT_261940 [Branchiostoma floridae]	0.156	-2.6844	2.48198e-05	0.00324	yes	down	2.35	0.396667
TRINITY_DN57248_c0_g1		0.015	-6.08901	2.51564e-05	0.00327365	yes	down	2.59333	0.0333333
TRINITY_DN14336_c0_g1	hypothetical protein CGI_10027189 [Crassostrea gigas]	0.023	-5.4231	2.53611e-05	0.00328996	yes	down	5.83667	0.133333
TRINITY_DN89533_c3_g2	PREDICTED: BTB/POZ domain-containing protein 6 [Crassostrea gigas]	0.278	-1.84582	2.67402e-05	0.00345806	yes	down	27.4833	10.74
TRINITY_DN71466_c0_g1	PREDICTED: collagen alpha-	0.041	-4.61528	2.7158e-05	0.00350119	yes	down	1.13333	0.05
TRINITY_DN78361_c0_g1	PI-PLC X domain-containing protein 2-like [Mizuhopecten yessoensis]	0.331	-1.59297	2.80073e-05	0.00359447	yes	down	4.05667	1.34333
TRINITY_DN75965_c2_g1	Pol [Haliotis discus hannai]	0.175	-2.51304	2.82041e-05	0.00360249	yes	down	0.99	0.183333
TRINITY_DN80230_c0_g3	Glucose dehydrogenase [acceptor] [Mizuhopecten yessoensis]	0.229	-2.12483	2.83529e-05	0.00361039	yes	down	15.29	3.61
TRINITY_DN74706_c0_g2		0.345	-1.53689	2.85498e-05	0.00362434	yes	down	4.24	1.48667
TRINITY_DN57628_c0_g1	hypothetical protein LOTGIDRAFT_228404 [Lottia gigantea]	0.254	-1.97801	2.8696e-05	0.0036318	yes	down	52.02	13.2467
TRINITY_DN78456_c0_g2	hypothetical protein C0Q70_03857 [Pomacea canaliculata]	0.356	-1.48976	3.04901e-05	0.00382388	yes	down	6.08	2.24333
TRINITY_DN83028_c0_g1	uncharacterized protein LOC110985605 [Acanthaster planci]	0.156	-2.68284	3.07734e-05	0.00383623	yes	down	1.79333	0.376667
TRINITY_DN63576_c0_g1	hypothetical protein LOTGIDRAFT_229657 [Lottia gigantea]	0.236	-2.08021	3.0973e-05	0.00384955	yes	down	10.93	2.55
TRINITY_DN84858_c1_g1	sulfotransferase family cytosolic 1B member 1-like [Mizuhopecten yessoensis]	0.394	-1.3446	3.1719e-05	0.00391881	yes	down	38.9967	15.5767
TRINITY_DN51901_c0_g1		0.195	-2.35837	3.21904e-05	0.00396525	yes	down	8.19333	1.59333
TRINITY_DN76438_c2_g1		0.008	-6.95737	3.24808e-05	0.00398918	yes	down	1.19	0
TRINITY_DN66447_c0_g1	hypothetical protein LOTGIDRAFT_171918 [Lottia gigantea]	0.288	-1.79682	3.30423e-05	0.00404618	yes	down	81.8667	23.8033
TRINITY_DN77541_c0_g1		0.203	-2.30266	3.37702e-05	0.00409167	yes	down	107.263	25.0133
TRINITY_DN80349_c0_g1	PREDICTED: collagen alpha-	0.106	-3.23564	3.38081e-05	0.00409167	yes	down	3.48333	0.366667
TRINITY_DN80120_c1_g2	PREDICTED: mucin-3A-like [Aplysia californica]	0.341	-1.55038	3.4019e-05	0.00410522	yes	down	27.18	9.73333
TRINITY_DN84625_c0_g1	hypothetical protein C0Q70_08676 [Pomacea canaliculata]	0.249	-2.00393	3.47883e-05	0.00417379	yes	down	1.85667	0.46
TRINITY_DN84158_c2_g1	superoxide dismutase [Cu-Zn] [Megathura crenulata]	0.329	-1.60171	3.54014e-05	0.00422293	yes	down	18.6933	6.06333
TRINITY_DN85118_c0_g1		0.195	-2.35826	3.67848e-05	0.00437539	yes	down	5.52667	1.05667
TRINITY_DN62507_c0_g1	hypothetical protein C0Q70_16841 [Pomacea canaliculata]	0.268	-1.9004	3.73757e-05	0.00443297	yes	down	13.9367	3.72333
TRINITY_DN78748_c1_g1	hypothetical protein C0Q70_18059 [Pomacea canaliculata]	0.342	-1.54849	3.81359e-05	0.00451025	yes	down	880.283	311.583
TRINITY_DN73086_c3_g1	hypothetical protein LOTGIDRAFT_232212 [Lottia gigantea]	0.28	-1.83664	3.85668e-05	0.00454825	yes	down	761.83	223.023
TRINITY_DN76157_c0_g1		0.118	-3.07999	4.12812e-05	0.00480018	yes	down	18.6267	2.67333
TRINITY_DN73389_c0_g1		0.218	-2.19904	4.16771e-05	0.00483269	yes	down	19	4.37333
TRINITY_DN64621_c0_g1	PREDICTED: CD180 antigen-like [Biomphalaria glabrata]	0.307	-1.70202	4.19741e-05	0.00484009	yes	down	3.1	0.963333
TRINITY_DN12756_c0_g1		0.143	-2.80998	4.26788e-05	0.00490771	yes	down	5.36	0.766667
TRINITY_DN77306_c0_g2		0.238	-2.07061	4.2932e-05	0.00490962	yes	down	179.85	45.89
TRINITY_DN87375_c3_g1		0.186	-2.42343	4.28717e-05	0.00490962	yes	down	3.04333	0.593333
TRINITY_DN65596_c1_g1		0.353	-1.50361	4.53884e-05	0.00514799	yes	down	38.4467	14.05
TRINITY_DN40445_c0_g1	developmentally-regulated vdg1 [Haliotis asinina]	0.122	-3.03052	4.5621e-05	0.00516027	yes	down	7.60667	0.953333
TRINITY_DN58954_c0_g1	MAM and LDL-receptor class A domain-containing protein 1-like [Crassostrea virginica]	0.313	-1.67685	4.73016e-05	0.00532136	yes	down	410.413	130.067
TRINITY_DN86922_c2_g2	PREDICTED: probable ATP-dependent RNA helicase DHX58 [Crassostrea gigas]	0.405	-1.30469	4.74985e-05	0.00532907	yes	down	7.63333	3.12
TRINITY_DN71481_c0_g1	hypothetical protein C0Q70_17652 [Pomacea canaliculata]	0.279	-1.84157	4.7936e-05	0.00534255	yes	down	112.063	32.6367
TRINITY_DN87604_c0_g2		0.299	-1.74028	4.98009e-05	0.00552763	yes	down	380.633	118.83
TRINITY_DN79842_c0_g1	uncharacterized protein LOC110451558 isoform X1 [Mizuhopecten yessoensis]	0.269	-1.89637	5.04721e-05	0.00558719	yes	down	6.03333	1.65667
TRINITY_DN87304_c2_g1	QM-like protein [Haliotis diversicolor supertexta]	0.45	-1.15317	5.14787e-05	0.0056534	yes	down	1775.79	814.973
TRINITY_DN101746_c0_g1	hypothetical protein C0Q70_21602 [Pomacea canaliculata]	0.012	-6.34669	5.22129e-05	0.00568888	yes	down	5.64667	0
TRINITY_DN77467_c3_g2	hypothetical protein LOTGIDRAFT_215685 [Lottia gigantea]	0.326	-1.61717	5.25367e-05	0.00569426	yes	down	325.027	116.423
TRINITY_DN72979_c0_g1	hypothetical protein LOTGIDRAFT_236635 [Lottia gigantea]	0.068	-3.86903	5.24202e-05	0.00569426	yes	down	2.40667	0.18
TRINITY_DN88101_c0_g1		0.216	-2.21173	5.32202e-05	0.00573838	yes	down	110.59	22.2133
TRINITY_DN67334_c0_g1	hypothetical protein LOTGIDRAFT_239263 [Lottia gigantea]	0.085	-3.55557	5.37221e-05	0.00576465	yes	down	1.56667	0.126667
TRINITY_DN50280_c0_g1	NFX1-type zinc finger-containing protein 1-like [Crassostrea virginica]	0.36	-1.4739	5.37676e-05	0.00576465	yes	down	17.8833	6.68
TRINITY_DN77963_c0_g2	hypothetical protein LOTGIDRAFT_166380 [Lottia gigantea]	0.376	-1.41149	5.42599e-05	0.00579033	yes	down	7.66667	2.89
TRINITY_DN75001_c0_g2		0.162	-2.63012	5.50529e-05	0.0058449	yes	down	47.88	7.24
TRINITY_DN78904_c1_g2	hypothetical protein C0Q70_03509 [Pomacea canaliculata]	0.229	-2.12518	6.02372e-05	0.0062638	yes	down	3.55667	0.843333
TRINITY_DN76562_c2_g1	IRF1, partial [Nothobranchius guentheri]	0.29	-1.78485	6.03566e-05	0.0062638	yes	down	13.34	3.77333
TRINITY_DN80938_c0_g1		0.013	-6.30188	6.18122e-05	0.00638296	yes	down	3.83333	0
TRINITY_DN80310_c0_g1		0.231	-2.11446	6.20316e-05	0.00638972	yes	down	24.1067	5.42333
TRINITY_DN80030_c0_g1		0.26	-1.94162	6.25814e-05	0.0064304	yes	down	3.37333	0.9
TRINITY_DN63290_c0_g1		0.015	-6.05177	6.31679e-05	0.00645869	yes	down	1.21	0.0166667
TRINITY_DN61007_c0_g1	hypothetical protein LOTGIDRAFT_232950 [Lottia gigantea]	0.269	-1.89407	6.30856e-05	0.00645869	yes	down	33.19	8.51333
TRINITY_DN63638_c0_g1	PREDICTED: countin-1-like [Aplysia californica]	0.302	-1.72936	6.3941e-05	0.00652166	yes	down	13.6667	4.16667
TRINITY_DN81066_c1_g1		0.083	-3.59197	6.61065e-05	0.0066932	yes	down	12.5367	1.07
TRINITY_DN83506_c1_g1	uncharacterized protein LOC110460766 [Mizuhopecten yessoensis]	0.357	-1.4847	6.59903e-05	0.0066932	yes	down	113.78	41.8367
TRINITY_DN53473_c0_g1	sushi-like protein [Mytilus coruscus]	0.074	-3.75568	6.75249e-05	0.0068198	yes	down	3.92	0.0866667
TRINITY_DN58041_c0_g1	hypothetical protein C0Q70_08298 [Pomacea canaliculata]	0.01	-6.68174	6.76854e-05	0.0068198	yes	down	0.816667	0
TRINITY_DN56298_c0_g1		0.02	-5.64428	6.86009e-05	0.0068953	yes	down	2.37667	0.04
TRINITY_DN81934_c0_g1	complement C3-like protein 1 [Littorina littorea]	0.386	-1.37317	7.38567e-05	0.00729985	yes	down	10.1333	4.60667
TRINITY_DN74212_c1_g1	sodium-dependent proline transporter-like [Mizuhopecten yessoensis]	0.11	-3.17861	7.81155e-05	0.00764795	yes	down	11.0733	1.52
TRINITY_DN79963_c0_g1	hypothetical protein LOTGIDRAFT_228532 [Lottia gigantea]	0.384	-1.38053	7.91043e-05	0.0077043	yes	down	24.47	9.58
TRINITY_DN68671_c0_g1	hypothetical protein LOTGIDRAFT_104703, partial [Lottia gigantea]	0.109	-3.20165	7.92479e-05	0.0077043	yes	down	4.39667	0.49
TRINITY_DN75441_c0_g1	RNA-directed DNA polymerase from mobile element jockey [Mizuhopecten yessoensis]	0.253	-1.98494	7.89512e-05	0.0077043	yes	down	1.98	0.496667
TRINITY_DN81928_c5_g2		0.163	-2.61429	8.00446e-05	0.00776358	yes	down	8.76	1.44667
TRINITY_DN80911_c0_g1	hypothetical protein LOTGIDRAFT_168532 [Lottia gigantea]	0.241	-2.05153	8.05741e-05	0.00779672	yes	down	1.85333	0.466667
TRINITY_DN81894_c2_g2		0.064	-3.96841	8.20262e-05	0.00791078	yes	down	6.07333	0.39
TRINITY_DN74565_c2_g3	PR domain zinc finger protein 16 [Cricetulus griseus]	0.3	-1.73633	8.22793e-05	0.00791078	yes	down	12.7233	3.91667
TRINITY_DN86245_c2_g1		0.369	-1.43681	8.37415e-05	0.00802835	yes	down	252.477	92.36
TRINITY_DN89312_c2_g3	Mx [Haliotis discus discus]	0.423	-1.24061	8.4448e-05	0.00807743	yes	down	84.3267	33.5433
TRINITY_DN37846_c0_g1		0.125	-2.99601	8.53636e-05	0.00814624	yes	down	11.26	1.45667
TRINITY_DN66055_c0_g1	PREDICTED: sodium-dependent phosphate transport protein 2B-like [Aplysia californica]	0.201	-2.31494	8.62834e-05	0.00819633	yes	down	6.52	1.35667
TRINITY_DN77134_c0_g2	PREDICTED: transforming growth factor-beta-induced protein ig-h3 [Crassostrea gigas]	0.174	-2.51982	8.6821e-05	0.00822857	yes	down	240.983	44.3567
TRINITY_DN81059_c1_g1	hypothetical protein LOTGIDRAFT_165177 [Lottia gigantea]	0.406	-1.30211	8.81462e-05	0.00833514	yes	down	18.0133	7.02667
TRINITY_DN68894_c2_g1		0.306	-1.7061	8.92367e-05	0.00841908	yes	down	12.34	3.78
TRINITY_DN75769_c0_g1		0.248	-2.01291	8.9815e-05	0.00845443	yes	down	11.9733	3.02
TRINITY_DN60951_c0_g2	X-box binding protein [Haliotis discus discus]	0.22	-2.18554	9.20043e-05	0.00862141	yes	down	12.97	2.91
TRINITY_DN53402_c0_g1	putative glutathione-s-transferase [Haliotis discus discus]	0.444	-1.17173	9.31415e-05	0.00866926	yes	down	106.817	47.24
TRINITY_DN89279_c2_g3	hypothetical protein C0Q70_15786 [Pomacea canaliculata]	0.33	-1.59929	9.43925e-05	0.00875713	yes	down	36.8533	12.4233
TRINITY_DN88862_c3_g1	hypothetical protein C0Q70_02385 [Pomacea canaliculata]	0.401	-1.31774	9.4702e-05	0.00875713	yes	down	15.3067	5.47667
TRINITY_DN86784_c0_g1	fibrillin-1-like isoform X1 [Crassostrea virginica]	0.277	-1.85142	9.47185e-05	0.00875713	yes	down	2.29	0.486667
TRINITY_DN71369_c0_g1	PREDICTED: uncharacterized protein LOC107357282 [Acropora digitifera]	0.397	-1.33409	9.50549e-05	0.00876871	yes	down	49.5633	20.8167
TRINITY_DN81930_c0_g1		0.09	-3.47091	9.72905e-05	0.00893523	yes	down	5.47667	0.5
TRINITY_DN71508_c0_g1		0.086	-3.53836	9.98168e-05	0.009105	yes	down	2.60667	0.206667
TRINITY_DN77422_c0_g1	hypothetical protein LOTGIDRAFT_230050 [Lottia gigantea]	0.184	-2.44098	0.000100016	0.009105	yes	down	4.33	1.14333
TRINITY_DN90232_c6_g1	hypothetical protein KP79_PYT18056 [Mizuhopecten yessoensis]	0.289	-1.78956	0.000102028	0.00922746	yes	down	71.94	21.9267
TRINITY_DN72892_c0_g1		0.231	-2.11561	0.000103964	0.00938207	yes	down	7.95333	1.87667
TRINITY_DN55403_c0_g1	hypothetical protein C0Q70_11131 [Pomacea canaliculata]	0.382	-1.38838	0.000105368	0.00948812	yes	down	3.14667	1.21667
TRINITY_DN48383_c0_g1	PREDICTED: extensin-like [Hyalella azteca]	0.02	-5.64238	0.000107673	0.00962577	yes	down	59.4267	1.07
TRINITY_DN77455_c0_g1	PREDICTED: glucose dehydrogenase [FAD, quinone] [Crassostrea gigas]	0.409	-1.29135	0.000109196	0.00970656	yes	down	38.1267	15.61
TRINITY_DN76684_c0_g2		0.176	-2.50573	0.000109091	0.00970656	yes	down	62.1667	11.7133
TRINITY_DN71447_c1_g1		0.169	-2.56415	0.000109771	0.00972871	yes	down	1.37	0.226667
TRINITY_DN52259_c0_g1	pannexin 5 [Aplysia californica]	0.28	-1.83543	0.000109914	0.00972871	yes	down	3.42667	0.916667
TRINITY_DN77209_c0_g2	hypothetical protein LOTGIDRAFT_227806 [Lottia gigantea]	0.185	-2.43424	0.000110519	0.0097311	yes	down	4.33	0.816667
TRINITY_DN73302_c2_g2		0.264	-1.92406	0.000110645	0.0097311	yes	down	38.3867	9.06667
TRINITY_DN84858_c1_g3	sulfotransferase 1 family member D1-like [Mizuhopecten yessoensis]	0.093	-3.42208	0.000113718	0.0099421	yes	down	1.82	0.18
TRINITY_DN73931_c0_g1	PREDICTED: cholinesterase isoform X2 [Marmota marmota marmota]	0.245	-2.03123	0.000114676	0.0099421	yes	down	2.92	0.713333
TRINITY_DN73847_c2_g1		0.35	-1.51445	0.000113779	0.0099421	yes	down	60.3267	20.5933
TRINITY_DN68766_c0_g1	hypothetical protein LOTGIDRAFT_169792 [Lottia gigantea]	0.377	-1.40689	0.00011456	0.0099421	yes	down	54.91	20.8233
TRINITY_DN62702_c2_g1	glutathione-S-transferase isoform 2 [Haliotis discus discus]	0.343	-1.54494	0.000116151	0.00998276	yes	down	30.7967	10.71
TRINITY_DN45164_c0_g1	PREDICTED: salivary glue protein Sgs-3 [Crassostrea gigas]	0.126	-2.9904	0.000116623	0.00999677	yes	down	4.76	0.65
TRINITY_DN86925_c2_g1		0.32	-1.64308	0.000116796	0.00999677	yes	down	29.9633	9.5
TRINITY_DN35301_c0_g1		0.306	-1.70974	0.000122569	0.0103838	yes	down	21.2167	6.32667
TRINITY_DN78819_c2_g1		0.101	-3.3105	0.00012345	0.0104372	yes	down	8.09333	0.906667
TRINITY_DN59187_c0_g1	PREDICTED: betaine--homocysteine S-methyltransferase 1-like [Aplysia californica]	0.074	-3.7538	0.000126242	0.0106084	yes	down	11.1167	0.783333
TRINITY_DN81027_c0_g2	PREDICTED: glutathione S-transferase theta-1-like [Aplysia californica]	0.051	-4.286	0.000126162	0.0106084	yes	down	0.83	0.04
TRINITY_DN69932_c0_g1		0.279	-1.84248	0.000130078	0.0108867	yes	down	101.103	29.3833
TRINITY_DN66468_c0_g1		0.28	-1.83618	0.000130347	0.0108872	yes	down	57.52	9.17667
TRINITY_DN63294_c0_g1		0.178	-2.48723	0.000131001	0.0109199	yes	down	8.8	1.55667
TRINITY_DN71940_c0_g1	collagen alpha-	0.364	-1.45796	0.000131324	0.0109249	yes	down	5.63333	2.10667
TRINITY_DN80810_c0_g1	helicase with zinc finger domain 2-like [Mizuhopecten yessoensis]	0.437	-1.19539	0.000135448	0.011223	yes	down	33.59	14.99
TRINITY_DN63699_c0_g1	hypothetical protein LOTGIDRAFT_155462 [Lottia gigantea]	0.483	-1.04907	0.000136789	0.0112492	yes	down	186.727	91.34
TRINITY_DN80127_c0_g1	PREDICTED: achacin-like [Crassostrea gigas]	0.087	-3.52839	0.000136714	0.0112492	yes	down	2.05667	0.19
TRINITY_DN74034_c0_g1		0.171	-2.54462	0.000136078	0.0112492	yes	down	4.00333	0.88
TRINITY_DN70753_c0_g1		0.235	-2.09155	0.00014155	0.0115216	yes	down	11.7467	2.73333
TRINITY_DN90016_c3_g1		0.409	-1.29059	0.000145834	0.011778	yes	down	36.3433	15.1233
TRINITY_DN87915_c2_g2		0.16	-2.64634	0.000148829	0.0119501	yes	down	2.20667	0.333333
TRINITY_DN61420_c1_g1	unnamed protein product, partial [Tetraodon nigroviridis]	0.099	-3.34195	0.000148806	0.0119501	yes	down	2.40667	0.253333
TRINITY_DN60297_c0_g1	PREDICTED: 60S ribosomal protein L6 [Aplysia californica]	0.463	-1.11015	0.000150507	0.0119938	yes	down	4165.57	1965.32
TRINITY_DN82148_c5_g1		0.351	-1.50991	0.000150274	0.0119938	yes	down	15.3333	5.56
TRINITY_DN86872_c1_g1	hypothetical protein LOTGIDRAFT_91642, partial [Lottia gigantea]	0.422	-1.24613	0.000152221	0.0120822	yes	down	72.4667	32.0567
TRINITY_DN79796_c0_g1		0.093	-3.4281	0.000152179	0.0120822	yes	down	0.85	0.08
TRINITY_DN83382_c1_g1	E3 ubiquitin-protein ligase TRIM56-like isoform X1 [Crassostrea virginica]	0.407	-1.29704	0.000154829	0.0122424	yes	down	49.6433	20.23
TRINITY_DN74927_c1_g3	hypothetical protein CAPTEDRAFT_179508 [Capitella teleta]	0.378	-1.40413	0.00015882	0.0125341	yes	down	5.49333	2.1
TRINITY_DN71735_c0_g1	uncharacterized protein LOC110455607 [Mizuhopecten yessoensis]	0.308	-1.69861	0.000160571	0.0126482	yes	down	2.55667	0.796667
TRINITY_DN51511_c0_g1	hypothetical protein LOTGIDRAFT_239394 [Lottia gigantea]	0.109	-3.19638	0.00016213	0.0127469	yes	down	4.53667	0.486667
TRINITY_DN77834_c0_g1	PREDICTED: filamin-A-like [Aplysia californica]	0.274	-1.86784	0.000164321	0.0128947	yes	down	4.44333	1.41667
TRINITY_DN90168_c0_g1	Sterile alpha motif domain-containing protein 9-like [Mizuhopecten yessoensis]	0.333	-1.58527	0.000165982	0.0130005	yes	down	7.26667	1.44667
TRINITY_DN88334_c0_g2		0.244	-2.03788	0.000168059	0.0131383	yes	down	2.32333	0.583333
TRINITY_DN71896_c6_g1	Mx [Haliotis discus discus]	0.402	-1.31567	0.000168704	0.013164	yes	down	90.87	37.2767
TRINITY_DN65514_c0_g1	hypothetical protein LOTGIDRAFT_189289 [Lottia gigantea]	0.191	-2.38954	0.000169112	0.0131711	yes	down	1.85	0.346667
TRINITY_DN70689_c0_g1	PREDICTED: uncharacterized protein LOC105330666 [Crassostrea gigas]	0.307	-1.70362	0.000171123	0.0132771	yes	down	36.6367	11.64
TRINITY_DN67920_c0_g1		0.321	-1.64123	0.000172533	0.0133126	yes	down	35.3433	11.14
TRINITY_DN79385_c0_g1	hypothetical protein LOTGIDRAFT_105097, partial [Lottia gigantea]	0.179	-2.48428	0.000177408	0.0136634	yes	down	1.34667	0.276667
TRINITY_DN86108_c1_g2		0.16	-2.63997	0.000177951	0.0136799	yes	down	28.5867	3.94667
TRINITY_DN13321_c0_g1		0.044	-4.50809	0.000180304	0.0137485	yes	down	2.20333	0.0966667
TRINITY_DN87311_c1_g1	interferon-induced protein 44-like [Crassostrea virginica]	0.338	-1.56296	0.00018255	0.0138538	yes	down	23.9567	8.25333
TRINITY_DN78992_c1_g1	uncharacterized protein LOC110458461 [Mizuhopecten yessoensis]	0.419	-1.25328	0.000183348	0.0138889	yes	down	39.23	16.8367
TRINITY_DN74103_c0_g2	uncharacterized protein LOC111100628 isoform X3 [Crassostrea virginica]	0.182	-2.45635	0.000184817	0.0139747	yes	down	722.757	151.52
TRINITY_DN82843_c3_g3		0.095	-3.39087	0.000187968	0.0141614	yes	down	4.24667	0.26
TRINITY_DN66604_c0_g2	hypothetical protein LOTGIDRAFT_171984 [Lottia gigantea]	0.442	-1.17673	0.000189008	0.014214	yes	down	6.72667	3.03
TRINITY_DN77235_c3_g2		0.224	-2.15729	0.000190154	0.0142743	yes	down	26.2	6.12333
TRINITY_DN88999_c5_g1		0.458	-1.12798	0.000193968	0.0145081	yes	down	9107.44	4202.66
TRINITY_DN65142_c0_g1	cysteine-rich venom protein ophanin-like isoform X4 [Mizuhopecten yessoensis]	0.436	-1.19748	0.000197411	0.0146863	yes	down	20.18	9.86
TRINITY_DN71781_c0_g1	BTB/POZ domain-containing protein 2 [Orchesella cincta]	0.358	-1.48265	0.000198478	0.0147392	yes	down	27.2367	9.14
TRINITY_DN77714_c1_g1	PREDICTED: NFX1-type zinc finger-containing protein 1 [Crassostrea gigas]	0.353	-1.50169	0.000199526	0.0147616	yes	down	7.82	2.42
TRINITY_DN85360_c0_g1	hypothetical protein LOTGIDRAFT_229826 [Lottia gigantea]	0.355	-1.49445	0.000199479	0.0147616	yes	down	122.143	37.6067
TRINITY_DN82945_c1_g1	hypothetical protein LOTGIDRAFT_108438 [Lottia gigantea]	0.302	-1.72698	0.000199847	0.0147616	yes	down	2.16667	0.676667
TRINITY_DN75463_c7_g1	Rh-related protein [Branchiostoma floridae]	0.227	-2.13751	0.000200811	0.0147767	yes	down	1.78	0.403333
TRINITY_DN66908_c2_g1	uncharacterized protein C12orf29 homolog [Mizuhopecten yessoensis]	0.424	-1.23631	0.000201652	0.0147897	yes	down	47.52	21.46
TRINITY_DN71406_c0_g1	PREDICTED: methyltransferase-like protein 6 [Branchiostoma belcheri]	0.363	-1.46296	0.000202566	0.0148241	yes	down	14.5367	3.74333
TRINITY_DN43173_c0_g1	X-box binding protein [Haliotis discus discus]	0.349	-1.51863	0.000204731	0.0149102	yes	down	46.1767	15.9667
TRINITY_DN78959_c3_g1	hypothetical protein CAPTEDRAFT_177636 [Capitella teleta]	0.26	-1.94207	0.000206652	0.0150237	yes	down	5.29667	0.873333
TRINITY_DN124892_c0_g1		0.013	-6.29237	0.000210683	0.0152633	yes	down	4.76	0
TRINITY_DN88268_c4_g2		0.023	-5.41948	0.00021317	0.0153743	yes	down	0.58	0.0133333
TRINITY_DN82867_c1_g1		0.186	-2.42632	0.000212755	0.0153743	yes	down	3.46667	0.646667
TRINITY_DN88979_c3_g1	uncharacterized protein LOC106176663 [Lingula anatina]	0.344	-1.53962	0.000215111	0.0154761	yes	down	2.79333	0.576667
TRINITY_DN84158_c1_g1	hypothetical protein LOTGIDRAFT_153680 [Lottia gigantea]	0.128	-2.96214	0.000215571	0.0154823	yes	down	8.81333	1.08333
TRINITY_DN75827_c0_g1	PREDICTED: ADAMTS-like protein 1 [Aplysia californica]	0.291	-1.78073	0.000219583	0.0157161	yes	down	2.03	0.456667
TRINITY_DN90239_c2_g1	hypothetical protein C0Q70_00371 [Pomacea canaliculata]	0.249	-2.00293	0.000219332	0.0157161	yes	down	39.0133	9.83667
TRINITY_DN81791_c0_g1	hypothetical protein LOTGIDRAFT_159640 [Lottia gigantea]	0.204	-2.29184	0.000220507	0.015755	yes	down	2.68	0.653333
TRINITY_DN74876_c1_g1	hypothetical protein LOTGIDRAFT_128417 [Lottia gigantea]	0.361	-1.469	0.000223647	0.0159519	yes	down	18.92	6.56333
TRINITY_DN80269_c1_g2		0.289	-1.78887	0.000225605	0.0160228	yes	down	12.55	2.41333
TRINITY_DN66525_c1_g1	probable ATP-dependent RNA helicase DHX58 isoform X2 [Lingula anatina]	0.377	-1.4077	0.000225798	0.0160228	yes	down	4.87333	1.95
TRINITY_DN82675_c3_g1	hypothetical protein LOTGIDRAFT_187793 [Lottia gigantea]	0.162	-2.62696	0.000230173	0.0162223	yes	down	4.80333	0.823333
TRINITY_DN75783_c1_g2	Macrophage mannose receptor 1 [Crassostrea gigas]	0.377	-1.40687	0.000237567	0.0166868	yes	down	84.84	34.6533
TRINITY_DN71364_c0_g1	PREDICTED: growth hormone secretagogue receptor type 1-like [Crassostrea gigas]	0.198	-2.33811	0.000239465	0.0167917	yes	down	0.693333	0.136667
TRINITY_DN84749_c3_g1		0.119	-3.06773	0.000240135	0.0168102	yes	down	11.5067	1.43667
TRINITY_DN69290_c0_g1	PREDICTED: homeobox even-skipped homolog protein 2-like [Biomphalaria glabrata]	0.158	-2.65883	0.000244428	0.017082	yes	down	2.34333	0.4
TRINITY_DN77135_c0_g1	putative phosphatidate phosphatase [Limulus polyphemus]	0.338	-1.56324	0.000246198	0.0171479	yes	down	15.15	5.32333
TRINITY_DN86499_c2_g1		0.357	-1.48757	0.000248201	0.0172585	yes	down	15.8367	6.07333
TRINITY_DN77919_c1_g1	hypothetical protein LOTGIDRAFT_168898 [Lottia gigantea]	0.417	-1.26321	0.000254012	0.017545	yes	down	49.77	23.4367
TRINITY_DN65786_c0_g1		0.042	-4.56739	0.000257539	0.0175838	yes	down	17.7267	0.743333
TRINITY_DN77211_c2_g1		0.217	-2.20531	0.000255646	0.0175838	yes	down	1.42667	0.316667
TRINITY_DN87996_c4_g1	myosin heavy chain, fast skeletal muscle-like [Mizuhopecten yessoensis]	0.408	-1.29194	0.000256186	0.0175838	yes	down	71.6333	31.69
TRINITY_DN87562_c1_g1	PREDICTED: E3 ubiquitin-protein ligase MIB2-like [Branchiostoma belcheri]	0.419	-1.25644	0.00026049	0.0177561	yes	down	19.09	7.84
TRINITY_DN54376_c0_g1	hypothetical protein LOTGIDRAFT_182097 [Lottia gigantea]	0.264	-1.92402	0.000262369	0.0177965	yes	down	2.98333	0.77
TRINITY_DN73016_c2_g1	methyltransferase-like protein 27 isoform X2 [Lingula anatina]	0.446	-1.16466	0.000263296	0.0178012	yes	down	47.2833	21.6367
TRINITY_DN70262_c0_g1		0.236	-2.08203	0.000266248	0.017806	yes	down	2.66	0.616667
TRINITY_DN81576_c0_g1	PREDICTED: radical S-adenosyl methionine domain-containing protein 2 [Manis javanica]	0.308	-1.70011	0.000266619	0.017806	yes	down	3.21667	0.913333
TRINITY_DN76747_c0_g1		0.189	-2.40445	0.000266	0.017806	yes	down	4.97333	1.00667
TRINITY_DN87795_c4_g2	hypothetical protein BRAFLDRAFT_125687 [Branchiostoma floridae]	0.453	-1.14273	0.000264713	0.017806	yes	down	84.1333	56.2767
TRINITY_DN83556_c2_g1		0.319	-1.6492	0.000269427	0.0179526	yes	down	4.46333	1.49333
TRINITY_DN84096_c1_g1	hypothetical protein LOTGIDRAFT_238171 [Lottia gigantea]	0.488	-1.03606	0.000273031	0.0180767	yes	down	120.773	61.4533
TRINITY_DN88129_c1_g2		0.394	-1.34484	0.000272957	0.0180767	yes	down	15.97	6.37
TRINITY_DN89266_c2_g1	hypothetical protein LOTGIDRAFT_113527 [Lottia gigantea]	0.147	-2.76822	0.000276598	0.0182259	yes	down	4.10667	0.633333
TRINITY_DN83343_c3_g1		0.28	-1.8367	0.000276603	0.0182259	yes	down	5.52667	1.55667
TRINITY_DN84753_c1_g2		0.325	-1.62122	0.000277656	0.0182663	yes	down	75.7633	26.9233
TRINITY_DN73564_c0_g1		0.29	-1.78345	0.000284208	0.0185504	yes	down	12.5067	3.60333
TRINITY_DN77573_c6_g1		0.112	-3.1589	0.000290448	0.0188982	yes	down	2.15667	0.28
TRINITY_DN80684_c0_g2		0.049	-4.33961	0.000292895	0.0189874	yes	down	2.95	0.31
TRINITY_DN85439_c0_g4	PREDICTED: uncharacterized protein LOC754287 isoform X1 [Strongylocentrotus purpuratus]	0.053	-4.23749	0.00029319	0.0189874	yes	down	1.11333	0.0566667
TRINITY_DN82493_c0_g1	uncharacterized protein LOC110455968 [Mizuhopecten yessoensis]	0.439	-1.18634	0.000294141	0.0189988	yes	down	33.6733	15.1833
TRINITY_DN81979_c0_g2		0.219	-2.18826	0.000299937	0.0193338	yes	down	6.22667	1.00667
TRINITY_DN73765_c3_g1	PREDICTED: uncharacterized protein LOC106059634 isoform X1 [Biomphalaria glabrata]	0.289	-1.79123	0.000301406	0.0193984	yes	down	1.66667	0.5
TRINITY_DN43408_c0_g1		0.023	-5.46217	0.000302499	0.0194214	yes	down	0.683333	0.0133333
TRINITY_DN70649_c0_g1	uncharacterized protein LOC110447298 isoform X11 [Mizuhopecten yessoensis]	0.308	-1.70131	0.000303324	0.0194315	yes	down	5.9	1.96667
TRINITY_DN88305_c2_g1		0.155	-2.6911	0.000304476	0.0194752	yes	down	4.25667	0.623333
TRINITY_DN58928_c0_g1	alginate lyase 2 [Haliotis discus discus]	0.149	-2.74185	0.000306163	0.019553	yes	down	2.55667	0.38
TRINITY_DN80527_c3_g1	hypothetical protein LOTGIDRAFT_161348 [Lottia gigantea]	0.433	-1.20663	0.000308376	0.0196641	yes	down	99.17	45.43
TRINITY_DN84216_c2_g3	hypothetical protein Fcan01_16401 [Folsomia candida]	0.281	-1.83205	0.000313713	0.0199126	yes	down	3.87333	1.11
TRINITY_DN83186_c3_g2	uncharacterized protein LOC111565595 [Amphiprion ocellaris]	0.232	-2.11023	0.000315038	0.0199662	yes	down	1.44	0.333333
TRINITY_DN39091_c0_g1	hypothetical protein LOTGIDRAFT_115464 [Lottia gigantea]	0.159	-2.65661	0.000316728	0.0200178	yes	down	4.85	0.806667
TRINITY_DN58632_c0_g2	hypothetical protein BSL78_20958 [Apostichopus japonicus]	0.128	-2.96357	0.000318689	0.0201055	yes	down	0.61	0.08
TRINITY_DN69678_c0_g2		0.247	-2.02014	0.000319608	0.0201329	yes	down	7.38667	1.79667
TRINITY_DN63155_c0_g1	PREDICTED: uncharacterized protein LOC105325490 isoform X2 [Crassostrea gigas]	0.281	-1.83255	0.000320763	0.020175	yes	down	68.4633	19.83
TRINITY_DN68210_c0_g1	PREDICTED: uncharacterized protein LOC105326163 [Crassostrea gigas]	0.401	-1.3181	0.00032211	0.0202291	yes	down	12.8967	5.34333
TRINITY_DN39297_c0_g1		0.186	-2.42524	0.000323979	0.0202851	yes	down	17.94	3.21333
TRINITY_DN56918_c0_g1		0.176	-2.50931	0.00032483	0.020305	yes	down	13.14	2.48333
TRINITY_DN76864_c1_g2	Short-chain dehydrogenase/reductase family 42E member 1, partial [Stegodyphus mimosarum]	0.126	-2.99126	0.000330622	0.0205769	yes	down	3.53	0.47
TRINITY_DN82375_c0_g3	PREDICTED: acid trehalase-like protein 1 [Branchiostoma belcheri]	0.038	-4.72779	0.000331223	0.0205834	yes	down	0.39	0.0166667
TRINITY_DN65934_c0_g1	PREDICTED: putative serine protease K12H4.7 [Ooceraea biroi]	0.37	-1.43259	0.000337835	0.0209004	yes	down	13.4933	5.01
TRINITY_DN89014_c1_g1	hypothetical protein BRAFLDRAFT_69533 [Branchiostoma floridae]	0.136	-2.87887	0.000352799	0.0216248	yes	down	5.16	0.733333
TRINITY_DN79183_c0_g1	interferon-induced protein 44-like isoform X1 [Crassostrea virginica]	0.432	-1.21173	0.00035319	0.0216248	yes	down	9.42333	3.99667
TRINITY_DN26443_c0_g1		0.085	-3.55122	0.000368824	0.0224825	yes	down	19.2067	1.43667
TRINITY_DN48587_c0_g1	Plexin-A2 [Crassostrea gigas]	0.187	-2.41724	0.000389971	0.0236328	yes	down	2.06	0.396667
TRINITY_DN77165_c0_g1	hypothetical protein C0Q70_10458 [Pomacea canaliculata]	0.134	-2.89647	0.00039428	0.0238591	yes	down	1.92667	0.18
TRINITY_DN80030_c0_g2		0.461	-1.1178	0.000398786	0.0240616	yes	down	35.81	17.06
TRINITY_DN72003_c0_g4	PREDICTED: 15-hydroxyprostaglandin dehydrogenase [NA	0.377	-1.40641	0.000399639	0.0240777	yes	down	17.21	6.57333
TRINITY_DN71276_c0_g1		0.242	-2.04494	0.000400868	0.0240822	yes	down	11.4533	2.83333
TRINITY_DN76284_c0_g1	hypothetical protein LOTGIDRAFT_230492 [Lottia gigantea]	0.054	-4.21297	0.00040722	0.0244285	yes	down	0.946667	0.0533333
TRINITY_DN78414_c0_g1	serine/arginine repetitive matrix protein 1-like isoform X2 [Mizuhopecten yessoensis]	0.459	-1.1234	0.00040958	0.024464	yes	down	32.1767	14.28
TRINITY_DN72219_c0_g1	T-box transcription factor TBX15-like [Mizuhopecten yessoensis]	0.417	-1.26145	0.000409332	0.024464	yes	down	13.2033	5.27667
TRINITY_DN78693_c8_g4		0.249	-2.00497	0.000410442	0.0244802	yes	down	3.77333	0.936667
TRINITY_DN73098_c0_g1	lachesin-like [Bicyclus anynana]	0.432	-1.21049	0.000411338	0.0244985	yes	down	32.02	15.34
TRINITY_DN86582_c2_g1		0.268	-1.89992	0.000416883	0.0247932	yes	down	2.15	0.56
TRINITY_DN67851_c0_g1		0.138	-2.86069	0.000419775	0.0249294	yes	down	1.75667	0.29
TRINITY_DN54619_c0_g1		0.24	-2.05834	0.000423673	0.0249354	yes	down	8.06667	1.94667
TRINITY_DN75463_c4_g1	mytimacin 6 [Haliotis discus hannai]	0.285	-1.81194	0.00042408	0.0249354	yes	down	106.117	32.1067
TRINITY_DN76363_c0_g1	excitatory amino acid transporter 1-like [Mizuhopecten yessoensis]	0.25	-2.00206	0.000422558	0.0249354	yes	down	5.47333	1.42333
TRINITY_DN69865_c0_g2	probable S-adenosylmethionine-dependent methyltransferase At5g38100 [Lingula anatina]	0.249	-2.0032	0.00042303	0.0249354	yes	down	13.4767	3.2
TRINITY_DN89890_c2_g1	PREDICTED: helicase with zinc finger domain 2 [Crassostrea gigas]	0.449	-1.15681	0.000427636	0.0250735	yes	down	30.4733	13.8567
TRINITY_DN87739_c2_g1	hypothetical protein LOTGIDRAFT_167964 [Lottia gigantea]	0.324	-1.62647	0.000433743	0.0251474	yes	down	10.2933	3.89667
TRINITY_DN66117_c0_g1		0.166	-2.5868	0.000431416	0.0251474	yes	down	11.4467	1.92333
TRINITY_DN66681_c0_g1	uncharacterized protein LOC110447855 [Mizuhopecten yessoensis]	0.46	-1.12184	0.000431774	0.0251474	yes	down	750.707	364.677
TRINITY_DN69352_c0_g1		0.321	-1.63757	0.000436059	0.0252112	yes	down	77.6633	27.1467
TRINITY_DN85639_c3_g1		0.271	-1.88611	0.00043575	0.0252112	yes	down	4.45333	1.22
TRINITY_DN61656_c0_g1		0.47	-1.08989	0.000437996	0.025288	yes	down	70.22	33.2667
TRINITY_DN22542_c0_g1		0.124	-3.00823	0.000439355	0.0253313	yes	down	4.63667	0.62
TRINITY_DN82451_c0_g1	organic cation transporter protein-like [Crassostrea virginica]	0.268	-1.8994	0.000442497	0.025477	yes	down	57.5633	13.54
TRINITY_DN69942_c0_g1	PREDICTED: uncharacterized protein LOC105348940 [Crassostrea gigas]	0.195	-2.3563	0.000444666	0.0255311	yes	down	4.34333	0.816667
TRINITY_DN78226_c0_g2	PREDICTED: RNA-directed DNA polymerase from mobile element jockey-like [Larimichthys crocea]	0.461	-1.11583	0.000445618	0.0255504	yes	down	88.2033	41.4067
TRINITY_DN85378_c1_g5	hypothetical protein AB205_0126070 [Rana catesbeiana]	0.341	-1.55102	0.000460045	0.0262256	yes	down	11.8	5.12667
TRINITY_DN71486_c0_g1	hypothetical protein LOTGIDRAFT_231775 [Lottia gigantea]	0.421	-1.24822	0.000460553	0.0262256	yes	down	22	9.68
TRINITY_DN74825_c0_g1	hypothetical protein C0Q70_02332 [Pomacea canaliculata]	0.413	-1.27581	0.000462608	0.0263066	yes	down	20.2133	7.71667
TRINITY_DN72370_c0_g1	hypothetical protein LOTGIDRAFT_231209 [Lottia gigantea]	0.303	-1.72288	0.000469107	0.0266033	yes	down	2.73	0.836667
TRINITY_DN79673_c2_g1	LOW QUALITY PROTEIN: deleted in malignant brain tumors 1 protein-like [Crassostrea virginica]	0.397	-1.33287	0.000470357	0.0266378	yes	down	47.9133	19.1733
TRINITY_DN83210_c1_g1	hypothetical protein LOTGIDRAFT_126471 [Lottia gigantea]	0.232	-2.10741	0.000494061	0.0276836	yes	down	2.75	0.606667
TRINITY_DN82126_c3_g1	hypothetical protein LOTGIDRAFT_173604 [Lottia gigantea]	0.203	-2.30351	0.000495652	0.0276946	yes	down	0.97	0.2
TRINITY_DN73254_c0_g1	PREDICTED: inosine-5'-monophosphate dehydrogenase 1b-like isoform X2 [Scleropages formosus]	0.306	-1.7066	0.000498016	0.0277127	yes	down	4.69667	1.48333
TRINITY_DN88104_c0_g1	uncharacterized protein LOC110444378 [Mizuhopecten yessoensis]	0.414	-1.27337	0.000511381	0.0281918	yes	down	5.43	2.22667
TRINITY_DN53911_c0_g1	PREDICTED: uncharacterized protein LOC106055654 [Biomphalaria glabrata]	0.211	-2.24277	0.000510823	0.0281918	yes	down	4.4	0.913333
TRINITY_DN78951_c0_g1	sulfotransferase 1C2A [Lingula anatina]	0.406	-1.29888	0.000513034	0.028208	yes	down	6.69667	2.8
TRINITY_DN70359_c0_g1		0.333	-1.58577	0.000512623	0.028208	yes	down	5.35667	1.82
TRINITY_DN47661_c0_g1		0.223	-2.16792	0.000515959	0.0282566	yes	down	3.19	0.71
TRINITY_DN87939_c2_g1	hypothetical protein C0Q70_17146 [Pomacea canaliculata]	0.418	-1.2573	0.000517953	0.0282911	yes	down	30.37	14.7433
TRINITY_DN58089_c0_g1		0.034	-4.86146	0.000526611	0.0286135	yes	down	13.2267	0.483333
TRINITY_DN84165_c2_g1	PREDICTED: uncharacterized protein LOC106061303 [Biomphalaria glabrata]	0.385	-1.37522	0.000530037	0.028762	yes	down	3.69	1.45667
TRINITY_DN83462_c2_g1		0.234	-2.09347	0.000534673	0.0288626	yes	down	7.18333	1.48667
TRINITY_DN85378_c1_g4	hypothetical protein RvY_15827 [Ramazzottius varieornatus]	0.307	-1.70395	0.000534367	0.0288626	yes	down	9.43	2.98333
TRINITY_DN76173_c0_g1		0.445	-1.16942	0.000533774	0.0288626	yes	down	8.24	3.67
TRINITY_DN89358_c2_g1	deoxycytidylate deaminase [Canis lupus familiaris]	0.333	-1.58567	0.000536734	0.0289362	yes	down	340.353	109.82
TRINITY_DN80305_c0_g1	hypothetical protein LOTGIDRAFT_154713 [Lottia gigantea]	0.45	-1.15217	0.000552309	0.029622	yes	down	11.5033	5.16667
TRINITY_DN61533_c0_g1	PREDICTED: putative serine protease K12H4.7 [Biomphalaria glabrata]	0.044	-4.52088	0.000556206	0.0297925	yes	down	2.62333	0.113333
TRINITY_DN89377_c4_g2		0.213	-2.22794	0.000560094	0.0298837	yes	down	38.0667	8.63
TRINITY_DN86661_c36_g1		0.29	-1.78752	0.000565257	0.0298837	yes	down	14.0667	4.11667
TRINITY_DN72688_c0_g1	PREDICTED: nucleoredoxin [Strongylocentrotus purpuratus]	0.055	-4.19042	0.000565637	0.0298837	yes	down	2.21	0.136667
TRINITY_DN86453_c0_g1	protocadherin alpha-11-like [Mizuhopecten yessoensis]	0.486	-1.04098	0.000559658	0.0298837	yes	down	19.5033	10.79
TRINITY_DN39893_c0_g1	hypothetical protein LOTGIDRAFT_228404 [Lottia gigantea]	0.299	-1.74059	0.000561275	0.0298837	yes	down	125.597	40.0567
TRINITY_DN85713_c0_g2	uncharacterized protein LOC110240393 [Exaiptasia pallida]	0.428	-1.22309	0.000565629	0.0298837	yes	down	2.55333	1.02667
TRINITY_DN80066_c2_g2		0.329	-1.60251	0.000569157	0.0299074	yes	down	29.3333	9.48333
TRINITY_DN63375_c0_g1	aragonite protein AP24 precursor [Haliotis rufescens]	0.165	-2.60353	0.000571659	0.0300009	yes	down	2.76333	0.45
TRINITY_DN77665_c1_g1		0.427	-1.22703	0.000572817	0.0300088	yes	down	31.0367	13.4367
TRINITY_DN54396_c0_g1		0.317	-1.65952	0.000576537	0.0300291	yes	down	11.04	3.59333
TRINITY_DN89432_c0_g1	uncharacterized protein LOC111103870 [Crassostrea virginica]	0.205	-2.28572	0.000574729	0.0300291	yes	down	7.63667	1.53667
TRINITY_DN71609_c0_g3		0.247	-2.01518	0.000576422	0.0300291	yes	down	4.18	1.03
TRINITY_DN81436_c0_g3		0.083	-3.59226	0.000582508	0.0302229	yes	down	1.17	0.0966667
TRINITY_DN82163_c4_g2	hypothetical protein LOTGIDRAFT_237644 [Lottia gigantea]	0.35	-1.51448	0.000583169	0.0302229	yes	down	735.037	301.203
TRINITY_DN84263_c0_g1	organic cation transporter protein-like isoform X1 [Mizuhopecten yessoensis]	0.443	-1.17489	0.000588575	0.0304643	yes	down	166.38	73.1433
TRINITY_DN82900_c3_g2		0.152	-2.72212	0.00059533	0.0306617	yes	down	2.45667	0.373333
TRINITY_DN89383_c2_g2	hypothetical protein LOTGIDRAFT_71188, partial [Lottia gigantea]	0.289	-1.78875	0.000598567	0.0307521	yes	down	15.56	4.59333
TRINITY_DN58832_c0_g1	uncharacterized protein LOC111133028 [Crassostrea virginica]	0.043	-4.54206	0.000599432	0.0307585	yes	down	20.11	0.943333
TRINITY_DN73792_c0_g1	PREDICTED: alpha	0.211	-2.2448	0.00060069	0.030785	yes	down	1.23333	0.256667
TRINITY_DN80534_c4_g2		0.484	-1.04802	0.000601455	0.0307862	yes	down	39.78	20.0533
TRINITY_DN69725_c0_g4		0.063	-3.98632	0.000603912	0.0308739	yes	down	4.12	0.256667
TRINITY_DN63726_c0_g1	hypothetical protein LOTGIDRAFT_237322 [Lottia gigantea]	0.317	-1.65696	0.000606597	0.0309559	yes	down	2627.84	777.453
TRINITY_DN54895_c0_g1	hypothetical protein LOTGIDRAFT_120115, partial [Lottia gigantea]	0.111	-3.17559	0.000607008	0.0309559	yes	down	3.31667	0.393333
TRINITY_DN86781_c1_g2		0.408	-1.29322	0.000612415	0.0311318	yes	down	27.29	11.25
TRINITY_DN79510_c0_g1	PREDICTED: sodium- and chloride-dependent taurine transporter-like isoform X1 [Octopus bimaculoides]	0.482	-1.05381	0.000612707	0.0311318	yes	down	75.1133	34.76
TRINITY_DN80601_c0_g1		0.485	-1.043	0.000612349	0.0311318	yes	down	25.64	12.8167
TRINITY_DN76906_c0_g1		0.096	-3.37591	0.00061573	0.0312472	yes	down	0.65	0.06
TRINITY_DN83658_c0_g1	CBL-interacting serine/threonine-protein kinase 12 [Exaiptasia pallida]	0.182	-2.46034	0.000618027	0.0313255	yes	down	6.35667	1.09333
TRINITY_DN86886_c2_g1	uncharacterized protein LOC110451630 [Mizuhopecten yessoensis]	0.499	-1.00302	0.000621856	0.031481	yes	down	20.2633	10.17
TRINITY_DN76044_c3_g1		0.414	-1.27142	0.000622612	0.031481	yes	down	124.257	48.39
TRINITY_DN67608_c0_g1		0.169	-2.56443	0.000623811	0.0315032	yes	down	6.25333	1.03
TRINITY_DN78209_c1_g2		0.289	-1.78856	0.000628335	0.0316547	yes	down	40.6833	12.1267
TRINITY_DN68749_c0_g1	hypothetical protein LOTGIDRAFT_146562, partial [Lottia gigantea]	0.107	-3.22386	0.000629751	0.0316875	yes	down	1.49	0.176667
TRINITY_DN89459_c2_g2	hypothetical protein C0Q70_14188 [Pomacea canaliculata]	0.436	-1.19914	0.000632085	0.0317665	yes	down	80.7233	36.46
TRINITY_DN80055_c0_g1	legumain [Haliotis discus discus]	0.497	-1.00945	0.000640247	0.032099	yes	down	57.9	29.6
TRINITY_DN69257_c0_g1		0.412	-1.28007	0.000648368	0.0321566	yes	down	29.6933	12.6167
TRINITY_DN57852_c0_g1		0.179	-2.48253	0.000645567	0.0321566	yes	down	11.97	2.36667
TRINITY_DN88574_c1_g3	actin, plasmodial isoform-like [Mizuhopecten yessoensis]	0.251	-1.99414	0.000644372	0.0321566	yes	down	28.8	6.74667
TRINITY_DN72819_c1_g3	PREDICTED: collagen alpha-	0.162	-2.62185	0.000646617	0.0321566	yes	down	3.64333	0.62
TRINITY_DN81662_c0_g1	hypothetical protein C0Q70_03367 [Pomacea canaliculata]	0.419	-1.25501	0.000643573	0.0321566	yes	down	3.59333	2.15333
TRINITY_DN75642_c1_g1		0.38	-1.39704	0.000647121	0.0321566	yes	down	9.36333	3.8
TRINITY_DN74677_c0_g1		0.364	-1.45784	0.000647779	0.0321566	yes	down	48.0633	20.5567
TRINITY_DN70491_c0_g1		0.334	-1.58372	0.000650068	0.0321945	yes	down	6.68667	2.30333
TRINITY_DN68309_c0_g1	hypothetical protein LOTGIDRAFT_140833 [Lottia gigantea]	0.062	-4.01219	0.00065146	0.0321945	yes	down	0.52	0.0333333
TRINITY_DN85594_c0_g1	uncharacterized protein LOC111103783 [Crassostrea virginica]	0.448	-1.15779	0.000650901	0.0321945	yes	down	18.2	8.36333
TRINITY_DN128926_c0_g1		0.29	-1.78735	0.000653674	0.0322655	yes	down	2.85667	0.803333
TRINITY_DN75265_c6_g1		0.039	-4.69161	0.000657294	0.0323672	yes	down	34.7267	1.5
TRINITY_DN83310_c0_g1	sodium-dependent proline transporter-like isoform X2 [Mizuhopecten yessoensis]	0.192	-2.38095	0.000661389	0.0324918	yes	down	8.24333	1.66
TRINITY_DN73852_c0_g1		0.268	-1.89774	0.000668839	0.0327997	yes	down	11.03	2.87
TRINITY_DN74464_c2_g2	hypothetical protein LOTGIDRAFT_157979 [Lottia gigantea]	0.317	-1.65913	0.00067526	0.0329082	yes	down	39.6867	12.6567
TRINITY_DN3200_c0_g1		0.199	-2.32583	0.000673867	0.0329082	yes	down	240.447	50.8667
TRINITY_DN81737_c3_g1	hypothetical protein LOTGIDRAFT_223285 [Lottia gigantea]	0.381	-1.39287	0.000680762	0.0331299	yes	down	13.9867	5.63
TRINITY_DN77166_c0_g1	hypothetical protein LOTGIDRAFT_152443 [Lottia gigantea]	0.264	-1.9203	0.000694285	0.0337089	yes	down	2.06333	0.543333
TRINITY_DN88417_c0_g1	hypothetical protein C0Q70_06280 [Pomacea canaliculata]	0.412	-1.27941	0.000696773	0.0337508	yes	down	6.14667	2.63
TRINITY_DN52570_c0_g1		0.346	-1.53004	0.000698904	0.0338146	yes	down	24.3267	8.50667
TRINITY_DN67313_c0_g1		0.155	-2.68694	0.000700225	0.0338391	yes	down	2.99667	0.51
TRINITY_DN85404_c0_g1	hypothetical protein LOTGIDRAFT_153999 [Lottia gigantea]	0.116	-3.1116	0.000712001	0.0342884	yes	down	3.69333	0.55
TRINITY_DN78225_c0_g2	hypothetical protein LOTGIDRAFT_235529 [Lottia gigantea]	0.352	-1.50706	0.000728918	0.0348438	yes	down	37.5233	12.6933
TRINITY_DN78511_c0_g1	deleted in malignant brain tumors 1 protein isoform X2 [Columba livia]	0.164	-2.60436	0.000731903	0.0348592	yes	down	4.05	0.663333
TRINITY_DN23996_c0_g1	PREDICTED: pro-resilin-like [Hyalella azteca]	0.347	-1.52602	0.000730896	0.0348592	yes	down	24.42	8.83333
TRINITY_DN49320_c0_g1	cathepsin L protease [Cerebratulus lacteus]	0.208	-2.26277	0.00073732	0.0349802	yes	down	101.24	21.8167
TRINITY_DN73547_c4_g1	hypothetical protein C0Q70_02791 [Pomacea canaliculata]	0.346	-1.52962	0.000737108	0.0349802	yes	down	541.013	193.063
TRINITY_DN79747_c1_g1	hypothetical protein LOTGIDRAFT_108247 [Lottia gigantea]	0.22	-2.18516	0.000748279	0.0353385	yes	down	1.51667	0.32
TRINITY_DN90232_c5_g1	hypothetical protein C0Q70_05247 [Pomacea canaliculata]	0.391	-1.3553	0.000751991	0.0354735	yes	down	681.707	250.32
TRINITY_DN64468_c0_g1	PREDICTED: pro-resilin-like [Hyalella azteca]	0.41	-1.28711	0.000752853	0.0354738	yes	down	10.7367	4.59667
TRINITY_DN55648_c0_g1		0.317	-1.65653	0.00075417	0.0354956	yes	down	12.3367	4.15
TRINITY_DN86282_c0_g1	uncharacterized protein LOC110863362 [Folsomia candida]	0.46	-1.12035	0.00075668	0.0355734	yes	down	77.3867	34.8033
TRINITY_DN84513_c0_g3		0.322	-1.63326	0.000758765	0.0355908	yes	down	13.1467	4.28333
TRINITY_DN90260_c5_g1		0.292	-1.77688	0.000764825	0.0357538	yes	down	206.213	63.69
TRINITY_DN88056_c1_g4	hypothetical protein HELRODRAFT_73487, partial [Helobdella robusta]	0.407	-1.29678	0.000767516	0.0358393	yes	down	4.67	1.93333
TRINITY_DN70945_c0_g1		0.186	-2.42494	0.000776142	0.0361607	yes	down	0.8	0.153333
TRINITY_DN59678_c0_g1		0.332	-1.58984	0.000782073	0.0363148	yes	down	113.23	37.2
TRINITY_DN63767_c0_g1		0.371	-1.43144	0.000784607	0.0363511	yes	down	16.32	6.2
TRINITY_DN52004_c0_g1	PREDICTED: peptidoglycan-recognition protein SC2 isoform X1 [Crassostrea gigas]	0.352	-1.50507	0.000794265	0.0366351	yes	down	38.8	14.5
TRINITY_DN78856_c2_g1		0.342	-1.54755	0.000792888	0.0366351	yes	down	117.59	34.7133
TRINITY_DN87217_c0_g2	alpha-amidating enzyme precursor 2 [Lymnaea stagnalis]	0.317	-1.65937	0.000793993	0.0366351	yes	down	4.41333	1.69
TRINITY_DN84543_c0_g2		0.329	-1.60238	0.000799237	0.0366514	yes	down	5.38667	1.82667
TRINITY_DN77681_c1_g4		0.377	-1.40866	0.000796411	0.0366514	yes	down	43.1067	15.54
TRINITY_DN75715_c3_g1		0.348	-1.52354	0.000812115	0.0370467	yes	down	27.18	10.5733
TRINITY_DN63206_c3_g1	PREDICTED: sushi, von Willebrand factor type A, EGF and pentraxin domain-containing protein 1-like [Branchiostoma belcheri]	0.327	-1.61208	0.000814101	0.0370633	yes	down	105.653	36.1833
TRINITY_DN67851_c0_g2		0.297	-1.74972	0.000822392	0.0373513	yes	down	17.99	5.20667
TRINITY_DN84239_c0_g1		0.495	-1.01347	0.000825047	0.0374295	yes	down	13.9533	7.7
TRINITY_DN88985_c0_g1	PREDICTED: tripartite motif-containing protein 3-like [Aplysia californica]	0.459	-1.12349	0.000825915	0.0374295	yes	down	12.5033	5.90667
TRINITY_DN55089_c0_g1	hypothetical protein C0Q70_15589 [Pomacea canaliculata]	0.139	-2.85025	0.000826969	0.0374363	yes	down	3.46	0.5
TRINITY_DN87136_c5_g1		0.203	-2.2979	0.000831879	0.0376139	yes	down	1.53667	0.41
TRINITY_DN79083_c1_g1	uncharacterized protein LOC106174656 [Lingula anatina]	0.362	-1.46666	0.000835422	0.0376957	yes	down	232.737	85.9133
TRINITY_DN80990_c0_g1	pannexin 5 [Aplysia californica]	0.402	-1.31351	0.000843148	0.0379618	yes	down	13.59	5.51333
TRINITY_DN72149_c1_g1	PREDICTED: glycerophosphodiester phosphodiesterase domain-containing protein 1 [Thamnophis sirtalis]	0.23	-2.12151	0.000851714	0.0382061	yes	down	1.43	0.68
TRINITY_DN87378_c0_g1	PREDICTED: neuronal calcium sensor 2-like [Aplysia californica]	0.272	-1.87934	0.000853169	0.0382061	yes	down	1.80333	0.496667
TRINITY_DN81279_c1_g1	PREDICTED: glycine N-acyltransferase-like protein 3 [Poecilia reticulata]	0.399	-1.32727	0.0008499	0.0382061	yes	down	4.84667	1.93
TRINITY_DN76212_c1_g1		0.064	-3.96737	0.000852157	0.0382061	yes	down	7.23	0.423333
TRINITY_DN60274_c0_g1		0.23	-2.12219	0.000853177	0.0382061	yes	down	2.58	0.583333
TRINITY_DN76641_c0_g2		0.144	-2.7979	0.000861214	0.0385245	yes	down	1.83333	0.37
TRINITY_DN71281_c0_g1	PREDICTED: 1,2-dihydroxy-3-keto-5-methylthiopentene dioxygenase-like [Acropora digitifera]	0.366	-1.45198	0.000863196	0.0385301	yes	down	153.547	52.2633
TRINITY_DN69085_c1_g1		0.359	-1.47718	0.000863052	0.0385301	yes	down	94.2	34.9033
TRINITY_DN77515_c0_g1	plancitoxin, partial [Haliotis cracherodii]	0.481	-1.05474	0.000867077	0.0386618	yes	down	20.28	9.88333
TRINITY_DN74513_c0_g1	RNA-binding protein 33-like isoform X2 [Mizuhopecten yessoensis]	0.342	-1.54783	0.000874243	0.0389395	yes	down	1890.15	682.977
TRINITY_DN74377_c0_g1	hypothetical protein LOTGIDRAFT_118685, partial [Lottia gigantea]	0.337	-1.56731	0.000877357	0.0389945	yes	down	112.213	37.39
TRINITY_DN88494_c0_g1	2'-5'-oligoadenylate synthase 1A-like [Crassostrea virginica]	0.433	-1.20725	0.000882803	0.0391527	yes	down	62.4733	27.2333
TRINITY_DN83348_c0_g1		0.292	-1.77498	0.000892447	0.039496	yes	down	2.18667	0.653333
TRINITY_DN69749_c4_g1		0.422	-1.24545	0.000891913	0.039496	yes	down	9.17333	3.91667
TRINITY_DN59823_c0_g1	hypothetical protein LOTGIDRAFT_115464 [Lottia gigantea]	0.08	-3.63726	0.000907732	0.040087	yes	down	1.36333	0.11
TRINITY_DN62631_c0_g1	B cell receptor associated protein-like protein, partial [Lymnaea stagnalis]	0.397	-1.33224	0.000911956	0.0402307	yes	down	44.84	17.2767
TRINITY_DN77040_c2_g1		0.24	-2.06064	0.000925769	0.0407535	yes	down	7.50667	1.82667
TRINITY_DN51063_c0_g1	cysteine protease inhibitor [Haliotis diversicolor supertexta]	0.403	-1.31232	0.000932526	0.040964	yes	down	3524.77	1405.43
TRINITY_DN87831_c3_g2		0.348	-1.52416	0.000932353	0.040964	yes	down	18.2067	7.14667
TRINITY_DN44058_c0_g1		0.195	-2.36063	0.000936406	0.041091	yes	down	3.65	0.763333
TRINITY_DN75671_c1_g2		0.045	-4.47803	0.000941981	0.0412484	yes	down	0.816667	0.0333333
TRINITY_DN52951_c0_g1		0.223	-2.16735	0.000946374	0.0413971	yes	down	1.65667	0.366667
TRINITY_DN51435_c0_g1		0.319	-1.65042	0.000952067	0.0414787	yes	down	24.8367	8.41667
TRINITY_DN81852_c2_g1		0.477	-1.06918	0.000952235	0.0414787	yes	down	19.1733	9.39667
TRINITY_DN8408_c0_g1		0.135	-2.89086	0.000958663	0.0417149	yes	down	16.55	2.45333
TRINITY_DN88657_c0_g1	PREDICTED: sarcalumenin-like [Stegastes partitus]	0.472	-1.08433	0.00096424	0.0417824	yes	down	16.7433	8.08667
TRINITY_DN83424_c0_g2		0.383	-1.38357	0.000965278	0.0417837	yes	down	10.5733	3.82667
TRINITY_DN65029_c0_g1		0.163	-2.6194	0.000969049	0.0419033	yes	down	4.42667	0.916667
TRINITY_DN66316_c0_g3		0.455	-1.13624	0.00097922	0.0422551	yes	down	70.0767	31.82
TRINITY_DN87915_c3_g1		0.28	-1.83728	0.000993679	0.0427654	yes	down	45.25	13.5733
TRINITY_DN88294_c2_g1	hypothetical protein C0Q70_18776 [Pomacea canaliculata]	0.433	-1.20789	0.00101403	0.0433614	yes	down	23.51	10.17
TRINITY_DN70420_c6_g3		0.341	-1.55176	0.00101216	0.0433614	yes	down	14.3767	4.95
TRINITY_DN67214_c0_g1	PREDICTED: sushi, von Willebrand factor type A, EGF and pentraxin domain-containing protein 1-like [Branchiostoma belcheri]	0.359	-1.47836	0.00101907	0.0434774	yes	down	106.303	22.1433
TRINITY_DN79758_c0_g1	hypothetical protein C0Q70_06047 [Pomacea canaliculata]	0.109	-3.20306	0.00103147	0.0438714	yes	down	2.77	0.326667
TRINITY_DN66139_c0_g1		0.412	-1.28097	0.00103509	0.0439543	yes	down	30.2967	13.0167
TRINITY_DN56728_c0_g1	hypothetical protein C0Q70_18339 [Pomacea canaliculata]	0.006	-7.38396	0.00103652	0.0439543	yes	down	7.52	0.0433333
TRINITY_DN59500_c0_g1	ectonucleotide pyrophosphatase/phosphodiesterase family member 6-like [Mizuhopecten yessoensis]	0.145	-2.78185	0.00104656	0.0442413	yes	down	3.00333	0.45
TRINITY_DN59320_c0_g1	hedgehog, partial [Euscorpius flavicaudis]	0.393	-1.34562	0.00104774	0.0442458	yes	down	98.9933	38.9367
TRINITY_DN87193_c1_g1		0.474	-1.077	0.00105242	0.0443534	yes	down	95.1033	46.1667
TRINITY_DN72657_c0_g1	collagen type XXI-like protein, partial [Haliotis diversicolor]	0.343	-1.54582	0.00105901	0.0445426	yes	down	2.95333	0.993333
TRINITY_DN88132_c2_g1	PREDICTED: uncharacterized protein LOC106013459 [Aplysia californica]	0.187	-2.41619	0.00105906	0.0445426	yes	down	0.953333	0.173333
TRINITY_DN83844_c1_g3	PREDICTED: U1 small nuclear ribonucleoprotein 70 kDa-like, partial [Aplysia californica]	0.463	-1.11056	0.00106896	0.0447326	yes	down	20.32	9.72
TRINITY_DN76672_c2_g2	regucalcin-like [Crassostrea virginica]	0.423	-1.24018	0.0010669	0.0447326	yes	down	28.89	12.2867
TRINITY_DN80309_c0_g1	synaptotagmin 18, partial [Lottia gigantea]	0.253	-1.98008	0.00106796	0.0447326	yes	down	7.46333	2.04667
TRINITY_DN65869_c0_g1		0.252	-1.99107	0.00107665	0.0449185	yes	down	10.31	2.63667
TRINITY_DN77366_c0_g1	uncharacterized protein LOC106174511 [Lingula anatina]	0.341	-1.55185	0.00107803	0.0449308	yes	down	352.413	122.697
TRINITY_DN85971_c1_g2	PREDICTED: uncharacterized protein LOC109474514 [Branchiostoma belcheri]	0.437	-1.1944	0.0010982	0.0456341	yes	down	11.7167	5.65333
TRINITY_DN78147_c0_g1	PREDICTED: uncharacterized protein LOC109621000 [Crassostrea gigas]	0.111	-3.17477	0.00110067	0.0456455	yes	down	0.523333	0.06
TRINITY_DN84158_c3_g3		0.298	-1.748	0.00109999	0.0456455	yes	down	8.30333	2.28333
TRINITY_DN97943_c0_g1		0.246	-2.02167	0.00110808	0.0457696	yes	down	7.98	2.01
TRINITY_DN82147_c0_g1	PREDICTED: laccase-2 isoform X1 [Crassostrea gigas]	0.465	-1.10377	0.00111	0.0458036	yes	down	35.8967	17.3067
TRINITY_DN35144_c0_g1		0.204	-2.29427	0.00112597	0.0463244	yes	down	3.82	0.77
TRINITY_DN90218_c7_g1	hypothetical protein C0Q70_10785 [Pomacea canaliculata]	0.304	-1.72007	0.0011322	0.0464704	yes	down	4.23667	2.22
TRINITY_DN74925_c4_g1		0.191	-2.38952	0.00113288	0.0464704	yes	down	5.18667	1.03333
TRINITY_DN39208_c0_g1		0.137	-2.86457	0.00114245	0.0467794	yes	down	15.9967	2.16
TRINITY_DN75023_c3_g1		0.333	-1.58442	0.00114267	0.0467794	yes	down	4.94667	1.67
TRINITY_DN66121_c0_g1	uncharacterized protein LOC111126603 [Crassostrea virginica]	0.332	-1.59198	0.00114669	0.046852	yes	down	25.54	8.52667
TRINITY_DN80282_c1_g1		0.107	-3.22915	0.00115219	0.0470301	yes	down	14.2667	0.883333
TRINITY_DN63933_c2_g2		0.454	-1.13835	0.00115499	0.047098	yes	down	1125.53	511.237
TRINITY_DN84514_c3_g1		0.317	-1.65868	0.00115623	0.0471023	yes	down	19.1967	6
TRINITY_DN59631_c0_g1		0.049	-4.34827	0.00116519	0.0473279	yes	down	10.56	0.526667
TRINITY_DN88235_c1_g2	hypothetical protein LOTGIDRAFT_203052 [Lottia gigantea]	0.292	-1.77485	0.00116464	0.0473279	yes	down	4.97333	1.43667
TRINITY_DN75856_c5_g1		0.132	-2.92586	0.00117031	0.047397	yes	down	1.16333	0.153333
TRINITY_DN89745_c0_g1	hypothetical protein LOTGIDRAFT_237906 [Lottia gigantea]	0.329	-1.60194	0.00117019	0.047397	yes	down	3.67	1.24667
TRINITY_DN89589_c1_g1	PREDICTED: lactase-phlorizin hydrolase-like [Biomphalaria glabrata]	0.459	-1.12321	0.0011741	0.047504	yes	down	185.583	81.75
TRINITY_DN78369_c1_g2		0.454	-1.13856	0.00119434	0.048229	yes	down	26.2567	11.6067
TRINITY_DN85221_c0_g1		0.28	-1.837	0.00119564	0.0482347	yes	down	1.99333	0.583333
TRINITY_DN74225_c0_g1	PREDICTED: sushi, von Willebrand factor type A, EGF and pentraxin domain-containing protein 1-like isoform X2 [Ciona intestinalis]	0.404	-1.30863	0.00120073	0.0483234	yes	down	6.49	3.04
TRINITY_DN46918_c0_g1		0.044	-4.51728	0.00122141	0.0489647	yes	down	1.48333	0.0666667
TRINITY_DN70626_c0_g3	PREDICTED: cytochrome P450 2J2-like isoform X1 [Austrofundulus limnaeus]	0.144	-2.79497	0.00122244	0.0489647	yes	down	3.42333	0.63
TRINITY_DN74832_c0_g1		0.373	-1.42431	0.00122317	0.0489647	yes	down	56.0667	24.1167
TRINITY_DN78071_c0_g1		0.223	-2.16685	0.00122593	0.0489804	yes	down	2.76667	0.55
TRINITY_DN61997_c1_g1		0.156	-2.68026	0.00122725	0.0489862	yes	down	9.14667	1.54333
TRINITY_DN79958_c1_g2	PREDICTED: EF-hand calcium-binding domain-containing protein 11 [Equus przewalskii]	0.437	-1.19533	0.0012323	0.0490933	yes	down	17.3833	12.88
TRINITY_DN43853_c0_g1		0.303	-1.72196	0.0012436	0.0494485	yes	down	7.51	2.2
TRINITY_DN68994_c0_g1		0.189	-2.40573	0.00124995	0.0496537	yes	down	3.11333	0.553333
TRINITY_DN81247_c0_g1	hypothetical protein C0Q70_20452 [Pomacea canaliculata]	0.391	-1.35567	0.00125763	0.0498155	yes	down	3.92333	1.58667
TRINITY_DN72297_c3_g1	PREDICTED: beta-lactamase-like protein 4 [Aplysia californica]	0.381	-1.39287	0.00125905	0.0498243	yes	down	4.39	1.71333
TRINITY_DN85425_c6_g1		2202.88	11.1052	3.36922e-84	1.39863e-79	yes	up	4.89333	8535.34
TRINITY_DN67489_c0_g1		191.529	7.58142	5.33156e-70	1.10662e-65	yes	up	6.52333	1211.35
TRINITY_DN59009_c0_g1		59.391	5.89218	2.27019e-24	1.57067e-20	yes	up	1.43	84.2833
TRINITY_DN76477_c0_g1	predicted protein 2 [Haliotis diversicolor]	11.37	3.50712	6.11392e-22	3.62573e-18	yes	up	37.82	449.453
TRINITY_DN63505_c0_g1		28.354	4.82548	2.53634e-21	1.3161e-17	yes	up	12.5033	359.107
TRINITY_DN75911_c0_g1	hypothetical protein LOTGIDRAFT_169491 [Lottia gigantea]	18.596	4.2169	1.28407e-17	4.10032e-14	yes	up	3.61	66.1567
TRINITY_DN86607_c3_g1		12.844	3.68305	2.76581e-15	6.75379e-12	yes	up	9.86	130.217
TRINITY_DN74027_c0_g1	unknown protein 24, partial [Haliotis diversicolor]	12.216	3.61072	1.24078e-12	2.45272e-09	yes	up	30.36	398.383
TRINITY_DN85567_c1_g1		7.625	2.93072	1.7408e-12	3.28473e-09	yes	up	5.26333	25.6533
TRINITY_DN72272_c0_g1		40.586	5.34292	7.48952e-12	1.20852e-08	yes	up	1.02667	43.46
TRINITY_DN47829_c0_g1		10.086	3.33431	4.62538e-11	6.00027e-08	yes	up	28.9267	280.787
TRINITY_DN61968_c1_g1		6.605	2.72362	6.3573e-11	7.52252e-08	yes	up	29.5133	202.38
TRINITY_DN65228_c0_g1		10.873	3.44264	6.52367e-11	7.52252e-08	yes	up	1.65333	18.9933
TRINITY_DN71708_c0_g1		5.557	2.47425	3.34312e-10	3.22743e-07	yes	up	2.59667	14.5367
TRINITY_DN56071_c0_g2	unknown protein 37, partial [Haliotis diversicolor]	4.784	2.25819	3.68601e-10	3.45134e-07	yes	up	36.53	177.103
TRINITY_DN69586_c3_g1		5.356	2.42105	7.20406e-10	6.23032e-07	yes	up	19.5067	105.057
TRINITY_DN90235_c4_g1	hypothetical protein LOTGIDRAFT_234762 [Lottia gigantea]	9.632	3.2678	9.27141e-10	7.54656e-07	yes	up	5.14	49.0867
TRINITY_DN78420_c0_g3	alpha-L-fucosidase-like isoform X1 [Crassostrea virginica]	13.544	3.75958	1.07968e-09	8.37134e-07	yes	up	5.72333	76.6567
TRINITY_DN49260_c0_g1	calmodulin [Haliotis discus discus]	4.431	2.14775	1.2269e-09	9.09484e-07	yes	up	9.75	44.0733
TRINITY_DN72122_c0_g1		4.322	2.11155	1.44277e-09	1.05075e-06	yes	up	12.9033	56.6367
TRINITY_DN87781_c1_g1		4.561	2.18945	1.84788e-09	1.30016e-06	yes	up	4	18.1633
TRINITY_DN83779_c0_g1	PREDICTED: uncharacterized protein LOC101862815 [Aplysia californica]	9.316	3.21967	3.2522e-09	2.21321e-06	yes	up	0.43	4.25333
TRINITY_DN78565_c0_g2	PREDICTED: lysosomal acid phosphatase-like [Branchiostoma belcheri]	8.471	3.08248	5.30895e-09	3.42611e-06	yes	up	1.81667	14.82
TRINITY_DN86432_c0_g1		5.835	2.54469	9.9686e-09	5.99734e-06	yes	up	1.41	8.41333
TRINITY_DN81052_c0_g2		7.047	2.81701	1.20786e-08	6.86856e-06	yes	up	2.08333	15.2
TRINITY_DN74632_c1_g1		3.963	1.98667	1.2659e-08	7.10138e-06	yes	up	15.7	63.9767
TRINITY_DN64712_c0_g1	laccase-like [Mizuhopecten yessoensis]	7.851	2.97296	1.39337e-08	7.51188e-06	yes	up	0.303333	2.36333
TRINITY_DN81535_c0_g1		10.563	3.40102	1.43966e-08	7.66195e-06	yes	up	0.926667	9.72333
TRINITY_DN69778_c0_g1		7.829	2.96882	2.00252e-08	1.05226e-05	yes	up	0.63	5.14333
TRINITY_DN177_c0_g1		92.335	6.52881	3.31518e-08	1.69901e-05	yes	up	0.29	27.9467
TRINITY_DN85807_c1_g1		3.645	1.86611	4.21717e-08	2.08408e-05	yes	up	24.8667	117.287
TRINITY_DN56745_c0_g1	PREDICTED: alpha-L-fucosidase-like [Aplysia californica]	7.63	2.93171	6.85197e-08	3.25229e-05	yes	up	7.06333	53.21
TRINITY_DN85942_c0_g3	hypothetical protein LOTGIDRAFT_113506 [Lottia gigantea]	7.493	2.90563	7.24864e-08	3.3434e-05	yes	up	6.95	51.26
TRINITY_DN75769_c0_g2		10.342	3.3705	8.03836e-08	3.62705e-05	yes	up	1.35667	13.4233
TRINITY_DN68170_c0_g1		3.426	1.7766	8.87037e-08	3.87607e-05	yes	up	38.1167	128.08
TRINITY_DN1666_c0_g1	perlucin-like protein [Crassostrea virginica]	20.353	4.34718	1.47267e-07	5.99348e-05	yes	up	0.456667	8.83333
TRINITY_DN85807_c1_g2		4.716	2.23761	1.68577e-07	6.72882e-05	yes	up	9.18667	42.63
TRINITY_DN73947_c4_g2	hypothetical protein CAPTEDRAFT_221387 [Capitella teleta]	3.135	1.64854	1.71247e-07	6.77028e-05	yes	up	1221.04	3643.66
TRINITY_DN73129_c1_g1	Uncharacterized protein APZ42_004707, partial [Daphnia magna]	29.954	4.90469	1.78005e-07	6.97106e-05	yes	up	3.34	11.7333
TRINITY_DN89946_c4_g4	alpha-L-fucosidase-like isoform X1 [Orbicella faveolata]	21.754	4.44323	1.95388e-07	7.48785e-05	yes	up	4.61333	97.2233
TRINITY_DN80140_c0_g1	uncharacterized protein LOC110453361 [Mizuhopecten yessoensis]	3.099	1.63192	1.96612e-07	7.48785e-05	yes	up	4.00667	12.6533
TRINITY_DN86737_c3_g1		4.087	2.03109	2.34461e-07	8.58571e-05	yes	up	48.5733	198.407
TRINITY_DN72621_c0_g2	hypothetical protein C0Q70_10091 [Pomacea canaliculata]	5.26	2.39504	2.44829e-07	8.83769e-05	yes	up	98.2133	520.353
TRINITY_DN61670_c0_g1	PREDICTED: sperm-specific protein PHI-2B/PHI-3-like [Branchiostoma belcheri]	5.329	2.41379	2.55373e-07	9.13882e-05	yes	up	11.52	64.3433
TRINITY_DN73940_c0_g1		89.114	6.47758	2.80796e-07	9.89316e-05	yes	up	0.0766667	6.88667
TRINITY_DN20169_c0_g1		4.182	2.06418	2.81218e-07	9.89316e-05	yes	up	6.97667	30.0667
TRINITY_DN79514_c0_g2	PREDICTED: exportin-1-like [Aplysia californica]	2.551	1.3513	2.90359e-07	0.000101289	yes	up	14.72	38.71
TRINITY_DN88948_c0_g1	hypothetical protein C0Q70_15601 [Pomacea canaliculata]	4.033	2.01194	3.0275e-07	0.000103866	yes	up	4.54667	13.8867
TRINITY_DN77543_c3_g1		3.458	1.78991	3.31296e-07	0.000108489	yes	up	6.41667	22.4233
TRINITY_DN67496_c1_g1		11.638	3.54081	3.82842e-07	0.000121317	yes	up	12.49	138.15
TRINITY_DN70962_c0_g1		3.347	1.74299	4.51552e-07	0.000139887	yes	up	44	151.963
TRINITY_DN66152_c0_g1		3.049	1.60851	4.55107e-07	0.000139944	yes	up	6.52333	20.0467
TRINITY_DN61990_c0_g1		20.23	4.33845	4.92288e-07	0.000148086	yes	up	1.14333	22.3167
TRINITY_DN88721_c2_g3	PREDICTED: uncharacterized protein LOC109478195 [Branchiostoma belcheri]	3.001	1.58524	5.00656e-07	0.00014952	yes	up	89.9567	247.843
TRINITY_DN82756_c0_g1		6.503	2.701	5.0459e-07	0.000149618	yes	up	0.973333	6.35333
TRINITY_DN69666_c0_g1	hypothetical protein LOTGIDRAFT_211321 [Lottia gigantea]	3.913	1.96829	5.65788e-07	0.000165401	yes	up	10.9167	43.91
TRINITY_DN71228_c2_g1	PREDICTED: mesencephalic astrocyte-derived neurotrophic factor homolog [Crassostrea gigas]	4.338	2.11712	6.20154e-07	0.000178777	yes	up	5.24	23.5633
TRINITY_DN72621_c0_g3		4.29	2.10094	6.37869e-07	0.000182594	yes	up	6.68333	31.1167
TRINITY_DN82015_c0_g1	hypothetical protein LOTGIDRAFT_231209 [Lottia gigantea]	3.377	1.7559	6.95678e-07	0.000192526	yes	up	12.95	44.49
TRINITY_DN82895_c4_g2	unknown protein 22, partial [Haliotis diversicolor]	4.015	2.00552	7.02021e-07	0.000192995	yes	up	213.817	892.113
TRINITY_DN83659_c0_g1	hypothetical protein C0Q70_07821 [Pomacea canaliculata]	3.596	1.84638	7.08594e-07	0.000193521	yes	up	4.52667	17.2233
TRINITY_DN56074_c0_g1		3.948	1.9812	7.51923e-07	0.000203759	yes	up	38.38	148.893
TRINITY_DN70246_c0_g1		3.361	1.7491	7.55898e-07	0.000203759	yes	up	18.0267	60.77
TRINITY_DN87577_c3_g1		5.231	2.38702	9.68035e-07	0.000249597	yes	up	33.4167	172.74
TRINITY_DN78990_c0_g1		3.936	1.97664	1.07112e-06	0.000272787	yes	up	83.94	326.637
TRINITY_DN88125_c0_g1	hypothetical protein LOTGIDRAFT_115464 [Lottia gigantea]	9.656	3.27139	1.08928e-06	0.000273788	yes	up	0.253333	2.63667
TRINITY_DN73348_c2_g1		5.264	2.39604	1.0964e-06	0.000273788	yes	up	3.03	12.3067
TRINITY_DN67202_c0_g1		3.85	1.94493	1.17792e-06	0.000284289	yes	up	18.12	70.5167
TRINITY_DN86113_c2_g1		134.699	7.0736	1.223e-06	0.000293462	yes	up	0	5.05
TRINITY_DN83371_c1_g1		5.181	2.37336	1.28705e-06	0.000303568	yes	up	2.72	12.6733
TRINITY_DN88095_c1_g1		2.821	1.49611	1.32852e-06	0.000308098	yes	up	9.99	25.9733
TRINITY_DN82895_c4_g1	calmodulin-dependent protein kinase, partial [Haliotis diversicolor]	3.472	1.79573	1.90327e-06	0.00043174	yes	up	43.4833	153.84
TRINITY_DN59221_c1_g1		4.707	2.23474	2.04366e-06	0.00045611	yes	up	14.15	70.3
TRINITY_DN86145_c0_g1		3.324	1.73305	2.54501e-06	0.000556045	yes	up	2.30333	7.68333
TRINITY_DN81355_c1_g1		4.662	2.2209	2.94955e-06	0.000627907	yes	up	5.32	24.4467
TRINITY_DN52115_c0_g1	alpha-L-fucosidase [Anoplophora glabripennis]	9.343	3.22392	3.0089e-06	0.000637273	yes	up	5.97667	56.35
TRINITY_DN72342_c2_g2	PREDICTED: cell division control protein 42 homolog [Aplysia californica]	11.488	3.522	3.04483e-06	0.000641609	yes	up	0.31	3.37
TRINITY_DN61839_c0_g1		3.742	1.90368	3.06438e-06	0.000642468	yes	up	4.5	16.77
TRINITY_DN34248_c0_g1		2.975	1.57292	3.42957e-06	0.0007083	yes	up	17.8367	53.9933
TRINITY_DN89452_c0_g3		3.767	1.91328	3.55401e-06	0.000730367	yes	up	0.963333	3.56333
TRINITY_DN88286_c0_g1		5.361	2.42259	3.73163e-06	0.000752472	yes	up	1.35667	6.90333
TRINITY_DN81958_c0_g1	PREDICTED: growth factor receptor-bound protein 2-like [Aplysia californica]	3.56	1.83182	3.86572e-06	0.000775236	yes	up	3.87	14.2767
TRINITY_DN68347_c0_g1	hypothetical protein [Haliotis diversicolor]	6.283	2.65146	4.35834e-06	0.000849406	yes	up	2.92333	19.77
TRINITY_DN90028_c6_g1		2.408	1.26758	4.39117e-06	0.000851806	yes	up	44.3367	108.68
TRINITY_DN68887_c0_g1	extensin-3-like, partial [Columba livia]	5.249	2.39194	4.69129e-06	0.00090579	yes	up	1.23667	6.45
TRINITY_DN82410_c0_g2	PREDICTED: uncharacterized protein LOC107337721 [Acropora digitifera]	6.645	2.73216	4.73696e-06	0.000906178	yes	up	0.483333	2.27333
TRINITY_DN88292_c2_g1	C1q domain containing protein 2 [Haliotis discus discus]	3.073	1.61975	4.71858e-06	0.000906178	yes	up	15714	49546.9
TRINITY_DN90160_c2_g1		4.432	2.14784	5.34889e-06	0.00101241	yes	up	95.9933	452.197
TRINITY_DN74117_c2_g2		7.598	2.92567	5.36546e-06	0.00101241	yes	up	0.283333	1.92333
TRINITY_DN74698_c0_g1	small heat shock protein [Tegillarca granosa]	3.44	1.78259	5.64523e-06	0.00105087	yes	up	135.777	450.253
TRINITY_DN81335_c0_g2		3.524	1.81712	5.69876e-06	0.00105237	yes	up	3.99	13.1333
TRINITY_DN46836_c0_g1		131.743	7.04158	5.7531e-06	0.00105674	yes	up	0	1.59667
TRINITY_DN80719_c1_g2	cysteine-rich, acidic integral membrane protein-like [Mizuhopecten yessoensis]	6.857	2.77756	6.09909e-06	0.00110561	yes	up	0.92	6.55333
TRINITY_DN86115_c2_g1	uncharacterized protein LOC110457448 [Mizuhopecten yessoensis]	3.306	1.72509	6.54798e-06	0.00117815	yes	up	86.36	265.297
TRINITY_DN89992_c4_g1	alpha-glucosidase [Haliotis discus hannai]	3.212	1.68349	7.13779e-06	0.00125567	yes	up	91.23	285.52
TRINITY_DN64646_c1_g1		4.191	2.06725	7.26958e-06	0.00126796	yes	up	11.0867	38.0367
TRINITY_DN82690_c1_g1		3.555	1.82973	7.26692e-06	0.00126796	yes	up	4.5	15.94
TRINITY_DN67819_c0_g1	uncharacterized protein CXorf65 homolog isoform X1 [Mizuhopecten yessoensis]	24.875	4.63665	7.52993e-06	0.00130243	yes	up	0.13	3.23667
TRINITY_DN85412_c1_g1		3.095	1.62981	7.75154e-06	0.00133519	yes	up	6.03333	18.2167
TRINITY_DN89823_c8_g4		3.62	1.8561	8.17291e-06	0.00139358	yes	up	8.31667	27.2867
TRINITY_DN51170_c0_g1	Nuclear protein 1 [Mizuhopecten yessoensis]	3.202	1.67903	9.06676e-06	0.00150552	yes	up	248.71	785.987
TRINITY_DN74890_c1_g1	PREDICTED: heparanase-like [Octopus bimaculoides]	2.804	1.4875	1.06227e-05	0.00171584	yes	up	21.6433	61.5233
TRINITY_DN17078_c0_g1		4.151	2.05339	1.05754e-05	0.00171584	yes	up	2.41	10.01
TRINITY_DN68130_c0_g1		3.26	1.70504	1.07521e-05	0.00173001	yes	up	5.65667	18.7733
TRINITY_DN64534_c0_g1		3.697	1.88624	1.09682e-05	0.00175796	yes	up	1268.23	4896.79
TRINITY_DN83720_c0_g1	Mannan endo-1,4-beta-mannosidase [Mizuhopecten yessoensis]	3.389	1.76091	1.12408e-05	0.00177767	yes	up	183.243	703.133
TRINITY_DN89426_c1_g1		2.748	1.4583	1.16833e-05	0.00183411	yes	up	24.52	71.3167
TRINITY_DN76821_c0_g1	alpha-L-fucosidase [Lingula anatina]	3.34	1.73994	1.17639e-05	0.00183588	yes	up	11.6667	60.2733
TRINITY_DN88789_c3_g1		13.177	3.71991	1.21387e-05	0.00188023	yes	up	0.85	9.89667
TRINITY_DN54318_c0_g1		102.631	6.68132	1.31307e-05	0.00200398	yes	up	0	5.28333
TRINITY_DN72713_c0_g1		6.179	2.62737	1.44708e-05	0.00218865	yes	up	1.04	4.85
TRINITY_DN32599_c0_g1	uncharacterized protein LOC105348423 [Crassostrea gigas]	2.955	1.56339	1.50139e-05	0.00225727	yes	up	84.3267	249.777
TRINITY_DN68901_c6_g2	hypothetical protein LOTGIDRAFT_234291 [Lottia gigantea]	6.404	2.6789	1.50623e-05	0.00225727	yes	up	0.55	3.82333
TRINITY_DN54598_c0_g1	PREDICTED: abhydrolase domain-containing protein 15-like [Saccoglossus kowalevskii]	5.19	2.3757	1.64787e-05	0.00240466	yes	up	1.23333	6.79333
TRINITY_DN69935_c0_g1	collagen type XXII alpha 1-like protein, partial [Haliotis diversicolor]	2.798	1.48442	1.68561e-05	0.00244661	yes	up	23.94	69.4033
TRINITY_DN83347_c0_g3	PREDICTED: uncharacterized protein LOC101857434 [Aplysia californica]	10.786	3.43103	1.72256e-05	0.00247429	yes	up	0.58	6.12333
TRINITY_DN68116_c0_g1	cell division cycle protein 20 homolog [Crassostrea virginica]	5.142	2.36235	1.85826e-05	0.00263277	yes	up	1.82	9.59333
TRINITY_DN80482_c0_g1	hypothetical protein C0Q70_19837 [Pomacea canaliculata]	7.325	2.87281	1.89705e-05	0.00267858	yes	up	0.23	1.70667
TRINITY_DN53380_c0_g1		11.729	3.55196	1.91238e-05	0.00269107	yes	up	0.213333	2.70333
TRINITY_DN39012_c0_g1	hypothetical protein LOTGIDRAFT_233317 [Lottia gigantea]	8.899	3.15364	1.92205e-05	0.00269555	yes	up	0.39	3.39
TRINITY_DN76512_c3_g2		4.101	2.03581	2.05951e-05	0.00285399	yes	up	3.20667	12.9167
TRINITY_DN85790_c1_g1		3.89	1.95979	2.06152e-05	0.00285399	yes	up	2.00333	7.85
TRINITY_DN89312_c1_g1		5.982	2.58057	2.17965e-05	0.00294728	yes	up	1.38667	8.27667
TRINITY_DN69059_c0_g1		4.779	2.25671	2.25591e-05	0.0030405	yes	up	8.4	38.2367
TRINITY_DN77404_c1_g1		3.213	1.68385	2.38085e-05	0.00316775	yes	up	141.087	449.347
TRINITY_DN45839_c0_g1	vitelline envelope zona pellucida domain 9 [Haliotis fulgens]	4.701	2.23285	2.44144e-05	0.00321472	yes	up	44.2033	222.623
TRINITY_DN64473_c0_g1	hypothetical protein C0Q70_13941 [Pomacea canaliculata]	2.65	1.40572	2.44018e-05	0.00321472	yes	up	1.84667	5.02667
TRINITY_DN88825_c2_g1	hypothetical protein C0Q70_18692 [Pomacea canaliculata]	2.744	1.45609	2.45941e-05	0.00322067	yes	up	33.2867	91.55
TRINITY_DN80611_c1_g1	PREDICTED: lipid phosphate phosphohydrolase 1-like [Aplysia californica]	2.781	1.47572	2.80547e-05	0.00359447	yes	up	5.21	15.51
TRINITY_DN78641_c3_g3		2.498	1.32049	2.89374e-05	0.00365121	yes	up	27.74	69.4633
TRINITY_DN88899_c2_g1	hypothetical protein LOTGIDRAFT_113614 [Lottia gigantea]	2.474	1.30668	2.98063e-05	0.00374945	yes	up	689.527	1722.83
TRINITY_DN66878_c0_g1		3.013	1.59127	3.07677e-05	0.00383623	yes	up	4.09667	12.8833
TRINITY_DN85717_c0_g1	hypothetical protein C0Q70_16531 [Pomacea canaliculata]	7.05	2.81759	3.11749e-05	0.00386308	yes	up	0.473333	3.48333
TRINITY_DN73027_c1_g1		56.287	5.81472	3.35029e-05	0.00407851	yes	up	0.0733333	4.55
TRINITY_DN84064_c1_g1	PREDICTED: acyl-CoA desaturase-like [Biomphalaria glabrata]	2.125	1.08724	3.34203e-05	0.00407851	yes	up	55.8633	119.387
TRINITY_DN89946_c4_g1	PREDICTED: alpha-L-fucosidase-like [Saccoglossus kowalevskii]	3.472	1.79565	3.42005e-05	0.00411516	yes	up	218.537	660.623
TRINITY_DN14520_c0_g1	matrix metalloproteinase-1 [Haliotis rufescens]	9.935	3.31245	3.51362e-05	0.00420339	yes	up	0.35	3.57667
TRINITY_DN79360_c1_g1	uncharacterized protein LOC110458523 [Mizuhopecten yessoensis]	3.34	1.73983	3.90738e-05	0.00459498	yes	up	1.81333	6.17667
TRINITY_DN89654_c0_g1		4.532	2.18008	3.93784e-05	0.00461772	yes	up	15.5033	66.2933
TRINITY_DN80561_c2_g3		2.813	1.49233	3.9547e-05	0.00462444	yes	up	11.7767	33.0533
TRINITY_DN65640_c1_g1		2.463	1.30061	4.10596e-05	0.00478783	yes	up	18.1733	46.1067
TRINITY_DN80596_c0_g1		8.952	3.16222	4.19188e-05	0.00484009	yes	up	1.27333	11.5267
TRINITY_DN62681_c2_g1	basic proline-rich protein-like, partial [Rhincodon typus]	5.37	2.42499	4.38687e-05	0.00500296	yes	up	1.39667	7.92333
TRINITY_DN51554_c0_g1		21.422	4.421	4.45492e-05	0.00506665	yes	up	0.113333	2.68
TRINITY_DN56948_c0_g1		7.177	2.84342	4.66946e-05	0.00526735	yes	up	1.07667	7.91667
TRINITY_DN71743_c2_g1		2.872	1.52221	4.80047e-05	0.00534255	yes	up	6.11	17.8767
TRINITY_DN72216_c5_g1		8.013	3.00227	4.77923e-05	0.00534255	yes	up	0.556667	4.48333
TRINITY_DN60157_c1_g1	GTP cyclohydrolase 1-like isoform X1 [Mizuhopecten yessoensis]	2.347	1.23072	5.08827e-05	0.00561767	yes	up	3.72	8.87
TRINITY_DN56789_c0_g1		5.289	2.40297	5.14514e-05	0.0056534	yes	up	186.14	1056.91
TRINITY_DN25722_c0_g1		5.5	2.45934	5.17181e-05	0.0056647	yes	up	3.29	18.09
TRINITY_DN80379_c2_g2		2.728	1.44772	5.20751e-05	0.00568879	yes	up	4.49667	12.3333
TRINITY_DN84177_c0_g1	hypothetical protein C0Q70_04165 [Pomacea canaliculata]	2.958	1.56463	5.30066e-05	0.00573023	yes	up	10.09	29.9533
TRINITY_DN80916_c3_g1	hypothetical protein LOTGIDRAFT_221976 [Lottia gigantea]	5.814	2.53963	5.38804e-05	0.00576465	yes	up	0.37	3.14
TRINITY_DN72088_c0_g1		3.564	1.8334	5.46426e-05	0.00581621	yes	up	3.47333	12.8233
TRINITY_DN88392_c1_g4	hypothetical protein LOTGIDRAFT_188920, partial [Lottia gigantea]	17.544	4.13289	5.57057e-05	0.00588488	yes	up	0.176667	2.86333
TRINITY_DN80680_c0_g1		2.176	1.12144	5.58547e-05	0.00588488	yes	up	11.3	24.9467
TRINITY_DN87222_c0_g1		4.307	2.10668	5.57556e-05	0.00588488	yes	up	3.32333	14.1567
TRINITY_DN80791_c3_g4		2.511	1.32818	5.72989e-05	0.00601817	yes	up	12.0433	31.6333
TRINITY_DN81374_c3_g2	hypothetical protein LOTGIDRAFT_105309 [Lottia gigantea]	2.963	1.56725	5.74098e-05	0.00601817	yes	up	253.157	720.333
TRINITY_DN86241_c1_g4	hypothetical protein LOTGIDRAFT_105309 [Lottia gigantea]	3.419	1.77351	5.77015e-05	0.00603351	yes	up	6.71667	22.74
TRINITY_DN74988_c1_g1		2.53	1.33937	5.97959e-05	0.00623681	yes	up	3.32667	8.47667
TRINITY_DN87138_c1_g1	PREDICTED: uncharacterized protein LOC101861014 [Aplysia californica]	2.546	1.34821	6.15193e-05	0.00636855	yes	up	12.8867	34
TRINITY_DN71983_c0_g1	PREDICTED: putative nuclease HARBI1 isoform X1 [Cyprinus carpio]	9.983	3.3195	6.47485e-05	0.00658785	yes	up	0.113333	1.12333
TRINITY_DN74024_c0_g1		4.396	2.13628	6.90181e-05	0.00692048	yes	up	0.926667	4.28
TRINITY_DN70824_c0_g1	hypothetical protein LOTGIDRAFT_232363 [Lottia gigantea]	2.962	1.56681	7.09832e-05	0.00710038	yes	up	11.99	36.84
TRINITY_DN72813_c0_g1	putative perlucin 4 [Haliotis discus discus]	6.233	2.63983	7.16679e-05	0.00714722	yes	up	107.96	658.11
TRINITY_DN49116_c0_g1		304.089	8.24835	7.17959e-05	0.00714722	yes	up	0	8.36667
TRINITY_DN61234_c0_g1		83.43	6.3825	7.29916e-05	0.00724887	yes	up	0	1.7
TRINITY_DN68763_c0_g1		5.211	2.3817	7.34947e-05	0.00728141	yes	up	184.543	1032.21
TRINITY_DN76007_c0_g1	zona pellucida domain protein C [Haliotis rufescens]	4.479	2.16304	7.42308e-05	0.00731941	yes	up	25.2133	121.823
TRINITY_DN89649_c1_g1	hypothetical protein BOX15_Mlig009327g2 [Macrostomum lignano]	2.957	1.56412	7.44996e-05	0.0073285	yes	up	9.93333	22.4733
TRINITY_DN64917_c0_g1		3.216	1.68537	7.71757e-05	0.00757381	yes	up	1857.27	10870.7
TRINITY_DN87362_c0_g1	hypothetical protein C0Q70_20918 [Pomacea canaliculata]	2.635	1.39774	8.23246e-05	0.00791078	yes	up	2.85333	8.22333
TRINITY_DN80246_c0_g1	PREDICTED: arylsulfatase I-like [Biomphalaria glabrata]	3.753	1.90822	8.57311e-05	0.00816254	yes	up	123.98	517.437
TRINITY_DN80436_c1_g3		2.756	1.4625	9.09508e-05	0.00854196	yes	up	35.0567	93.8033
TRINITY_DN69069_c0_g1		3.421	1.77455	9.25678e-05	0.00865117	yes	up	1.05333	3.64667
TRINITY_DN64886_c0_g1	vitelline envelope zona pellucida domain protein 18 [Haliotis rufescens]	4.645	2.21582	9.27387e-05	0.00865117	yes	up	19.42	95.43
TRINITY_DN67810_c0_g2	hypothetical protein C0Q70_16036 [Pomacea canaliculata]	21.172	4.40411	9.60843e-05	0.00884401	yes	up	0.0566667	0.943333
TRINITY_DN82501_c0_g1	vitelline envelope zona pellucida domain protein 27 [Haliotis rufescens]	4.432	2.14795	9.95915e-05	0.009105	yes	up	8.55	40.3233
TRINITY_DN78364_c3_g1		3.229	1.69112	9.9943e-05	0.009105	yes	up	59.74	192.347
TRINITY_DN64744_c2_g1		15.738	3.9762	0.000100311	0.00911183	yes	up	0.55	7.79333
TRINITY_DN68399_c0_g1		2.163	1.11305	0.000100609	0.00911893	yes	up	33.84	74.3433
TRINITY_DN53201_c0_g1	hypothetical protein LOTGIDRAFT_87724, partial [Lottia gigantea]	2.857	1.51441	0.000106809	0.00959712	yes	up	27.6733	78.5733
TRINITY_DN81386_c1_g1	enoyl-[acyl-carrier-protein] reductase, mitochondrial-like [Mizuhopecten yessoensis]	2.423	1.27688	0.00010733	0.00962304	yes	up	3.28667	8.06667
TRINITY_DN55258_c0_g1	alpha-glucosidase [Haliotis discus hannai]	3.355	1.74621	0.000107824	0.00962577	yes	up	16.1	54.6767
TRINITY_DN63514_c0_g1		12.048	3.59076	0.000110293	0.0097311	yes	up	0.653333	6.12
TRINITY_DN34608_c0_g1		15.027	3.90947	0.000112313	0.00985697	yes	up	0.43	6.21
TRINITY_DN77208_c0_g1		5.333	2.41488	0.000114323	0.0099421	yes	up	5.18667	31.0433
TRINITY_DN58889_c0_g1	hypothetical protein LOTGIDRAFT_232913 [Lottia gigantea]	3.211	1.68297	0.00011472	0.0099421	yes	up	19.9133	59.39
TRINITY_DN84889_c1_g3		4.151	2.05348	0.000115339	0.00995566	yes	up	0.776667	3.21667
TRINITY_DN117110_c0_g1		14.971	3.90409	0.000115356	0.00995566	yes	up	0.686667	11.04
TRINITY_DN43059_c0_g1		4.029	2.01043	0.000115925	0.00998276	yes	up	36.73	148.097
TRINITY_DN65955_c0_g1		2.613	1.38549	0.000117439	0.0100311	yes	up	6.21667	16.36
TRINITY_DN76525_c0_g1	PREDICTED: uncharacterized protein LOC101862746 [Aplysia californica]	3.387	1.76014	0.000118899	0.010135	yes	up	4.07	13.8967
TRINITY_DN75740_c1_g1		3.254	1.70243	0.000119802	0.010191	yes	up	1.8	5.89333
TRINITY_DN32307_c0_g1	zona pellucida domain protein D [Haliotis rufescens]	4.63	2.21104	0.000122027	0.010359	yes	up	77.6533	377.367
TRINITY_DN83473_c6_g2		6.563	2.71435	0.000124576	0.010511	yes	up	8.78	60.8
TRINITY_DN86713_c1_g1	PREDICTED: sulfite oxidase-like [Aplysia californica]	2.51	1.32767	0.000129853	0.0108867	yes	up	11.25	29.0767
TRINITY_DN85723_c1_g2	Protein disulfide-isomerase A6 [Trichinella sp. T8]	2.579	1.36698	0.000133066	0.0110477	yes	up	17.15	45.9867
TRINITY_DN72181_c0_g1		2.395	1.26022	0.000136849	0.0112492	yes	up	98.6067	250.073
TRINITY_DN81870_c2_g1	calmodulin 2 [Haliotis diversicolor]	2.856	1.51379	0.000137343	0.0112646	yes	up	64.4533	191.187
TRINITY_DN87099_c3_g1		2.361	1.23925	0.000137579	0.0112646	yes	up	591	1349.97
TRINITY_DN76088_c0_g1	la-related protein 6-like [Mizuhopecten yessoensis]	2.313	1.20954	0.000137984	0.0112756	yes	up	19.8733	47.4867
TRINITY_DN70212_c0_g2	acetylcholine binding protein 2 [Haliotis discus hannai]	3.626	1.85822	0.000140482	0.0114571	yes	up	65.55	236.923
TRINITY_DN82381_c1_g1	ribonuclease Oy [Lingula anatina]	2.585	1.36999	0.000142541	0.0115796	yes	up	7.69667	19.9533
TRINITY_DN65611_c0_g1		74.862	6.22616	0.000144198	0.0116913	yes	up	0	5.45667
TRINITY_DN51059_c0_g1	vitelline envelope zona pellucida domain protein 16 [Haliotis rufescens]	6.932	2.79335	0.000145173	0.0117474	yes	up	0.626667	4.45
TRINITY_DN67784_c0_g1	vitelline envelope zona pellucida domain protein 21 [Haliotis rufescens]	4.421	2.14427	0.000148216	0.011947	yes	up	43.06	205.497
TRINITY_DN10569_c0_g1		12.672	3.66358	0.000149277	0.0119629	yes	up	0.363333	4.66667
TRINITY_DN58958_c0_g1	unnamed protein product, partial [Oikopleura dioica]	50.296	5.65237	0.00015053	0.0119938	yes	up	0.35	16.8367
TRINITY_DN67512_c0_g1		4.438	2.14981	0.000154075	0.012206	yes	up	40.8167	190.34
TRINITY_DN86542_c1_g1		41.297	5.36796	0.000171147	0.0132771	yes	up	0.396667	14
TRINITY_DN78266_c0_g1	hypothetical protein LOTGIDRAFT_228846 [Lottia gigantea]	4.725	2.24019	0.000171432	0.0132771	yes	up	0.246667	1.15
TRINITY_DN65517_c0_g3		6.455	2.69049	0.000171953	0.0132926	yes	up	1.29333	8.71
TRINITY_DN71921_c0_g1	hypothetical protein LOTGIDRAFT_163414 [Lottia gigantea]	4.386	2.13303	0.000178311	0.0136821	yes	up	0.21	0.943333
TRINITY_DN58889_c0_g3	hypothetical protein LOTGIDRAFT_232913 [Lottia gigantea]	4.06	2.02152	0.000180501	0.0137485	yes	up	3.66333	14.3867
TRINITY_DN74774_c0_g1		2.723	1.445	0.000179966	0.0137485	yes	up	2.15667	5.91667
TRINITY_DN58483_c0_g1	Cysteine-rich motor neuron 1 protein [Trichinella pseudospiralis]	52.118	5.70372	0.000180387	0.0137485	yes	up	0.0233333	1.42667
TRINITY_DN60460_c0_g1		3.15	1.65513	0.000181845	0.0138255	yes	up	2.75333	8.72333
TRINITY_DN89813_c5_g1	sulfatase 1A precursor, partial [Haliotis discus discus]	3.344	1.74159	0.000187705	0.0141614	yes	up	268.65	880.373
TRINITY_DN80838_c0_g1	Zinc transporter ZIP10 [Crassostrea gigas]	2.345	1.22972	0.000192964	0.0144591	yes	up	6.50333	15.4967
TRINITY_DN80612_c3_g1	PREDICTED: uncharacterized protein LOC106808546 [Priapulus caudatus]	9.753	3.28588	0.000194976	0.0145573	yes	up	0.21	2.13
TRINITY_DN89992_c4_g4	alpha-glucosidase [Haliotis discus hannai]	3.408	1.76909	0.000196668	0.0146572	yes	up	27.4167	93.95
TRINITY_DN66123_c4_g4	unnamed protein product [Oikopleura dioica]	4.27	2.09414	0.000201119	0.0147767	yes	up	9.1	35.6567
TRINITY_DN85461_c1_g1	hypothetical protein LOTGIDRAFT_236081 [Lottia gigantea]	2.558	1.35525	0.000200696	0.0147767	yes	up	97.9367	244.39
TRINITY_DN65296_c0_g1	PREDICTED: carbohydrate sulfotransferase 4-like, partial [Aplysia californica]	6.278	2.65035	0.000202835	0.0148241	yes	up	0.256667	1.62
TRINITY_DN67978_c0_g1		5.338	2.41636	0.000203772	0.0148664	yes	up	6.12	34.1267
TRINITY_DN73847_c3_g2		2.763	1.46631	0.000208801	0.0151534	yes	up	23.12	67.8367
TRINITY_DN45951_c0_g1	alpha-L-fucosidase isoform X2 [Zootermopsis nevadensis]	6.454	2.69018	0.000213326	0.0153743	yes	up	8.09667	48.49
TRINITY_DN79632_c2_g1	hypothetical protein LOTGIDRAFT_228908 [Lottia gigantea]	4.056	2.01999	0.000225522	0.0160228	yes	up	2.95667	11.83
TRINITY_DN77707_c0_g1		2.859	1.51557	0.000227449	0.0161124	yes	up	2.24	6.43667
TRINITY_DN65014_c0_g1		8.961	3.1636	0.00022849	0.0161586	yes	up	0.16	1.21
TRINITY_DN78676_c0_g1	hypothetical protein LOTGIDRAFT_110160 [Lottia gigantea]	2.087	1.0616	0.00022966	0.0162137	yes	up	23.9133	50.25
TRINITY_DN71109_c2_g1		3.124	1.64353	0.000235522	0.0165712	yes	up	7.32667	22.66
TRINITY_DN80697_c0_g1		3.394	1.76298	0.000245504	0.0171283	yes	up	4.91333	16.96
TRINITY_DN60135_c0_g1		2.654	1.408	0.000249171	0.0172969	yes	up	2191.2	5681.48
TRINITY_DN52374_c0_g1		6.063	2.59993	0.000250784	0.0173626	yes	up	2.26	13.7067
TRINITY_DN79064_c1_g2		15.601	3.96357	0.000250954	0.0173626	yes	up	0.206667	5.31667
TRINITY_DN88840_c0_g1		2.102	1.07186	0.000257432	0.0175838	yes	up	16.22	29.9567
TRINITY_DN79325_c2_g2		40.502	5.33991	0.000256799	0.0175838	yes	up	0.0433333	1.96667
TRINITY_DN79665_c0_g1		2.982	1.57626	0.000256701	0.0175838	yes	up	3.63333	11
TRINITY_DN82794_c4_g1		4.243	2.08494	0.000257083	0.0175838	yes	up	2.44667	6.21667
TRINITY_DN62681_c1_g1		5.297	2.40506	0.000261213	0.0177762	yes	up	91.4267	513.277
TRINITY_DN65088_c0_g1	uncharacterized protein LOC106157056 isoform X1 [Lingula anatina]	4.569	2.19183	0.00026209	0.0177965	yes	up	4	19.66
TRINITY_DN70034_c0_g1	PREDICTED: uncharacterized protein LOC105343211 [Crassostrea gigas]	3.099	1.63162	0.00026283	0.0177987	yes	up	3.69	11.3033
TRINITY_DN66539_c0_g1	pancreatic lipase-related protein 2-like [Crassostrea virginica]	2.413	1.27058	0.000264324	0.017806	yes	up	30.81	73.27
TRINITY_DN77281_c3_g1	PREDICTED: probable E3 ubiquitin-protein ligase bre1 [Aplysia californica]	2.351	1.2331	0.000266799	0.017806	yes	up	2.98333	6.81
TRINITY_DN87370_c1_g3	PREDICTED: arylsulfatase B-like [Aplysia californica]	2.799	1.4848	0.000266577	0.017806	yes	up	35.09	101.137
TRINITY_DN82455_c3_g2		16.049	4.00441	0.000266714	0.017806	yes	up	0.0566667	0.883333
TRINITY_DN68159_c1_g1	predicted protein [Nematostella vectensis]	2.273	1.18491	0.000270771	0.0180132	yes	up	300.323	674.78
TRINITY_DN78428_c0_g1		2.731	1.44922	0.00027179	0.0180521	yes	up	2.69667	7.27333
TRINITY_DN78321_c1_g1		3.132	1.64686	0.000274361	0.0181358	yes	up	6.19667	16.6633
TRINITY_DN83022_c0_g1	uncharacterized protein LOC111128086 [Crassostrea virginica]	6.042	2.5951	0.000279032	0.0183278	yes	up	0.183333	1.06
TRINITY_DN63833_c0_g1		2.685	1.42482	0.000281171	0.0184391	yes	up	50.7633	129.61
TRINITY_DN71866_c0_g1		2.205	1.14086	0.000282487	0.0184962	yes	up	125.833	280.473
TRINITY_DN70582_c0_g1	PREDICTED: fatty acid desaturase 2-like isoform X1 [Biomphalaria glabrata]	8.014	3.00261	0.000283064	0.0185048	yes	up	0.223333	1.91
TRINITY_DN87461_c1_g1		2.595	1.37556	0.000286005	0.0186384	yes	up	5.33333	14.0233
TRINITY_DN89375_c0_g1	hypothetical protein LOTGIDRAFT_231210 [Lottia gigantea]	2.601	1.37915	0.000292807	0.0189874	yes	up	86.0733	213.01
TRINITY_DN89497_c0_g1	sulfatase 1A precursor, partial [Haliotis discus discus]	3.068	1.61741	0.000294282	0.0189988	yes	up	81.2133	266.063
TRINITY_DN61059_c0_g1		2.26	1.1763	0.000302699	0.0194214	yes	up	339.21	814.74
TRINITY_DN63997_c0_g1		8.558	3.0972	0.000311819	0.0198531	yes	up	0.793333	5.92
TRINITY_DN51071_c0_g1		11.518	3.52584	0.000313703	0.0199126	yes	up	0.223333	2.91
TRINITY_DN84313_c1_g1	PREDICTED: trichohyalin-like isoform X2 [Biomphalaria glabrata]	4.4	2.13758	0.000316817	0.0200178	yes	up	0.36	1.55
TRINITY_DN78097_c1_g1		2.094	1.06639	0.000323571	0.0202851	yes	up	160.073	335.477
TRINITY_DN86534_c4_g2		7.583	2.92278	0.000325275	0.020305	yes	up	2.09	7.33333
TRINITY_DN66359_c0_g1	hypothetical protein LOTGIDRAFT_160336 [Lottia gigantea]	3.495	1.80528	0.000329214	0.02052	yes	up	6.96667	24.0367
TRINITY_DN68270_c0_g1		300.743	8.23239	0.000332831	0.0206216	yes	up	0.03	9.64667
TRINITY_DN84342_c0_g1	hypothetical protein LOTGIDRAFT_177715 [Lottia gigantea]	2.347	1.23059	0.000332688	0.0206216	yes	up	3.42667	8.25333
TRINITY_DN72354_c0_g1		2.627	1.39315	0.000338976	0.0209399	yes	up	34.16	88.1233
TRINITY_DN65243_c0_g2		2.809	1.49004	0.000342455	0.0211233	yes	up	13.19	36.5067
TRINITY_DN78196_c1_g1	calmodulin 2 [Haliotis discus discus]	4.043	2.01528	0.0003432	0.0211379	yes	up	1.17333	5.04
TRINITY_DN54542_c0_g1		5.384	2.42864	0.000344527	0.0211882	yes	up	0.936667	5.00333
TRINITY_DN59448_c0_g1		2.969	1.56997	0.000345038	0.0211882	yes	up	4.52667	13.69
TRINITY_DN75697_c2_g1		3.77	1.9146	0.000354977	0.0217022	yes	up	1.47667	5.67333
TRINITY_DN75378_c1_g1		2.618	1.38821	0.000359124	0.0219235	yes	up	2.02667	5.30667
TRINITY_DN89616_c3_g4	hypothetical protein LOTGIDRAFT_112980 [Lottia gigantea]	2.416	1.27251	0.000376648	0.0229258	yes	up	30.0133	61.25
TRINITY_DN73194_c0_g1		4.448	2.15325	0.000378651	0.023014	yes	up	13.2067	81.7833
TRINITY_DN74434_c0_g1		28.179	4.81656	0.000389274	0.0236251	yes	up	0.0833333	4.67333
TRINITY_DN62588_c0_g1	vitelline envelope zona pellucida domain protein 17 [Haliotis rufescens]	4.102	2.03635	0.00039685	0.0239797	yes	up	18.3867	78.86
TRINITY_DN53238_c0_g1	PREDICTED: uncharacterized protein LOC105338374 [Crassostrea gigas]	3.166	1.66283	0.000400213	0.0240777	yes	up	3.10333	10.16
TRINITY_DN68095_c0_g1	PREDICTED: probable calcium-binding protein CML34 [Aplysia californica]	2.921	1.54656	0.000408611	0.024464	yes	up	3.45667	10.05
TRINITY_DN51773_c0_g1		9.165	3.19606	0.000423466	0.0249354	yes	up	0.783333	6.44667
TRINITY_DN86508_c0_g2		5.168	2.3696	0.000421448	0.0249354	yes	up	1.73333	9.56667
TRINITY_DN81754_c0_g1	hypothetical protein C0Q70_06948 [Pomacea canaliculata]	2.608	1.38303	0.000422329	0.0249354	yes	up	4.14	10.77
TRINITY_DN80536_c3_g1		2.259	1.17577	0.00042624	0.025027	yes	up	5.88	13.61
TRINITY_DN66712_c0_g1	PREDICTED: peptidoglycan-recognition protein SC2 isoform X1 [Crassostrea gigas]	13.521	3.75712	0.000429067	0.0251219	yes	up	0.09	1.29333
TRINITY_DN78879_c0_g1		2.792	1.48117	0.000433067	0.0251474	yes	up	2.04667	5.62667
TRINITY_DN79277_c1_g1	hypothetical protein C0Q70_21215 [Pomacea canaliculata]	4.116	2.04133	0.000433495	0.0251474	yes	up	7.08	31.42
TRINITY_DN75164_c0_g1	vitelline envelope zona pellucida domain protein 16 [Haliotis rufescens]	4.259	2.09066	0.00043024	0.0251474	yes	up	17.11	76.65
TRINITY_DN89852_c3_g1		2.272	1.18379	0.000433575	0.0251474	yes	up	8.66667	19.72
TRINITY_DN56177_c0_g1	vitelline envelope zona pellucida domain protein 20 [Haliotis rufescens]	4.041	2.01465	0.000443253	0.0254852	yes	up	47.02	202.757
TRINITY_DN64365_c0_g1		7.206	2.84913	0.000448007	0.025652	yes	up	0.99	10.6367
TRINITY_DN86568_c0_g5	unknown protein 10, partial [Haliotis diversicolor]	31.966	4.99849	0.000449458	0.0256996	yes	up	0.196667	5.65
TRINITY_DN73669_c0_g1		13.568	3.76217	0.000454081	0.0259282	yes	up	0.203333	2.12
TRINITY_DN83710_c1_g1	PREDICTED: phosphatidylserine synthase 2-like [Biomphalaria glabrata]	3.539	1.82352	0.000464305	0.0263669	yes	up	0.573333	2.07667
TRINITY_DN70349_c0_g1		2.675	1.41968	0.000472988	0.0267502	yes	up	4.56	12.29
TRINITY_DN89200_c3_g4		3.045	1.60648	0.000476161	0.026866	yes	up	1.65667	4.54667
TRINITY_DN86324_c0_g1		3.536	1.82231	0.000476976	0.026866	yes	up	1.27667	4.5
TRINITY_DN61897_c0_g1	PREDICTED: collagen alpha-	15.577	3.96139	0.000476654	0.026866	yes	up	0.11	1.72667
TRINITY_DN86125_c0_g1	Perilipin-2 [Mizuhopecten yessoensis]	2.129	1.09016	0.000479148	0.0269517	yes	up	27.32	60.1367
TRINITY_DN65183_c0_g1	hypothetical protein LOTGIDRAFT_164157 [Lottia gigantea]	28.438	4.82977	0.000484624	0.0272229	yes	up	0.0433333	1.36333
TRINITY_DN72078_c0_g1		2.681	1.42272	0.00049416	0.0276836	yes	up	7.62667	21.3833
TRINITY_DN81216_c0_g1		2.566	1.35965	0.000496357	0.0276946	yes	up	12.31	31.5067
TRINITY_DN59708_c0_g1		3.031	1.6	0.000496277	0.0276946	yes	up	2.15333	6.79
TRINITY_DN90177_c6_g1	acireductone dioxygenase, putative [Ixodes scapularis]	2.133	1.0932	0.000497683	0.0277127	yes	up	266.553	572.4
TRINITY_DN88509_c0_g2	hypothetical protein LOTGIDRAFT_228278 [Lottia gigantea]	4.477	2.16237	0.000504361	0.0279969	yes	up	13.8	69.8467
TRINITY_DN61401_c0_g1		2.362	1.2401	0.000504473	0.0279969	yes	up	10.03	24.2733
TRINITY_DN82743_c1_g2	hypothetical protein C0Q70_11007 [Pomacea canaliculata]	2.571	1.36239	0.000505719	0.0280286	yes	up	35.8667	94.9967
TRINITY_DN78779_c4_g1		2.328	1.21901	0.000507442	0.0280866	yes	up	5.89333	14.0367
TRINITY_DN50269_c0_g1	mynd domain, partial [Mytilus galloprovincialis]	2.913	1.54255	0.00050921	0.0281469	yes	up	7.13	21.9
TRINITY_DN46128_c0_g1	nucleoplasmin-like protein ANO39 isoform X1 [Mizuhopecten yessoensis]	3.918	1.97021	0.000515232	0.0282566	yes	up	54.65	232.057
TRINITY_DN89404_c1_g1		2.293	1.19748	0.000515671	0.0282566	yes	up	60.0233	139.86
TRINITY_DN89532_c4_g2	hypothetical protein LOTGIDRAFT_228693 [Lottia gigantea]	2.702	1.43408	0.000517227	0.0282887	yes	up	2.59667	7.85
TRINITY_DN83643_c0_g2	hypothetical protein C0Q70_07330 [Pomacea canaliculata]	2.974	1.57242	0.000518822	0.0283013	yes	up	4.43667	13.2167
TRINITY_DN63112_c0_g1	hypothetical protein LOTGIDRAFT_228563 [Lottia gigantea]	5.941	2.57077	0.00052576	0.0286135	yes	up	0.933333	5.99
TRINITY_DN77681_c0_g1		2.48	1.31032	0.000526053	0.0286135	yes	up	4.24667	10.6633
TRINITY_DN62738_c0_g1	halitoid growth-associated peptide [Haliotis asinina]	17.096	4.09563	0.000533382	0.0288626	yes	up	0.313333	5.79
TRINITY_DN57589_c0_g1		6.078	2.60362	0.000537588	0.0289447	yes	up	5.63667	32.2667
TRINITY_DN50695_c0_g1		10.148	3.34314	0.000543978	0.0292508	yes	up	1.65	16.4833
TRINITY_DN64056_c0_g1	uncharacterized protein LOC106153735 isoform X12 [Lingula anatina]	5.275	2.39916	0.000551929	0.029622	yes	up	0.403333	2.16333
TRINITY_DN74078_c5_g1	PREDICTED: dynein light chain 2, cytoplasmic-like [Hippocampus comes]	2.252	1.1711	0.00055834	0.0298683	yes	up	262.527	588.217
TRINITY_DN89616_c3_g1	hypothetical protein LOTGIDRAFT_182669 [Lottia gigantea]	2.386	1.25454	0.000565765	0.0298837	yes	up	1084.34	2678.52
TRINITY_DN68505_c1_g1	PREDICTED: synapse-associated protein 1-like isoform X2 [Biomphalaria glabrata]	3.982	1.99357	0.000562176	0.0298837	yes	up	0.85	3.41
TRINITY_DN88333_c2_g4	PREDICTED: tubulin beta chain-like [Octopus bimaculoides]	4.665	2.22194	0.000564986	0.0298837	yes	up	11.3867	51.14
TRINITY_DN46574_c0_g1		2.817	1.49393	0.000565827	0.0298837	yes	up	7.45333	20.78
TRINITY_DN20164_c0_g1	hypothetical protein C0Q70_20873 [Pomacea canaliculata]	2.791	1.48087	0.000566881	0.0299013	yes	up	11.9633	32.0267
TRINITY_DN47815_c0_g1	hypothetical protein CAPTEDRAFT_21329 [Capitella teleta]	3.779	1.91791	0.000568417	0.0299074	yes	up	27.54	97.49
TRINITY_DN66831_c1_g1		26.443	4.72484	0.000568872	0.0299074	yes	up	0.593333	16.15
TRINITY_DN53016_c0_g1	PREDICTED: protein yellow-like [Aplysia californica]	5.004	2.32316	0.000573256	0.0300088	yes	up	9.43	42.8733
TRINITY_DN86700_c2_g1		3.213	1.68398	0.000575888	0.0300291	yes	up	10.5233	34.2633
TRINITY_DN73613_c0_g1	hypothetical protein LOTGIDRAFT_179274 [Lottia gigantea]	2.316	1.21175	0.000579688	0.0301554	yes	up	34.3433	79.07
TRINITY_DN75598_c1_g1		4.639	2.21378	0.000580772	0.030174	yes	up	2.25667	10.6067
TRINITY_DN87149_c0_g1	hypothetical protein LOTGIDRAFT_236447 [Lottia gigantea]	3.486	1.80162	0.000590029	0.0304643	yes	up	3.75	12.8533
TRINITY_DN72085_c0_g1		3.986	1.99497	0.000589611	0.0304643	yes	up	0.986667	3.94
TRINITY_DN76995_c2_g1	toll-like receptor [Biomphalaria glabrata]	2.602	1.37951	0.000594465	0.0306552	yes	up	23.8467	63.4633
TRINITY_DN77511_c0_g1		2.715	1.44075	0.00059724	0.030722	yes	up	1.16333	3.18667
TRINITY_DN51114_c0_g1		8.429	3.07538	0.000626198	0.0315853	yes	up	0.356667	2.84333
TRINITY_DN84319_c0_g2		3.392	1.76219	0.000639388	0.0320947	yes	up	0.306667	1.06333
TRINITY_DN89360_c1_g3	PREDICTED: mycocerosic acid synthase-like [Biomphalaria glabrata]	2.231	1.1574	0.000643638	0.0321566	yes	up	3.7	10.0133
TRINITY_DN86005_c1_g1		4.001	2.00026	0.000647048	0.0321566	yes	up	3.75667	15.3333
TRINITY_DN67687_c0_g1		3.06	1.61376	0.000655211	0.032303	yes	up	10.0467	30.58
TRINITY_DN76136_c0_g1	ornithine decarboxylase 1 [Haliotis discus discus]	3.808	1.92898	0.000658697	0.0323979	yes	up	5.31	19.9167
TRINITY_DN73348_c2_g2		2.469	1.30381	0.000669236	0.0327997	yes	up	5.92667	14.8
TRINITY_DN79264_c1_g1		6.541	2.70952	0.000671081	0.0328513	yes	up	4.89	45.4133
TRINITY_DN47537_c0_g1		3.185	1.67138	0.000673492	0.0329082	yes	up	10.35	34.13
TRINITY_DN90037_c1_g2		2.672	1.4178	0.000675414	0.0329082	yes	up	18.7567	50.7067
TRINITY_DN76042_c2_g1	RecName: Full=Opine dehydrogenase	6.383	2.67417	0.000695722	0.0337393	yes	up	0.116667	0.8
TRINITY_DN82885_c0_g1	uncharacterized protein LOC110456481 [Mizuhopecten yessoensis]	2.336	1.22424	0.000710095	0.0342761	yes	up	41.4867	90.6533
TRINITY_DN82701_c10_g1		2.462	1.29993	0.000711023	0.0342811	yes	up	9.54667	25.05
TRINITY_DN74129_c2_g1		2.52	1.33368	0.000715165	0.0343771	yes	up	7.51333	19.31
TRINITY_DN51522_c0_g1		4.017	2.00598	0.0007155	0.0343771	yes	up	5.60667	22.14
TRINITY_DN63455_c0_g1		4.264	2.09213	0.000720282	0.0345669	yes	up	6.66667	28.3467
TRINITY_DN12155_c0_g1	PREDICTED: 28S ribosomal protein S28, mitochondrial-like [Octopus bimaculoides]	2.302	1.20291	0.00072941	0.0348438	yes	up	45.2167	106.623
TRINITY_DN87299_c0_g1		2.818	1.49489	0.000728262	0.0348438	yes	up	12.32	36.1633
TRINITY_DN77768_c0_g1		2.598	1.37726	0.000732662	0.0348592	yes	up	2.72	7.18667
TRINITY_DN79119_c2_g1		4.907	2.29472	0.000733092	0.0348592	yes	up	0.98	4.90333
TRINITY_DN84093_c3_g6	uncharacterized protein LOC111056713 [Nilaparvata lugens]	9.713	3.27992	0.000740494	0.0350506	yes	up	0.173333	1.76333
TRINITY_DN76330_c1_g2	Uncharacterized protein APZ42_008836, partial [Daphnia magna]	29.677	4.89126	0.000740052	0.0350506	yes	up	0.616667	13.6367
TRINITY_DN78525_c3_g1		6.385	2.67465	0.000745865	0.0352646	yes	up	0.956667	6.16
TRINITY_DN84136_c0_g1	hypothetical protein C0Q70_20745 [Pomacea canaliculata]	2.069	1.04916	0.00075818	0.0355908	yes	up	29.4567	61.3467
TRINITY_DN56589_c0_g1	hypothetical protein C0Q70_15638 [Pomacea canaliculata]	4.644	2.21535	0.000760014	0.0356091	yes	up	0.533333	3.72
TRINITY_DN74128_c0_g1		9.062	3.17976	0.000761354	0.0356317	yes	up	0.17	2.09667
TRINITY_DN81028_c0_g1	hypothetical protein BRAFLDRAFT_95865 [Branchiostoma floridae]	5.13	2.35906	0.000774128	0.0361074	yes	up	1.23	9.07
TRINITY_DN76636_c0_g1		3.024	1.59633	0.00077887	0.0362471	yes	up	3.32	10.1067
TRINITY_DN62639_c0_g1	lysozyme [Haliotis diversicolor]	4.185	2.06523	0.000781846	0.0363148	yes	up	8.98	36.13
TRINITY_DN87682_c2_g2	hypothetical protein C0Q70_12673 [Pomacea canaliculata]	7.319	2.87165	0.000784296	0.0363511	yes	up	0.896667	7.59333
TRINITY_DN45256_c0_g1		2.712	1.43919	0.000786106	0.03638	yes	up	30.5967	81.9867
TRINITY_DN67452_c0_g1		3.885	1.95786	0.000798537	0.0366514	yes	up	0.366667	1.45333
TRINITY_DN73223_c0_g1	PREDICTED: uncharacterized protein LOC106057786 isoform X1 [Biomphalaria glabrata]	2.455	1.29593	0.000795527	0.0366514	yes	up	19.59	47.9467
TRINITY_DN85399_c0_g2	ADP-ribosylation factor-like [Mizuhopecten yessoensis]	2.639	1.39999	0.000798033	0.0366514	yes	up	2.83333	7.51333
TRINITY_DN75511_c2_g1	PREDICTED: betaine--homocysteine S-methyltransferase 1-like [Aplysia californica]	2.185	1.12783	0.000803035	0.0367132	yes	up	1385.41	3092.08
TRINITY_DN79215_c0_g1	allograft inflammatory factor [Haliotis diversicolor]	2.28	1.18919	0.000814265	0.0370633	yes	up	143.073	325.107
TRINITY_DN82107_c1_g5		2.82	1.49561	0.000816931	0.037144	yes	up	107.927	320.623
TRINITY_DN79325_c3_g1	PREDICTED: eukaryotic translation initiation factor 1-like [Octopus bimaculoides]	2.055	1.03895	0.000832704	0.0376139	yes	up	300.147	622.057
TRINITY_DN41515_c0_g2	hypothetical protein LOTGIDRAFT_231209 [Lottia gigantea]	21.27	4.41074	0.000840855	0.0378996	yes	up	0.116667	2.71
TRINITY_DN78766_c0_g3	PREDICTED: uncharacterized protein LOC105336436 [Crassostrea gigas]	4.541	2.18314	0.000875332	0.0389462	yes	up	1.05	5.27667
TRINITY_DN86811_c0_g1	PREDICTED: uncharacterized protein LOC106051190 [Biomphalaria glabrata]	2.408	1.26756	0.000881344	0.0391298	yes	up	59.3033	141.07
TRINITY_DN72026_c0_g2	ATP-dependent DNA helicase RecQ [Mizuhopecten yessoensis]	4.447	2.15291	0.000921863	0.0406246	yes	up	0.413333	1.82667
TRINITY_DN75029_c0_g1		2.255	1.17293	0.000947709	0.0414119	yes	up	10.3533	23.6033
TRINITY_DN87687_c0_g1	Rho-related protein racA [Mizuhopecten yessoensis]	2.563	1.35808	0.000951506	0.0414787	yes	up	3.36333	13.1633
TRINITY_DN77621_c4_g1		2.684	1.4246	0.000962229	0.0417824	yes	up	0.936667	2.48667
TRINITY_DN70230_c0_g1		2.557	1.35458	0.000963626	0.0417824	yes	up	3.33	8.59333
TRINITY_DN86126_c0_g2		2.543	1.34628	0.000961591	0.0417824	yes	up	15.0967	38.6167
TRINITY_DN83124_c4_g1	peroxisomal sarcosine oxidase-like isoform X1 [Mizuhopecten yessoensis]	2.197	1.13572	0.000975076	0.04212	yes	up	119.23	234.62
TRINITY_DN79951_c0_g1	hypothetical protein LOTGIDRAFT_73040, partial [Lottia gigantea]	4.59	2.19857	0.000983032	0.0423755	yes	up	0.27	1.25667
TRINITY_DN51547_c0_g1		6.668	2.73729	0.000994136	0.0427654	yes	up	1.61667	10.1633
TRINITY_DN64821_c0_g1		2.303	1.20342	0.000995795	0.0427924	yes	up	28.06	65.58
TRINITY_DN34009_c0_g1	PREDICTED: uncharacterized protein LOC589437 isoform X3 [Strongylocentrotus purpuratus]	7.014	2.81022	0.00100301	0.043058	yes	up	1.25667	9.23667
TRINITY_DN74748_c0_g1		4.656	2.21902	0.00101393	0.0433614	yes	up	5.37	26.1433
TRINITY_DN44672_c0_g1		5.409	2.43535	0.00101426	0.0433614	yes	up	1.93333	10.48
TRINITY_DN83096_c3_g1		2.772	1.471	0.00101715	0.0434404	yes	up	2.84667	7.90667
TRINITY_DN62662_c0_g1	hypothetical protein LOTGIDRAFT_200505 [Lottia gigantea]	3.398	1.76489	0.00102724	0.0437361	yes	up	2.38333	8.44
TRINITY_DN70271_c3_g1	vitelline envelope zona pellucida domain 4 [Haliotis corrugata]	3.563	1.8332	0.0010366	0.0439543	yes	up	177.33	675.727
TRINITY_DN59118_c0_g1		2.731	1.44966	0.00104035	0.0440236	yes	up	16.65	46.2367
TRINITY_DN62495_c0_g1		2.58	1.36726	0.00105174	0.0443534	yes	up	3.68667	9.35667
TRINITY_DN86644_c1_g1	endo-1,4-beta-xylanase [Corbicula japonica]	2.419	1.2744	0.00106157	0.0445579	yes	up	8.13	17.62
TRINITY_DN45276_c1_g1	hypothetical protein LOTGIDRAFT_158614 [Lottia gigantea]	13.04	3.7049	0.00106067	0.0445579	yes	up	0.476667	6.53667
TRINITY_DN50364_c0_g1	hypothetical protein LOTGIDRAFT_228443 [Lottia gigantea]	3.672	1.8766	0.00107072	0.0447611	yes	up	1.04333	3.75333
TRINITY_DN86097_c0_g2		2.654	1.40828	0.00107491	0.0448912	yes	up	7.33333	19.4533
TRINITY_DN39201_c0_g1	hypothetical protein C0Q70_18529 [Pomacea canaliculata]	13.838	3.79059	0.00108024	0.0449778	yes	up	0.183333	2.28667
TRINITY_DN74600_c0_g1		3.749	1.90647	0.00110374	0.045727	yes	up	0.656667	2.47667
TRINITY_DN87294_c0_g1		2.914	1.54285	0.00110608	0.0457326	yes	up	91.7133	256.943
TRINITY_DN83724_c0_g1	scavenger receptor class B-like protein [Mimachlamys nobilis]	3.127	1.6449	0.00110504	0.0457326	yes	up	1.92333	6.20667
TRINITY_DN79729_c2_g1		3.848	1.94423	0.00111678	0.045992	yes	up	0.756667	3.15667
TRINITY_DN79242_c3_g1		3.062	1.61466	0.00112953	0.0464246	yes	up	0.64	1.98
TRINITY_DN95247_c0_g1		5.263	2.39593	0.00116258	0.0473147	yes	up	1.91667	10.22
TRINITY_DN68274_c0_g1	vitelline envelope zona pellucida domain 8 [Haliotis discus hannai]	3.712	1.8921	0.00116688	0.0473504	yes	up	35.3833	137.29
TRINITY_DN69440_c0_g1		7.592	2.92441	0.00118365	0.0478438	yes	up	2.04667	6.87667
TRINITY_DN88741_c2_g6	uncharacterized protein LOC111113221 isoform X1 [Crassostrea virginica]	5.85	2.54846	0.00119953	0.0483234	yes	up	0.236667	1.43667
TRINITY_DN71753_c0_g1	Mitogen-activated protein kinase kinase kinase 4 [Exaiptasia pallida]	10.712	3.42113	0.00120133	0.0483234	yes	up	0.08	0.836667
TRINITY_DN85021_c0_g2	PREDICTED: fibrillin-2-like isoform X43 [Branchiostoma belcheri]	26.613	4.73406	0.00121122	0.0486737	yes	up	0.05	1.17333
TRINITY_DN73401_c0_g1	uncharacterized protein C19orf60 homolog [Crassostrea virginica]	2.223	1.15274	0.00121673	0.0488482	yes	up	7.16333	16.3067
TRINITY_DN30197_c0_g1	hypothetical protein LOTGIDRAFT_87724, partial [Lottia gigantea]	2.503	1.32355	0.00122487	0.0489804	yes	up	17.24	41.6433
TRINITY_DN85914_c4_g5		4.072	2.02557	0.00123066	0.0490752	yes	up	0.476667	1.93
TRINITY_DN88260_c4_g2	uncharacterized protein LOC111193216 isoform X1 [Astyanax mexicanus]	4.509	2.17282	0.00125546	0.0498155	yes	up	1.34	5.79667

## Sheet: L12_LL12
Gene_id	NR description	FC(LL12/L12)	Log2FC(LL12/L12)	Pvalue	Padjust	Significant	Regulate	L12	LL12
TRINITY_DN87642_c0_g1	Uncharacterized protein T05_8222 [Trichinella murrelli]	0.055	-4.17846	1.64207e-36	6.80525e-32	yes	down	10.1467	0.55
TRINITY_DN13321_c0_g1		0.011	-6.56423	1.34052e-11	1.38888e-07	yes	down	8.34	0.0966667
TRINITY_DN75743_c0_g1	hypothetical protein C0Q70_21602 [Pomacea canaliculata]	0.06	-4.04973	2.35925e-11	1.95549e-07	yes	down	31.1667	1.97333
TRINITY_DN66062_c0_g1	thioester-containing protein-D [Azumapecten farreri]	0.084	-3.57106	1.55789e-10	8.07046e-07	yes	down	91.1667	7.43
TRINITY_DN12876_c0_g1		0.05	-4.32518	2.00947e-10	9.25317e-07	yes	down	9.02333	0.47
TRINITY_DN78084_c0_g1		0.147	-2.77008	2.28421e-08	4.30294e-05	yes	down	59.0867	8.01333
TRINITY_DN77541_c0_g1		0.163	-2.61927	2.78621e-08	5.02039e-05	yes	down	121.92	25.0133
TRINITY_DN89635_c6_g1	CD109 antigene-like protein 1 [Littorina littorea]	0.368	-1.44133	3.24747e-08	5.6077e-05	yes	down	2756.5	1207.59
TRINITY_DN88121_c1_g1	PREDICTED: chlorophyllase-2, chloroplastic [Crassostrea gigas]	0.299	-1.74233	3.65417e-08	5.89995e-05	yes	down	668.96	212.053
TRINITY_DN81153_c0_g1		0.041	-4.60404	5.76196e-08	7.703e-05	yes	down	4.60667	0.206667
TRINITY_DN87953_c3_g3	PREDICTED: double-headed protease inhibitor, submandibular gland-like [Aplysia californica]	0.275	-1.86345	6.35569e-08	7.98178e-05	yes	down	400.9	114.153
TRINITY_DN71476_c0_g1		0.358	-1.48279	2.49045e-07	0.000264645	yes	down	63.45	23.6867
TRINITY_DN68835_c0_g1		0.297	-1.75128	2.86043e-07	0.00028225	yes	down	155.863	50.4033
TRINITY_DN69040_c1_g4	PREDICTED: uncharacterized protein LOC106819095 isoform X1 [Priapulus caudatus]	0.006	-7.29497	4.50514e-07	0.000381034	yes	down	1.13333	0.00666667
TRINITY_DN60649_c0_g2	uncharacterized protein LOC110460386 [Mizuhopecten yessoensis]	0.09	-3.46791	4.8408e-07	0.000401235	yes	down	7.18333	0.683333
TRINITY_DN83605_c0_g1		0.273	-1.87553	1.00319e-06	0.000704664	yes	down	38.08	10.78
TRINITY_DN87929_c0_g1		0.3	-1.73923	2.13049e-06	0.00127962	yes	down	1.75333	0.54
TRINITY_DN87667_c0_g1		0.368	-1.4441	2.32431e-06	0.00135671	yes	down	31.4833	12.09
TRINITY_DN58399_c0_g1	PREDICTED: kielin/chordin-like protein [Octopus bimaculoides]	0.424	-1.23886	3.78223e-06	0.00193515	yes	down	705.74	309.663
TRINITY_DN55409_c0_g1		0.014	-6.18511	4.06743e-06	0.00196007	yes	down	3.18667	0.0466667
TRINITY_DN83835_c0_g1	putative nuclease HARBI1 [Lingula anatina]	0.386	-1.3725	4.25677e-06	0.00202774	yes	down	48.7	19.9967
TRINITY_DN66687_c0_g1	PREDICTED: LOW QUALITY PROTEIN: cytochrome P450 1A1 [Strongylocentrotus purpuratus]	0.047	-4.40331	4.4612e-06	0.00207737	yes	down	1.17333	0.0633333
TRINITY_DN85154_c2_g2		0.402	-1.31388	5.77912e-06	0.00255261	yes	down	74.9833	31.3967
TRINITY_DN73603_c0_g2	fibrillin-1-like, partial [Stylophora pistillata]	0.004	-8.0494	6.09168e-06	0.00264198	yes	down	85.0267	0.373333
TRINITY_DN80698_c0_g1		0.02	-5.64373	7.12652e-06	0.0029242	yes	down	7.4	0.06
TRINITY_DN83308_c1_g3		0.347	-1.52813	9.32518e-06	0.00368061	yes	down	167.88	58.0667
TRINITY_DN75432_c0_g1		0.346	-1.52974	1.12483e-05	0.00418228	yes	down	165.55	59.5367
TRINITY_DN76864_c1_g1	3 beta-hydroxysteroid dehydrogenase/Delta 5-->4-isomerase-like [Mizuhopecten yessoensis]	0.21	-2.24836	1.25569e-05	0.00448616	yes	down	15.45	3.56333
TRINITY_DN73868_c2_g1		0.112	-3.15309	1.8354e-05	0.00598932	yes	down	4.40333	0.526667
TRINITY_DN22713_c0_g1		0.224	-2.15823	2.09887e-05	0.00669104	yes	down	113.843	23
TRINITY_DN83577_c1_g2		0.363	-1.46121	2.6519e-05	0.0078502	yes	down	47.36	18.2567
TRINITY_DN90196_c2_g1	immune-associated nucleotide-binding protein 8-like isoform X2 [Crassostrea virginica]	0.046	-4.4573	2.97951e-05	0.00863495	yes	down	391.33	58.9267
TRINITY_DN37267_c0_g2		0.01	-6.69485	3.052e-05	0.00878362	yes	down	1.36333	0
TRINITY_DN60572_c0_g2		0.177	-2.49699	3.34096e-05	0.00929257	yes	down	17.63	3.29
TRINITY_DN87366_c0_g1		0.466	-1.10048	3.61594e-05	0.0096681	yes	down	339.227	165.14
TRINITY_DN49357_c0_g1	thioester-containing protein [Azumapecten farreri]	0.413	-1.27456	4.19781e-05	0.0104801	yes	down	749.61	301.817
TRINITY_DN51044_c0_g1	PREDICTED: uncharacterized protein LOC109619185 [Crassostrea gigas]	0.299	-1.74148	4.15737e-05	0.0104801	yes	down	5.6	1.8
TRINITY_DN62235_c0_g1		0.172	-2.53981	4.10132e-05	0.0104801	yes	down	9.07333	1.65667
TRINITY_DN71881_c1_g1	hypothetical protein CGI_10028017 [Crassostrea gigas]	0.35	-1.51384	4.82258e-05	0.0117495	yes	down	2.68333	1.23667
TRINITY_DN86918_c1_g2		0.413	-1.27498	4.87321e-05	0.0117495	yes	down	645.167	265.28
TRINITY_DN83605_c0_g2		0.333	-1.58477	5.03299e-05	0.0119875	yes	down	101.153	33.06
TRINITY_DN89515_c1_g2		0.214	-2.22128	6.20485e-05	0.014129	yes	down	2.68	0.51
TRINITY_DN67251_c0_g1		0.191	-2.38686	6.40678e-05	0.0145091	yes	down	4.69	0.906667
TRINITY_DN77916_c0_g1		0.062	-4.01894	6.46399e-05	0.0145591	yes	down	4.03	0.31
TRINITY_DN72199_c0_g1	PREDICTED: serine/threonine-protein phosphatase 6 regulatory ankyrin repeat subunit C-like [Branchiostoma belcheri]	0.013	-6.2413	6.69499e-05	0.0148374	yes	down	1.22	0
TRINITY_DN56184_c0_g1	PREDICTED: uncharacterized protein LOC101847809 [Aplysia californica]	0.355	-1.49345	7.85741e-05	0.0165324	yes	down	5.75	2.13667
TRINITY_DN90141_c4_g1	uncharacterized protein LOC111101946 isoform X1 [Crassostrea virginica]	0.373	-1.42102	8.42949e-05	0.0173665	yes	down	41.2333	16.97
TRINITY_DN72744_c0_g1		0.111	-3.17003	8.92088e-05	0.0181229	yes	down	2.13667	0.266667
TRINITY_DN81930_c0_g1		0.098	-3.357	8.99467e-05	0.0181837	yes	down	3.66	0.5
TRINITY_DN71447_c1_g3		0.436	-1.19706	0.00010519	0.0203709	yes	down	1031.91	440.757
TRINITY_DN63699_c0_g1	hypothetical protein LOTGIDRAFT_155462 [Lottia gigantea]	0.472	-1.08196	0.000111471	0.0213875	yes	down	185.223	91.34
TRINITY_DN68713_c3_g1		0.112	-3.15536	0.000117972	0.0224272	yes	down	5.50333	0.683333
TRINITY_DN89394_c8_g1	PREDICTED: cubilin [Neodiprion lecontei]	0.342	-1.54586	0.0001332	0.0244348	yes	down	15.0033	5.03
TRINITY_DN64071_c0_g1	hypothetical protein C0Q70_06412 [Pomacea canaliculata]	0.453	-1.14364	0.000142825	0.0258476	yes	down	770.34	361.87
TRINITY_DN88131_c0_g1	MAM and LDL-receptor class A domain-containing protein 2-like [Mizuhopecten yessoensis]	0.178	-2.49191	0.00015263	0.0272648	yes	down	1.25	0.26
TRINITY_DN70845_c0_g1	hypothetical protein LOTGIDRAFT_229628 [Lottia gigantea]	0.38	-1.39647	0.000158989	0.0278016	yes	down	205.043	81.1333
TRINITY_DN74550_c0_g1		0.309	-1.69618	0.000160661	0.0278588	yes	down	24.59	7.84
TRINITY_DN75893_c0_g1	hypothetical protein C0Q70_02255 [Pomacea canaliculata]	0.072	-3.80314	0.000163689	0.0282658	yes	down	24.8667	1.45333
TRINITY_DN77379_c2_g2		0.031	-4.9962	0.000174148	0.0296691	yes	down	1.04333	0.03
TRINITY_DN78456_c0_g2	hypothetical protein C0Q70_03857 [Pomacea canaliculata]	0.353	-1.50177	0.000175706	0.0297216	yes	down	5.75	2.24333
TRINITY_DN80695_c1_g1		0.389	-1.36392	0.000181397	0.0302243	yes	down	32.9833	13.6967
TRINITY_DN76529_c0_g1		0.168	-2.57502	0.000191565	0.0317562	yes	down	0.966667	0.15
TRINITY_DN83835_c0_g2	cubilin [Orussus abietinus]	0.384	-1.38105	0.000192567	0.031795	yes	down	13.1467	5.21667
TRINITY_DN79300_c0_g1		0.463	-1.11192	0.000201461	0.0327577	yes	down	27.4667	13.38
TRINITY_DN61397_c0_g1	DNA-directed RNA polymerase III subunit RPC4 [Lingula anatina]	0.399	-1.32438	0.000221098	0.0352422	yes	down	38.3067	14.9167
TRINITY_DN84082_c0_g1	hypothetical protein LOTGIDRAFT_172946 [Lottia gigantea]	0.328	-1.60632	0.000234786	0.0368569	yes	down	5.35333	2.25667
TRINITY_DN72751_c0_g1		0.305	-1.7127	0.000245334	0.0379977	yes	down	20.3767	7.37333
TRINITY_DN71128_c0_g1		0.315	-1.66559	0.00024572	0.0379977	yes	down	5.48667	1.50333
TRINITY_DN45183_c0_g1		0.417	-1.26185	0.000251189	0.0385556	yes	down	50.5667	22.4867
TRINITY_DN82120_c1_g1	PREDICTED: branched-chain-amino-acid aminotransferase, cytosolic-like [Aplysia californica]	0.425	-1.23381	0.000272882	0.0408268	yes	down	11.5833	5.3
TRINITY_DN90224_c6_g1	polypeptide N-acetylgalactosaminyltransferase 5-like isoform X3 [Crassostrea virginica]	0.453	-1.14326	0.000281275	0.0414836	yes	down	20.9967	11.1767
TRINITY_DN54263_c0_g1		0.422	-1.24441	0.0002882	0.0422045	yes	down	696.017	307.573
TRINITY_DN71691_c4_g1	PREDICTED: polyubiquitin-C isoform X2 [Manacus vitellinus]	0.42	-1.25231	0.000297059	0.0429462	yes	down	4228.41	1704.85
TRINITY_DN72219_c0_g1	T-box transcription factor TBX15-like [Mizuhopecten yessoensis]	0.431	-1.21355	0.000307909	0.0442175	yes	down	11.6767	5.27667
TRINITY_DN69337_c0_g1	deleted in malignant brain tumors 1 protein-like [Mizuhopecten yessoensis]	0.03	-5.04137	0.000322609	0.045631	yes	down	0.653333	0.02
TRINITY_DN46716_c0_g1		0.318	-1.65308	0.000346284	0.0478369	yes	down	54.5467	17.4
TRINITY_DN77310_c1_g1		0.024	-5.3628	0.000359549	0.0493403	yes	down	1.64	0.04
TRINITY_DN87306_c0_g1		0.334	-1.58179	0.000361465	0.0494395	yes	down	60.3867	19.8233
TRINITY_DN89654_c0_g1		208.858	7.70638	9.63522e-17	1.99656e-12	yes	up	0.326667	66.2933
TRINITY_DN63757_c0_g1		8.064	3.01147	3.57087e-12	4.93292e-08	yes	up	7.62333	65.2867
TRINITY_DN84562_c0_g1		17.262	4.10954	5.9776e-11	3.539e-07	yes	up	2.53333	43.79
TRINITY_DN90160_c2_g1		9.018	3.17282	5.26991e-11	3.539e-07	yes	up	45.42	452.197
TRINITY_DN90043_c1_g1	hypothetical protein C0Q70_03078 [Pomacea canaliculata]	20.423	4.35214	7.23656e-10	2.99905e-06	yes	up	0.253333	3.25
TRINITY_DN79277_c1_g1	hypothetical protein C0Q70_21215 [Pomacea canaliculata]	8.584	3.10159	1.49587e-09	5.16613e-06	yes	up	4.09667	31.42
TRINITY_DN68901_c6_g2	hypothetical protein LOTGIDRAFT_234291 [Lottia gigantea]	18.993	4.24738	1.42715e-09	5.16613e-06	yes	up	0.183333	3.82333
TRINITY_DN64195_c0_g1		11.219	3.48781	2.43326e-09	7.75705e-06	yes	up	0.763333	9.43333
TRINITY_DN58987_c0_g1		9.416	3.23514	3.70414e-09	1.09651e-05	yes	up	7.50333	66.1267
TRINITY_DN56789_c0_g1		10.384	3.37632	4.20875e-09	1.16282e-05	yes	up	94.8833	1056.91
TRINITY_DN78565_c0_g2	PREDICTED: lysosomal acid phosphatase-like [Branchiostoma belcheri]	10.439	3.38398	5.91499e-09	1.53209e-05	yes	up	1.41667	14.82
TRINITY_DN59221_c1_g1		5.433	2.44165	8.7744e-09	2.04975e-05	yes	up	12.78	70.3
TRINITY_DN76007_c0_g1	zona pellucida domain protein C [Haliotis rufescens]	9.874	3.30366	8.90271e-09	2.04975e-05	yes	up	11.31	121.823
TRINITY_DN66359_c0_g1	hypothetical protein LOTGIDRAFT_160336 [Lottia gigantea]	7.896	2.98111	1.03614e-08	2.26003e-05	yes	up	2.96	24.0367
TRINITY_DN61503_c0_g1		7.01	2.80951	1.178e-08	2.441e-05	yes	up	2.05	15.6967
TRINITY_DN71766_c0_g1	vitalline coat protein C [Haliotis discus discus]	6.966	2.80034	1.83277e-08	3.61692e-05	yes	up	75.3	555.483
TRINITY_DN67784_c0_g1	vitelline envelope zona pellucida domain protein 21 [Haliotis rufescens]	9.935	3.31254	3.8438e-08	5.89995e-05	yes	up	18.7833	205.497
TRINITY_DN56177_c0_g1	vitelline envelope zona pellucida domain protein 20 [Haliotis rufescens]	9.351	3.22519	3.7828e-08	5.89995e-05	yes	up	19.7167	202.757
TRINITY_DN88450_c0_g1	hypothetical protein T265_02616 [Opisthorchis viverrini]	10.322	3.36767	4.35303e-08	6.44294e-05	yes	up	7.42333	73.3367
TRINITY_DN65228_c0_g1		5.456	2.44795	5.45165e-08	7.69463e-05	yes	up	3.41667	18.9933
TRINITY_DN76136_c0_g1	ornithine decarboxylase 1 [Haliotis discus discus]	7.056	2.8188	5.57003e-08	7.69463e-05	yes	up	2.75333	19.9167
TRINITY_DN70658_c5_g2		10.092	3.33507	6.12696e-08	7.93499e-05	yes	up	47.41	557.697
TRINITY_DN39052_c0_g1	PREDICTED: tripartite motif-containing protein 2 [Crassostrea gigas]	11.562	3.53138	8.93665e-08	0.00010893	yes	up	0.18	2.17
TRINITY_DN69242_c0_g1		4.931	2.30178	1.34061e-07	0.00015874	yes	up	28.6433	149.263
TRINITY_DN61670_c0_g1	PREDICTED: sperm-specific protein PHI-2B/PHI-3-like [Branchiostoma belcheri]	7.344	2.87661	1.64619e-07	0.000189509	yes	up	8.18	64.3433
TRINITY_DN83287_c1_g2	GTPase IMAP family member 4-like [Crassostrea virginica]	10.158	3.34454	1.98509e-07	0.000222346	yes	up	2.13	24.2633
TRINITY_DN65088_c0_g1	uncharacterized protein LOC106157056 isoform X1 [Lingula anatina]	7.818	2.96672	2.32974e-07	0.000254083	yes	up	2.25333	19.66
TRINITY_DN70177_c0_g1	vitelline envelope zona pellucida domain 2 type 7 protein [Haliotis asinina]	8.224	3.03977	2.64851e-07	0.000274406	yes	up	104.963	983.54
TRINITY_DN53585_c0_g1	cadherin-related tumor suppressor [Onthophagus taurus]	9.46	3.24186	2.72711e-07	0.000275658	yes	up	6.99	72.2967
TRINITY_DN77006_c0_g1	vitelline envelope zona pellucida domain 14, partial [Haliotis kamtschatkana]	9.036	3.1757	3.33055e-07	0.000320995	yes	up	1.02333	10.3467
TRINITY_DN70271_c3_g1	vitelline envelope zona pellucida domain 4 [Haliotis corrugata]	8.156	3.02783	3.78045e-07	0.000351813	yes	up	74.6633	675.727
TRINITY_DN45839_c0_g1	vitelline envelope zona pellucida domain 9 [Haliotis fulgens]	8.316	3.05589	3.86519e-07	0.000351813	yes	up	23.9467	222.623
TRINITY_DN63112_c0_g1	hypothetical protein LOTGIDRAFT_228563 [Lottia gigantea]	16.046	4.00415	3.90497e-07	0.000351813	yes	up	0.363333	5.99
TRINITY_DN63530_c0_g1	uncharacterized protein LOC110451949 [Mizuhopecten yessoensis]	13.466	3.75121	4.49652e-07	0.000381034	yes	up	0.49	5.47
TRINITY_DN61990_c0_g1		82.397	6.36452	4.3921e-07	0.000381034	yes	up	0.286667	22.3167
TRINITY_DN69262_c1_g1	hypothetical protein LOTGIDRAFT_143023 [Lottia gigantea]	6.504	2.70143	5.33953e-07	0.000433895	yes	up	0.326667	2.28333
TRINITY_DN34009_c0_g1	PREDICTED: uncharacterized protein LOC589437 isoform X3 [Strongylocentrotus purpuratus]	28.14	4.81453	5.51814e-07	0.000438554	yes	up	0.33	9.23667
TRINITY_DN70271_c0_g1	vitelline envelope zona pellucida domain protein 30 [Haliotis rufescens]	9.405	3.23348	5.60851e-07	0.000438554	yes	up	57.7667	530.73
TRINITY_DN71579_c0_g1	zona pellucida domain protein B [Haliotis rufescens]	8.192	3.03415	8.02562e-07	0.000615936	yes	up	10.3	91.8967
TRINITY_DN57289_c0_g1	ornithine decarboxylase 1 [Haliotis discus discus]	12.962	3.69626	9.00474e-07	0.000676623	yes	up	0.14	1.89
TRINITY_DN30179_c0_g1	hypothetical protein C0Q70_08553, partial [Pomacea canaliculata]	11.08	3.46995	9.14289e-07	0.000676623	yes	up	0.97	11.9567
TRINITY_DN73194_c0_g1		8.672	3.11638	9.67816e-07	0.00070367	yes	up	7.4	81.7833
TRINITY_DN62662_c0_g1	hypothetical protein LOTGIDRAFT_200505 [Lottia gigantea]	6.963	2.79962	9.99208e-07	0.000704664	yes	up	1.09667	8.44
TRINITY_DN67161_c0_g1	heat shock protein 70 [Cellana toreuma]	6.339	2.66431	1.1065e-06	0.000764281	yes	up	0.463333	3.01
TRINITY_DN67978_c0_g1		10.409	3.37979	1.19329e-06	0.000810713	yes	up	3.20667	34.1267
TRINITY_DN68056_c0_g3	hypothetical protein AC249_AIPGENE8780 [Exaiptasia pallida]	20.883	4.38423	1.28073e-06	0.000856088	yes	up	14.11	259.37
TRINITY_DN54419_c0_g1	hypothetical protein ASZ78_008251 [Callipepla squamata]	2.702	1.43405	1.48831e-06	0.000979045	yes	up	35.7667	96.0367
TRINITY_DN80719_c1_g2	cysteine-rich, acidic integral membrane protein-like [Mizuhopecten yessoensis]	8.714	3.12334	1.61684e-06	0.00104698	yes	up	0.703333	6.55333
TRINITY_DN72414_c0_g1	PREDICTED: ankyrin repeat domain-containing protein 42-like isoform X2 [Aplysia californica]	4.694	2.23077	1.65217e-06	0.0010534	yes	up	6.71333	14.5933
TRINITY_DN85684_c2_g2	transposable element tcb1 transposase [Lasius niger]	13.66	3.7719	1.73641e-06	0.00109033	yes	up	0.25	3.41
TRINITY_DN78143_c4_g1		5.109	2.35317	1.8054e-06	0.00111673	yes	up	1325.58	6859.16
TRINITY_DN88029_c1_g4	hypothetical protein LOTGIDRAFT_91642, partial [Lottia gigantea]	9.383	3.23006	1.94983e-06	0.00118834	yes	up	0.496667	5.00333
TRINITY_DN20164_c0_g1	hypothetical protein C0Q70_20873 [Pomacea canaliculata]	9.746	3.28486	2.27688e-06	0.00134801	yes	up	3.25667	32.0267
TRINITY_DN79264_c1_g1		8.451	3.07913	2.44246e-06	0.00140587	yes	up	4.77333	45.4133
TRINITY_DN68763_c0_g1		8.306	3.05423	2.56192e-06	0.00145443	yes	up	114.083	1032.21
TRINITY_DN84985_c0_g1	PREDICTED: hydroxylysine kinase [Tribolium castaneum]	9.912	3.30913	2.73394e-06	0.00149082	yes	up	0.26	3.63
TRINITY_DN43856_c0_g1		12.343	3.6256	2.68265e-06	0.00149082	yes	up	0.31	4.15333
TRINITY_DN88333_c2_g4	PREDICTED: tubulin beta chain-like [Octopus bimaculoides]	12.068	3.5931	2.72141e-06	0.00149082	yes	up	4.39333	51.14
TRINITY_DN51059_c0_g1	vitelline envelope zona pellucida domain protein 16 [Haliotis rufescens]	15.114	3.91779	2.92796e-06	0.00157589	yes	up	0.29	4.45
TRINITY_DN56597_c0_g1	vitelline envelope zona pellucida domain 5 [Haliotis fulgens]	7.787	2.96105	3.45211e-06	0.00183358	yes	up	17.6267	150.75
TRINITY_DN63386_c0_g1	PREDICTED: coiled-coil domain-containing protein 153-like [Aplysia californica]	3.041	1.60448	3.49522e-06	0.00183358	yes	up	9.64	30.2467
TRINITY_DN79415_c0_g1		2.532	1.34	3.53987e-06	0.00183379	yes	up	31.85	85.02
TRINITY_DN68175_c0_g1	vitelline envelope zona pellucida domain 6 [Haliotis fulgens]	7.091	2.82603	3.97836e-06	0.00196007	yes	up	8.19333	70.18
TRINITY_DN12155_c0_g1	PREDICTED: 28S ribosomal protein S28, mitochondrial-like [Octopus bimaculoides]	2.873	1.52276	3.99025e-06	0.00196007	yes	up	35.93	106.623
TRINITY_DN72713_c0_g1		6.004	2.58584	4.05308e-06	0.00196007	yes	up	0.9	4.85
TRINITY_DN66167_c0_g1	uncharacterized protein LOC111106199 isoform X4 [Crassostrea virginica]	4.823	2.27001	4.01084e-06	0.00196007	yes	up	1.40333	6.75333
TRINITY_DN43233_c0_g1	PREDICTED: barrier-to-autointegration factor-like [Priapulus caudatus]	12.869	3.68578	4.36414e-06	0.00205526	yes	up	3.85333	38.5067
TRINITY_DN95247_c0_g1		45.914	5.52086	4.55534e-06	0.00209763	yes	up	0.223333	10.22
TRINITY_DN79744_c0_g1	cysteine sulfinic acid decarboxylase-like isoform X1 [Mizuhopecten yessoensis]	4.691	2.2299	4.63708e-06	0.00211181	yes	up	0.57	2.88667
TRINITY_DN59513_c0_g1	PREDICTED: uncharacterized protein LOC101862217 [Aplysia californica]	5.04	2.33341	4.81902e-06	0.00217081	yes	up	1.31	6.87667
TRINITY_DN83791_c0_g1	hypothetical protein LOTGIDRAFT_124007 [Lottia gigantea]	8.427	3.07505	5.78978e-06	0.00255261	yes	up	0.46	4.23333
TRINITY_DN83347_c0_g3	PREDICTED: uncharacterized protein LOC101857434 [Aplysia californica]	7.127	2.83323	6.11998e-06	0.00264198	yes	up	0.84	6.12333
TRINITY_DN89312_c2_g1	Mx [Haliotis discus discus]	9.107	3.18696	6.33128e-06	0.00270502	yes	up	0.356667	3.37
TRINITY_DN84876_c0_g1	hypothetical protein C0Q70_11454 [Pomacea canaliculata]	6.099	2.60848	6.76068e-06	0.00285901	yes	up	0.55	3.29333
TRINITY_DN62681_c0_g1		18.364	4.19883	6.86486e-06	0.00287374	yes	up	0.353333	6.9
TRINITY_DN78307_c0_g1	PREDICTED: 14-3-3 protein zeta [Galendromus occidentalis]	4.246	2.08599	6.96867e-06	0.00288803	yes	up	0.676667	3.05667
TRINITY_DN78766_c0_g3	PREDICTED: uncharacterized protein LOC105336436 [Crassostrea gigas]	10.584	3.40383	7.74705e-06	0.00314766	yes	up	0.456667	5.27667
TRINITY_DN61830_c0_g1	zona pellucida domain A [Haliotis discus hannai]	7.402	2.88801	7.90552e-06	0.00318086	yes	up	25.68	210.817
TRINITY_DN42101_c0_g1	vitelline envelope zona pellucida domain protein 29 [Haliotis rufescens]	6.808	2.76715	8.11465e-06	0.00323361	yes	up	52.07	390.667
TRINITY_DN64623_c1_g1		4.826	2.27087	9.60621e-06	0.00375576	yes	up	3.19	17.8267
TRINITY_DN67875_c0_g1	hypothetical protein LOTGIDRAFT_237510 [Lottia gigantea]	25.365	4.66475	1.01947e-05	0.00394858	yes	up	0.0866667	2.21
TRINITY_DN65296_c0_g1	PREDICTED: carbohydrate sulfotransferase 4-like, partial [Aplysia californica]	15.191	3.92512	1.10146e-05	0.00414978	yes	up	0.1	1.62
TRINITY_DN74620_c0_g1	PREDICTED: dehydrogenase/reductase SDR family member 11 [Crassostrea gigas]	5.098	2.34982	1.08454e-05	0.00414978	yes	up	3.71667	19.3433
TRINITY_DN23334_c0_g1		17.262	4.10953	1.09182e-05	0.00414978	yes	up	0.726667	12.48
TRINITY_DN82504_c0_g1	hypothetical protein LOTGIDRAFT_233093 [Lottia gigantea]	5.013	2.32577	1.13026e-05	0.00418228	yes	up	0.273333	1.43667
TRINITY_DN77484_c0_g1	uncharacterized protein LOC111128259 [Crassostrea virginica]	6.095	2.60757	1.15371e-05	0.00423127	yes	up	0.576667	3.22667
TRINITY_DN87175_c0_g2	hypothetical protein C0Q70_15779 [Pomacea canaliculata]	3.572	1.83684	1.19087e-05	0.00432922	yes	up	1.07667	4.05667
TRINITY_DN50259_c0_g1	vitelline envelope zona pellucida domain protein 24 [Haliotis rufescens]	6.696	2.7433	1.22005e-05	0.00439675	yes	up	16.6733	124.657
TRINITY_DN82501_c0_g1	vitelline envelope zona pellucida domain protein 27 [Haliotis rufescens]	7.481	2.90328	1.3414e-05	0.00456732	yes	up	4.86333	40.3233
TRINITY_DN85868_c4_g1	PREDICTED: alkaline phosphatase [Crassostrea gigas]	10.901	3.44639	1.3323e-05	0.00456732	yes	up	0.126667	1.43
TRINITY_DN46128_c0_g1	nucleoplasmin-like protein ANO39 isoform X1 [Mizuhopecten yessoensis]	5.877	2.55512	1.34453e-05	0.00456732	yes	up	36.05	232.057
TRINITY_DN73530_c0_g1	cystathionine-beta-synthase [Haliotis discus discus]	13.789	3.78542	1.29516e-05	0.00456732	yes	up	0.433333	6.35333
TRINITY_DN69185_c1_g1		7.214	2.85087	1.32506e-05	0.00456732	yes	up	0.323333	2.46333
TRINITY_DN90227_c8_g3		9.426	3.23658	1.31177e-05	0.00456732	yes	up	0.453333	3.46
TRINITY_DN66410_c2_g1	vitelline envelope zona pellucida domain protein 23 [Haliotis rufescens]	6.717	2.74776	1.49667e-05	0.00504279	yes	up	56.96	424
TRINITY_DN62588_c0_g1	vitelline envelope zona pellucida domain protein 17 [Haliotis rufescens]	7.755	2.95508	1.54813e-05	0.00517413	yes	up	9.25667	78.86
TRINITY_DN68116_c0_g1	cell division cycle protein 20 homolog [Crassostrea virginica]	7.558	2.91796	1.71596e-05	0.00568918	yes	up	1.14667	9.59333
TRINITY_DN63946_c0_g1	PREDICTED: uncharacterized protein LOC101848701 [Aplysia californica]	14.545	3.86247	1.79051e-05	0.0058892	yes	up	0.166667	2.47667
TRINITY_DN89013_c1_g2	macrophage expressed protein [Haliotis diversicolor supertexta]	2.913	1.54235	1.92498e-05	0.00623257	yes	up	9.33667	30.1667
TRINITY_DN59388_c0_g1	macrophage expressed protein [Haliotis rufescens]	26.693	4.73841	2.03518e-05	0.00653828	yes	up	0.0466667	1.32333
TRINITY_DN65933_c0_g1	hypothetical protein LOTGIDRAFT_174928 [Lottia gigantea]	15.814	3.98314	2.11718e-05	0.00669789	yes	up	0.07	1.15333
TRINITY_DN73129_c1_g1	Uncharacterized protein APZ42_004707, partial [Daphnia magna]	11.415	3.51289	2.16867e-05	0.00680881	yes	up	0.97	11.7333
TRINITY_DN53380_c0_g1		16.693	4.06113	2.31796e-05	0.0072228	yes	up	0.15	2.70333
TRINITY_DN75164_c0_g1	vitelline envelope zona pellucida domain protein 16 [Haliotis rufescens]	7.041	2.81569	2.34012e-05	0.00723742	yes	up	9.87333	76.65
TRINITY_DN60205_c0_g1		3.694	1.88521	2.37116e-05	0.0072791	yes	up	11.9633	44.9567
TRINITY_DN90115_c2_g1	hypothetical protein LOTGIDRAFT_230483 [Lottia gigantea]	3.349	1.74393	2.43259e-05	0.00741277	yes	up	5.63333	20.0133
TRINITY_DN71177_c1_g1	tryptophan-2,3-dioxygenase, partial [Leptochiton asellus]	9.481	3.24503	2.45241e-05	0.00741864	yes	up	0.306667	2.93333
TRINITY_DN58598_c0_g1	vitelline envelope zona pellucida domain protein 12 [Haliotis rufescens]	6.018	2.58927	2.64985e-05	0.0078502	yes	up	9.98333	66.97
TRINITY_DN62681_c1_g1		6.439	2.68694	2.63808e-05	0.0078502	yes	up	80.8433	513.277
TRINITY_DN83202_c0_g1		13.835	3.79022	2.81804e-05	0.00828283	yes	up	0.25	3.44
TRINITY_DN79347_c0_g1	GTPase IMAP family member 4 [Piliocolobus tephrosceles]	3.353	1.7453	2.91493e-05	0.00850729	yes	up	5.23667	18.5433
TRINITY_DN71215_c1_g1		2.421	1.27584	3.11389e-05	0.00883897	yes	up	25.5433	60.59
TRINITY_DN79729_c2_g1		8.07	3.01254	3.09922e-05	0.00883897	yes	up	0.36	3.15667
TRINITY_DN72501_c0_g1	cornifelin homolog A-like isoform X3 [Mizuhopecten yessoensis]	11.103	3.47288	3.19191e-05	0.00899879	yes	up	0.33	3.62667
TRINITY_DN72973_c0_g4	hypothetical protein LOTGIDRAFT_208961 [Lottia gigantea]	3.078	1.62208	3.32451e-05	0.00929257	yes	up	3.41667	11.25
TRINITY_DN77894_c0_g1	hypothetical protein LOTGIDRAFT_171756 [Lottia gigantea]	3.184	1.67074	3.47827e-05	0.00960999	yes	up	0.726667	2.46667
TRINITY_DN69520_c0_g1		5.054	2.33737	3.50736e-05	0.00962619	yes	up	2.87667	15.3833
TRINITY_DN81717_c0_g2	hypothetical protein T265_03153 [Opisthorchis viverrini]	3.708	1.89053	3.54027e-05	0.00965259	yes	up	1.54333	5.75667
TRINITY_DN74788_c0_g2		5.095	2.34908	3.61395e-05	0.0096681	yes	up	0.453333	2.44667
TRINITY_DN74258_c4_g1	nitric oxide synthase [Stramonita haemastoma]	8.416	3.0731	3.58791e-05	0.0096681	yes	up	0.896667	8.76333
TRINITY_DN53075_c0_g1		8.396	3.06964	3.69102e-05	0.00980558	yes	up	1.31	11.99
TRINITY_DN67897_c0_g2	uncharacterized protein C5orf49 homolog isoform X2 [Crassostrea virginica]	4.01	2.00352	3.73776e-05	0.00982295	yes	up	3.01	12.3467
TRINITY_DN83504_c0_g1	hypothetical protein C0Q70_05706 [Pomacea canaliculata]	2.615	1.38667	3.74497e-05	0.00982295	yes	up	4.62	5.46
TRINITY_DN89155_c0_g2	Collagen alpha-	84	6.39232	3.93144e-05	0.0102472	yes	up	0	3.92667
TRINITY_DN81453_c0_g1		13.861	3.79293	4.1966e-05	0.0104801	yes	up	0.246667	3.62
TRINITY_DN81389_c0_g3		5.618	2.48998	4.06827e-05	0.0104801	yes	up	1.1	6.72667
TRINITY_DN4005_c0_g1		3.237	1.69464	4.19153e-05	0.0104801	yes	up	3.99667	13.4267
TRINITY_DN74268_c0_g1	calmodulin [Haliotis discus discus]	4.347	2.1201	4.17835e-05	0.0104801	yes	up	1.23667	7.28333
TRINITY_DN89990_c1_g1	PREDICTED: deleted in malignant brain tumors 1 protein-like [Aplysia californica]	4.092	2.03269	4.25039e-05	0.0105478	yes	up	15.1733	50.39
TRINITY_DN56948_c0_g1		9.636	3.26849	4.86628e-05	0.0117495	yes	up	0.8	7.91667
TRINITY_DN77083_c2_g1	PREDICTED: kinesin-like protein KIF19 [Aplysia californica]	4.8	2.26318	4.8509e-05	0.0117495	yes	up	0.376667	1.87
TRINITY_DN47836_c0_g1		18.721	4.22659	4.87637e-05	0.0117495	yes	up	1.29333	26.3967
TRINITY_DN88688_c0_g1	protein FAM166B-like [Mizuhopecten yessoensis]	7.112	2.83025	4.98232e-05	0.0119354	yes	up	0.286667	1.38
TRINITY_DN73185_c0_g1	vitelline envelope zona pellucida domain 10 [Haliotis fulgens]	6.057	2.5985	5.13038e-05	0.0121496	yes	up	6.58	43.5767
TRINITY_DN54598_c0_g1	PREDICTED: abhydrolase domain-containing protein 15-like [Saccoglossus kowalevskii]	4.321	2.11134	5.17643e-05	0.012189	yes	up	1.45333	6.79333
TRINITY_DN90180_c4_g2	fusarin C synthetase-like [Mizuhopecten yessoensis]	5.644	2.49676	5.32505e-05	0.0124681	yes	up	0.83	6.28667
TRINITY_DN51071_c0_g1		8.345	3.06086	5.38356e-05	0.0125343	yes	up	0.32	2.91
TRINITY_DN75882_c0_g1		8.081	3.0146	5.68196e-05	0.0131552	yes	up	0.483333	4.18333
TRINITY_DN62681_c2_g1	basic proline-rich protein-like, partial [Rhincodon typus]	11.662	3.54368	5.73391e-05	0.0132017	yes	up	0.596667	7.92333
TRINITY_DN89437_c4_g1	hypothetical protein LOTGIDRAFT_133032 [Lottia gigantea]	10.708	3.42067	6.17296e-05	0.014129	yes	up	0.133333	1.5
TRINITY_DN83717_c0_g2	PREDICTED: malignant fibrous histiocytoma-amplified sequence 1 homolog [Aplysia californica]	4.458	2.15647	6.5405e-05	0.0146518	yes	up	0.456667	2.09667
TRINITY_DN70513_c0_g1		6.658	2.73506	6.68652e-05	0.0148374	yes	up	33.6567	224.887
TRINITY_DN20003_c0_g1		31.728	4.98771	6.82055e-05	0.0150353	yes	up	0.113333	3.57
TRINITY_DN74898_c2_g1	vitelline envelope zona pellucida domain 3 [Haliotis rufescens]	6.143	2.61904	7.16794e-05	0.0157175	yes	up	12.33	83.9067
TRINITY_DN88400_c1_g2		7.792	2.96194	7.45485e-05	0.0161755	yes	up	2.52667	21.04
TRINITY_DN83473_c6_g2		9.533	3.25288	7.42636e-05	0.0161755	yes	up	6.55667	60.8
TRINITY_DN88509_c0_g2	hypothetical protein LOTGIDRAFT_228278 [Lottia gigantea]	6.554	2.71241	7.50943e-05	0.016209	yes	up	9.17667	69.8467
TRINITY_DN62589_c0_g1	uncharacterized protein LOC111104768 [Crassostrea virginica]	3.246	1.69846	7.56763e-05	0.01625	yes	up	8.03667	26.7233
TRINITY_DN84107_c1_g1		11.073	3.46893	7.67943e-05	0.0164051	yes	up	0.0766667	1.02333
TRINITY_DN64886_c0_g1	vitelline envelope zona pellucida domain protein 18 [Haliotis rufescens]	6.128	2.61544	7.7945e-05	0.0165324	yes	up	14.0933	95.43
TRINITY_DN84313_c1_g1	PREDICTED: trichohyalin-like isoform X2 [Biomphalaria glabrata]	9.07	3.18108	7.8587e-05	0.0165324	yes	up	0.17	1.55
TRINITY_DN74470_c1_g2	uncharacterized protein LOC111118373 isoform X1 [Crassostrea virginica]	13.011	3.70163	7.97782e-05	0.0166982	yes	up	0.0833333	1.18667
TRINITY_DN69935_c0_g1	collagen type XXII alpha 1-like protein, partial [Haliotis diversicolor]	2.723	1.44516	8.25153e-05	0.0171843	yes	up	23.9933	69.4033
TRINITY_DN89268_c1_g1	PREDICTED: forkhead-associated domain-containing protein 1-like [Aplysia californica]	5.554	2.47343	8.46474e-05	0.0173665	yes	up	0.21	1.24667
TRINITY_DN68171_c0_g1	hypothetical protein C0Q70_05576 [Pomacea canaliculata]	7.906	2.98286	8.39523e-05	0.0173665	yes	up	0.193333	1.6
TRINITY_DN82410_c0_g2	PREDICTED: uncharacterized protein LOC107337721 [Acropora digitifera]	5.224	2.38519	8.91685e-05	0.0181229	yes	up	0.45	2.27333
TRINITY_DN67819_c0_g1	uncharacterized protein CXorf65 homolog isoform X1 [Mizuhopecten yessoensis]	15.108	3.91729	9.05142e-05	0.0182096	yes	up	0.22	3.23667
TRINITY_DN85357_c2_g1	hypothetical protein LOTGIDRAFT_230469 [Lottia gigantea]	4.103	2.03654	9.24265e-05	0.0185045	yes	up	1.19	4.79667
TRINITY_DN64409_c0_g1	Myosin light chain kinase, smooth muscle [Stylophora pistillata]	5.135	2.36033	9.61911e-05	0.0190739	yes	up	0.743333	5.83333
TRINITY_DN85955_c1_g1	uncharacterized protein LOC111134453 isoform X2 [Crassostrea virginica]	3.712	1.89226	9.60337e-05	0.0190739	yes	up	1.53333	4.03667
TRINITY_DN76264_c3_g7	developmentally-regulated vdg3 [Haliotis asinina]	2.081	1.05742	9.81026e-05	0.0193603	yes	up	5248.18	10528.1
TRINITY_DN89392_c0_g2	PREDICTED: WD repeat-containing protein on Y chromosome-like [Aplysia californica]	4.548	2.18511	9.89113e-05	0.0194274	yes	up	0.41	1.86667
TRINITY_DN65389_c1_g1	interferon-induced 44-like protein [Haliotis discus discus]	47.937	5.58307	0.000101021	0.0197482	yes	up	0.0233333	1.5
TRINITY_DN89330_c3_g3	sulfotransferase 1 family member D1-like [Mizuhopecten yessoensis]	19.493	4.28486	0.000102131	0.0198714	yes	up	0.293333	5.89667
TRINITY_DN85165_c0_g1	PREDICTED: uncharacterized protein LOC106074028 [Biomphalaria glabrata]	4.036	2.01286	0.000110073	0.0212174	yes	up	14.0133	64.15
TRINITY_DN74952_c1_g2	vitelline envelope receptor of lysin, partial [Haliotis discus hannai]	4.838	2.27435	0.0001147	0.0219056	yes	up	7.70333	41.31
TRINITY_DN82933_c4_g2		4.446	2.15253	0.000119172	0.0224494	yes	up	3.41333	13.97
TRINITY_DN71425_c0_g1	PREDICTED: uncharacterized protein LOC106067100 isoform X3 [Biomphalaria glabrata]	7.24	2.85602	0.000119107	0.0224494	yes	up	1.49333	10.6633
TRINITY_DN50269_c0_g1	mynd domain, partial [Mytilus galloprovincialis]	5.142	2.36246	0.000124623	0.0233699	yes	up	3.88	21.9
TRINITY_DN85758_c0_g1	hypothetical protein C0Q70_03202 [Pomacea canaliculata]	12.019	3.58727	0.000129581	0.0241903	yes	up	0.0866667	1.1
TRINITY_DN82648_c0_g1		3.585	1.84214	0.000130172	0.0241916	yes	up	6.96333	25.58
TRINITY_DN86975_c0_g1	PREDICTED: patched domain-containing protein 3-like [Aplysia californica]	2.433	1.28268	0.000131726	0.024371	yes	up	3.68	9.79667
TRINITY_DN79047_c1_g1	hypothetical protein LOTGIDRAFT_237549 [Lottia gigantea]	4.624	2.20914	0.000133249	0.0244348	yes	up	0.733333	3.47667
TRINITY_DN79661_c1_g2	hypothetical protein EGM_14852, partial [Macaca fascicularis]	3.613	1.8533	0.000138419	0.0252708	yes	up	1.44	5.41667
TRINITY_DN63859_c0_g1	PREDICTED: coiled-coil domain-containing protein 33-like [Biomphalaria glabrata]	10.047	3.32871	0.000140988	0.025627	yes	up	0.126667	1.35667
TRINITY_DN70271_c2_g1	vitelline envelope zona pellucida domain 2 type 1 protein [Haliotis asinina]	5.522	2.46517	0.000147253	0.0265331	yes	up	125.487	760.46
TRINITY_DN86372_c0_g1	ankyrin repeat and EF-hand domain-containing protein 1-like isoform X1 [Mizuhopecten yessoensis]	3.255	1.70267	0.000148086	0.0265677	yes	up	0.433333	1.55
TRINITY_DN84729_c0_g3		7.607	2.92723	0.000154762	0.027527	yes	up	0.53	4.72
TRINITY_DN57099_c0_g1		6.095	2.60765	0.000156387	0.0276972	yes	up	29.1333	196.93
TRINITY_DN78801_c0_g1	multiple epidermal growth factor-like domains protein 10 [Crassostrea virginica]	4.609	2.20436	0.000157748	0.0277194	yes	up	0.65	3.26667
TRINITY_DN70617_c0_g1	PREDICTED: uncharacterized protein LOC101845427 [Aplysia californica]	5.56	2.47506	0.00015785	0.0277194	yes	up	0.366667	2.07667
TRINITY_DN45276_c1_g1	hypothetical protein LOTGIDRAFT_158614 [Lottia gigantea]	21.981	4.45818	0.000160144	0.0278588	yes	up	0.31	6.53667
TRINITY_DN84874_c0_g1		4.597	2.20083	0.000167324	0.0287734	yes	up	0.67	3.28667
TRINITY_DN49260_c0_g1	calmodulin [Haliotis discus discus]	3.158	1.65891	0.000174151	0.0296691	yes	up	13.4367	44.0733
TRINITY_DN67810_c0_g2	hypothetical protein C0Q70_16036 [Pomacea canaliculata]	19.017	4.24921	0.00017468	0.0296691	yes	up	0.0466667	0.943333
TRINITY_DN60720_c0_g1	PREDICTED: uncharacterized protein LOC105317929 isoform X5 [Crassostrea gigas]	6.316	2.65891	0.000180034	0.0302243	yes	up	0.103333	0.683333
TRINITY_DN82119_c4_g1	hypothetical protein C0Q70_06255 [Pomacea canaliculata]	2.135	1.0943	0.00018106	0.0302243	yes	up	7.12667	16.2267
TRINITY_DN72230_c0_g1	toll-like recptor 3 [Oncomelania hupensis]	2.811	1.49087	0.000181595	0.0302243	yes	up	1.34	3.95
TRINITY_DN53039_c0_g1		3.604	1.84963	0.000196173	0.0321343	yes	up	7.25667	33.5267
TRINITY_DN82819_c2_g1	hypothetical protein LOTGIDRAFT_227335 [Lottia gigantea]	4.406	2.13937	0.00019601	0.0321343	yes	up	2.31	10.6067
TRINITY_DN51534_c0_g1	calponin [Haliotis diversicolor]	3.008	1.58871	0.000201559	0.0327577	yes	up	2.75667	8.66
TRINITY_DN75605_c0_g1	protein FAM221A-like [Mizuhopecten yessoensis]	4.688	2.22895	0.000205484	0.0332652	yes	up	0.376667	1.81667
TRINITY_DN10634_c0_g1		10.381	3.37585	0.000207217	0.0334151	yes	up	0.73	7.94333
TRINITY_DN27367_c0_g1	PREDICTED: cytochrome P450 1B1-like [Aplysia californica]	4.801	2.26337	0.000214539	0.0344618	yes	up	1.55	8.34333
TRINITY_DN71405_c0_g1		3.93	1.97451	0.000218389	0.0349448	yes	up	4.24	16.4567
TRINITY_DN65234_c1_g1	hypothetical protein LOTGIDRAFT_203908 [Lottia gigantea]	7.059	2.81949	0.000225548	0.0358138	yes	up	0.426667	3.09667
TRINITY_DN76572_c0_g1		5.004	2.32311	0.000226774	0.0358709	yes	up	0.393333	2.59
TRINITY_DN55837_c0_g1		3.269	1.70867	0.000230851	0.0363771	yes	up	5.53333	15.3267
TRINITY_DN63827_c0_g1		6.899	2.78644	0.000235834	0.0368817	yes	up	0.273333	2.05667
TRINITY_DN87086_c0_g1	hypothetical protein KP79_PYT10988 [Mizuhopecten yessoensis]	9.759	3.28672	0.00023746	0.0369964	yes	up	0.06	0.75
TRINITY_DN44027_c0_g1	uncharacterized protein ENSP00000372125 homolog [Crassostrea virginica]	3.822	1.93432	0.000247628	0.0381504	yes	up	0.71	2.81333
TRINITY_DN59370_c0_g1	PREDICTED: protein FAM221B-like [Crassostrea gigas]	4.851	2.2782	0.000256567	0.0392358	yes	up	0.67	3.46
TRINITY_DN68569_c0_g1	hypothetical protein LOTGIDRAFT_154749 [Lottia gigantea]	3.685	1.88151	0.000258773	0.039357	yes	up	1.64	4.34
TRINITY_DN67797_c0_g1	hypothetical protein LOTGIDRAFT_239422 [Lottia gigantea]	3.748	1.90598	0.000259259	0.039357	yes	up	6.57667	21.8467
TRINITY_DN80625_c0_g1	calcium-activated chloride channel regulator 3A-1 [Lingula anatina]	3.687	1.88243	0.000260994	0.0394757	yes	up	0.486667	1.94667
TRINITY_DN74587_c0_g1	PREDICTED: probable glutathione S-transferase 6 [Aplysia californica]	4.331	2.11483	0.000268649	0.0404859	yes	up	1.67	7.6
TRINITY_DN88392_c1_g4	hypothetical protein LOTGIDRAFT_188920, partial [Lottia gigantea]	13.017	3.70228	0.000270884	0.0406748	yes	up	0.22	2.86333
TRINITY_DN72214_c0_g1		9.869	3.30296	0.000275938	0.0409881	yes	up	0.62	5.13667
TRINITY_DN74491_c0_g1	uncharacterized protein LOC110443887 [Mizuhopecten yessoensis]	5.924	2.56664	0.000275313	0.0409881	yes	up	0.33	1.96667
TRINITY_DN67848_c1_g1	PREDICTED: gelsolin-like protein 2 [Biomphalaria glabrata]	2.974	1.5725	0.000277887	0.0411303	yes	up	19.6567	54.1567
TRINITY_DN87986_c3_g1		40.572	5.34241	0.000286783	0.042146	yes	up	0.02	1.01333
TRINITY_DN55862_c0_g1	hypothetical protein LOTGIDRAFT_116754 [Lottia gigantea]	64.505	6.01134	0.000291394	0.042522	yes	up	0	1.29667
TRINITY_DN84416_c0_g1	PREDICTED: protein IQ-DOMAIN 14 isoform X1 [Crassostrea gigas]	8.19	3.03391	0.000293078	0.0426176	yes	up	0.186667	2.54667
TRINITY_DN81575_c0_g1		5.056	2.33806	0.00029741	0.0429462	yes	up	0.623333	3.26
TRINITY_DN77812_c0_g1	PREDICTED: solute carrier family 22 member 16-like [Aplysia californica]	5.648	2.49767	0.000308348	0.0442175	yes	up	0.21	1.25
TRINITY_DN46343_c0_g1	uncharacterized protein LOC110442695 [Mizuhopecten yessoensis]	3.008	1.58872	0.000310793	0.0444144	yes	up	5.41667	16.7667
TRINITY_DN54067_c0_g1	hypothetical protein C0Q70_05410 [Pomacea canaliculata]	6.207	2.63389	0.000314834	0.0448374	yes	up	13.4	77.5133
TRINITY_DN89261_c1_g1	hypothetical protein C0Q70_03967 [Pomacea canaliculata]	3.077	1.62144	0.000322552	0.045631	yes	up	1.06667	3.41333
TRINITY_DN66682_c0_g1	PREDICTED: iroquois-class homeodomain protein IRX-6 [Crassostrea gigas]	3.819	1.93318	0.00032626	0.0459905	yes	up	1.79	6.88333
TRINITY_DN55182_c0_g1	PREDICTED: cell number regulator 10-like [Biomphalaria glabrata]	2.079	1.0556	0.0003325	0.0463966	yes	up	71.1367	158.73
TRINITY_DN67959_c0_g1	hypothetical protein C0Q70_06103 [Pomacea canaliculata]	2.413	1.27064	0.000331564	0.0463966	yes	up	4.65667	11.8133
TRINITY_DN79778_c2_g1	hypothetical protein C0Q70_02449 [Pomacea canaliculata]	2.918	1.5448	0.000330858	0.0463966	yes	up	10.1667	31.23
TRINITY_DN70982_c0_g1	hypothetical protein LOTGIDRAFT_232041 [Lottia gigantea]	9.917	3.30986	0.000344799	0.0477909	yes	up	0.196667	2.12667
TRINITY_DN80151_c2_g4		67.118	6.06863	0.000348935	0.0480429	yes	up	0	9.06667
TRINITY_DN70689_c0_g1	PREDICTED: uncharacterized protein LOC105330666 [Crassostrea gigas]	4.025	2.00913	0.000363271	0.0495232	yes	up	2.61667	11.64
TRINITY_DN54008_c0_g1	Small lysine-rich protein 1 [Mizuhopecten yessoensis]	3.573	1.83713	0.000364772	0.0495647	yes	up	3.70667	13.2867
