# Supplementary material for: The Enhanced Immune Protection in Small Abalone Haliotis diversicolor Against a Secondary Infection With Vibrio harveyi
Source: Front Immunol. 2021 Jul 6;12:685896. doi: 10.3389/fimmu.2021.685896 (PMC8290317; doi:10.3389/fimmu.2021.685896)
Supplement: Supplementary file 2 [file Table_2.xlsx]

## Sheet: subcluster 1
Gene_id	C12	L12	LL12	length	GO_id	GO_term	Go_description	KO_id	KO_name	Pathway_id	Pathway_definition	COG_id	COG_Functional Categories	NR_hit-name	NR_description	Swiss-Prot_hit-name	Swiss-Prot_description	Pfam_id	Domain	Domain description
TRINITY_DN20242_c0_g1	0.197749	0.0218674	-0.219616	419	------	------	------	K19519	TGFBI, BIGH3	------	------	------	------	XP_022322647.1	LOW QUALITY PROTEIN: uncharacterized protein LOC111124078 [Crassostrea virginica]	gi|6919845|sp|Q95215.2|BGH3_RABIT;;	RecName: Full=Transforming growth factor-beta-induced protein ig-h3; Short=Beta ig-h3; AltName: Full=Kerato-epithelin; AltName: Full=RGD-containing collagen-associated protein; Short=RGD-CAP; Flags: Precursor;;	PF02469.19	Fasciclin	Fasciclin domain
TRINITY_DN22713_c0_g1	-0.0357396	0.357817	-0.322077	329	------	------	------	------	------	------	------	------	------	------	------	------	------	------	------	------
TRINITY_DN23996_c0_g1	0.254091	-0.0957065	-0.158384	609	GO:0043065;;GO:0043065;;GO:0016020;;GO:0005739;;GO:0016020;;GO:0005739;;GO:0016021;	biological_process;;biological_process;;cellular_component;;cellular_component;;cellular_component;;cellular_component;;cellular_component;;	BP:positive regulation of apoptotic process;;BP:positive regulation of apoptotic process;;CC:membrane;;CC:mitochondrion;;CC:membrane;;CC:mitochondrion;;CC:integral component of membrane;;	------	------	------	------	------	------	XP_018022864.1	PREDICTED: pro-resilin-like [Hyalella azteca]	gi|928505947|sp|Q9UJ55.2|MAGL2_HUMAN;;	RecName: Full=MAGE-like protein 2; AltName: Full=Necdin-like protein 1; AltName: Full=Protein nM15;;	------	------	------
TRINITY_DN30324_c0_g1	0.322737	-0.0686045	-0.254133	1360	------	------	------	------	------	------	------	------	------	XP_011677605.1	PREDICTED: uncharacterized protein LOC105444702 [Strongylocentrotus purpuratus]	------	------	------	------	------
TRINITY_DN39297_c0_g1	0.258502	0.135749	-0.394252	346	------	------	------	------	------	------	------	------	------	------	------	------	------	------	------	------
TRINITY_DN39893_c0_g1	0.218746	0.0515458	-0.270292	450	GO:0016021;;GO:0016021;;GO:0016021;	cellular_component;;cellular_component;;cellular_component;;	CC:integral component of membrane;;CC:integral component of membrane;;CC:integral component of membrane;;	------	------	------	------	------	------	XP_009051709.1	hypothetical protein LOTGIDRAFT_228404 [Lottia gigantea]	gi|667467092|sp|B3EWZ6.1|MLRP2_ACRMI;;	RecName: Full=MAM and LDL-receptor class A domain-containing protein 2; AltName: Full=Skeletal organic matrix MAM and LDL-receptor 2; Short=SOM MAM and LDL-receptor 2;;	PF00629.20;;PF00057.15	MAM;;Ldl_recept_a	MAM domain, meprin/A5/mu;;Low-density lipoprotein receptor domain class A
TRINITY_DN43173_c0_g1	0.270549	-0.0969676	-0.173582	782	GO:0007160;;GO:0007160;;GO:0007160;;GO:0007160;;GO:0005576;;GO:0005576;;GO:0005576;;GO:0005576;;GO:0016021;;GO:0005509;;GO:0005509;;GO:0005509;;GO:0005509;	biological_process;;biological_process;;biological_process;;biological_process;;cellular_component;;cellular_component;;cellular_component;;cellular_component;;cellular_component;;molecular_function;;molecular_function;;molecular_function;;molecular_function;;	BP:cell-matrix adhesion;;BP:cell-matrix adhesion;;BP:cell-matrix adhesion;;BP:cell-matrix adhesion;;CC:extracellular region;;CC:extracellular region;;CC:extracellular region;;CC:extracellular region;;CC:integral component of membrane;;MF:calcium ion binding;;MF:calcium ion binding;;MF:calcium ion binding;;MF:calcium ion binding;;	------	------	------	------	------	------	ABO26643.1	X-box binding protein [Haliotis discus discus]	gi|81883777|sp|Q5XII0.1|EPDR1_RAT;;	RecName: Full=Mammalian ependymin-related protein 1; Short=MERP-1; Flags: Precursor;;	PF00811.15	Ependymin	Ependymin
TRINITY_DN43853_c0_g1	0.238518	-0.052257	-0.186261	1475	------	------	------	------	------	------	------	------	------	------	------	------	------	------	------	------
TRINITY_DN45183_c0_g1	0.00667827	0.167435	-0.174113	1422	------	------	------	------	------	------	------	------	------	------	------	------	------	------	------	------
TRINITY_DN46716_c0_g1	0.0356336	0.222103	-0.257737	369	------	------	------	------	------	------	------	------	------	------	------	------	------	------	------	------
TRINITY_DN49357_c0_g1	0.0830619	0.155586	-0.238648	388	GO:0005615;;GO:0005615;;GO:0005615;;GO:0005615;;GO:0004866;;GO:0004866;;GO:0004866;;GO:0004866;	cellular_component;;cellular_component;;cellular_component;;cellular_component;;molecular_function;;molecular_function;;molecular_function;;molecular_function;;	CC:extracellular space;;CC:extracellular space;;CC:extracellular space;;CC:extracellular space;;MF:endopeptidase inhibitor activity;;MF:endopeptidase inhibitor activity;;MF:endopeptidase inhibitor activity;;MF:endopeptidase inhibitor activity;;	K06530	CD109	------	------	------	------	ABP04060.1	thioester-containing protein [Azumapecten farreri]	gi|81879137|sp|Q8R422.1|CD109_MOUSE;;	RecName: Full=CD109 antigen; AltName: Full=GPI-anchored alpha-2 macroglobulin-related protein; AltName: CD_antigen=CD109; Flags: Precursor;;	PF07678.11	A2M_comp	A-macroglobulin complement component
TRINITY_DN50280_c0_g1	0.204573	-0.0184277	-0.186145	3451	------	------	------	------	------	------	------	------	------	XP_022287842.1	NFX1-type zinc finger-containing protein 1-like [Crassostrea virginica]	gi|23821814|sp|Q9P2E3.2|ZNFX1_HUMAN;;	RecName: Full=NFX1-type zinc finger-containing protein 1;;	------	------	------
TRINITY_DN50361_c0_g1	0.29805	-0.0880628	-0.209987	1775	GO:0016021;	cellular_component;;	CC:integral component of membrane;;	------	------	------	------	------	------	XP_009061482.1	hypothetical protein LOTGIDRAFT_234874 [Lottia gigantea]	------	------	PF00084.17	Sushi	Sushi repeat
TRINITY_DN51044_c0_g1	-0.00904148	0.190714	-0.181672	1712	------	------	------	------	------	------	------	------	------	XP_019924264.1	PREDICTED: uncharacterized protein LOC109619185 [Crassostrea gigas]	------	------	------	------	------
TRINITY_DN51063_c0_g1	0.150905	0.0973266	-0.248231	540	GO:0004869;;GO:0008233;;GO:0004869;;GO:0008233;	molecular_function;;molecular_function;;molecular_function;;molecular_function;;	MF:cysteine-type endopeptidase inhibitor activity;;MF:peptidase activity;;MF:cysteine-type endopeptidase inhibitor activity;;MF:peptidase activity;;	------	------	------	------	------	------	ACR15167.1	cysteine protease inhibitor [Haliotis diversicolor supertexta]	------	------	PF00031.18	Cystatin	Cystatin domain
TRINITY_DN51435_c0_g1	0.261624	-0.0849084	-0.176715	756	------	------	------	------	------	------	------	------	------	------	------	------	------	------	------	------
TRINITY_DN52004_c0_g1	0.216449	-0.0233461	-0.193103	722	GO:0045087;;GO:0009253;;GO:0009253;;GO:0008745;;GO:0042834;;GO:0008270;;GO:0008745;;GO:0008270;	biological_process;;biological_process;;biological_process;;molecular_function;;molecular_function;;molecular_function;;molecular_function;;molecular_function;;	BP:innate immune response;;BP:peptidoglycan catabolic process;;BP:peptidoglycan catabolic process;;MF:N-acetylmuramoyl-L-alanine amidase activity;;MF:peptidoglycan binding;;MF:zinc ion binding;;MF:N-acetylmuramoyl-L-alanine amidase activity;;MF:zinc ion binding;;	K01446	PGRP	------	------	------	------	XP_011420323.1	PREDICTED: peptidoglycan-recognition protein SC2 isoform X1 [Crassostrea gigas]	gi|18202143|sp|O75594.1|PGRP1_HUMAN;;	RecName: Full=Peptidoglycan recognition protein 1; AltName: Full=Peptidoglycan recognition protein short; Short=PGRP-S; Flags: Precursor;;	PF08239.8;;PF01510.22	SH3_3;;Amidase_2	Bacterial SH3 domain;;N-acetylmuramoyl-L-alanine amidase
TRINITY_DN53402_c0_g1	0.178549	-0.00782007	-0.170729	981	GO:0016740;	molecular_function;;	MF:transferase activity;;	K00799	GST, gst	map00480;;map05204;;map00982;;map00980;;map05418;;map01524	Glutathione metabolism;;Chemical carcinogenesis;;Drug metabolism - cytochrome P450;;Metabolism of xenobiotics by cytochrome P450;;Fluid shear stress and atherosclerosis;;Platinum drug resistance	------	------	ABO26606.1	putative glutathione-s-transferase [Haliotis discus discus]	gi|12643919|sp|Q9VG93.1|GSTD7_DROME;;	RecName: Full=Glutathione S-transferase D7;;	PF14497.3;;PF02798.17;;PF00043.22;;PF17171.1;;PF13410.3;;PF13417.3;;PF13409.3	GST_C_3;;GST_N;;GST_C;;GST_C_6;;GST_C_2;;GST_N_3;;GST_N_2	Glutathione S-transferase, C-terminal domain;;Glutathione S-transferase, N-terminal domain;;Glutathione S-transferase, C-terminal domain;;Glutathione S-transferase, C-terminal domain;;Glutathione S-transferase, C-terminal domain;;Glutathione S-transferase, N-terminal domain;;Glutathione S-transferase, N-terminal domain
TRINITY_DN54396_c0_g1	0.234415	-0.0503315	-0.184084	645	------	------	------	------	------	------	------	------	------	------	------	------	------	------	------	------
TRINITY_DN55403_c0_g1	0.17003	-0.0680614	-0.101969	3442	------	------	------	------	------	------	------	------	------	PVD28543.1	hypothetical protein C0Q70_11131 [Pomacea canaliculata]	------	------	------	------	------
TRINITY_DN55648_c0_g1	0.24396	-0.0746808	-0.16928	931	------	------	------	------	------	------	------	------	------	------	------	------	------	------	------	------
TRINITY_DN56184_c0_g1	0.0282716	0.152282	-0.180553	1446	GO:0016021;	cellular_component;;	CC:integral component of membrane;;	------	------	------	------	------	------	XP_005094950.1	PREDICTED: uncharacterized protein LOC101847809 [Aplysia californica]	------	------	------	------	------
TRINITY_DN57045_c0_g1	0.20864	0.0451479	-0.253788	380	GO:0004869;;GO:0008233;;GO:0004869;;GO:0008233;	molecular_function;;molecular_function;;molecular_function;;molecular_function;;	MF:cysteine-type endopeptidase inhibitor activity;;MF:peptidase activity;;MF:cysteine-type endopeptidase inhibitor activity;;MF:peptidase activity;;	------	------	------	------	------	------	AEI59124.1	cysteine proteases inhibitor [Haliotis discus hannai]	------	------	PF00031.18;;PF16845.2	Cystatin;;SQAPI	Cystatin domain;;Aspartic acid proteinase inhibitor
TRINITY_DN57628_c0_g1	0.268762	0.0332021	-0.301964	362	GO:0016021;;GO:0016021;	cellular_component;;cellular_component;;	CC:integral component of membrane;;CC:integral component of membrane;;	------	------	------	------	------	------	XP_009051709.1	hypothetical protein LOTGIDRAFT_228404 [Lottia gigantea]	gi|1042782324|sp|Q5VYJ5.4|MALR1_HUMAN;;	RecName: Full=MAM and LDL-receptor class A domain-containing protein 1; Flags: Precursor;;	PF00629.20	MAM	MAM domain, meprin/A5/mu
TRINITY_DN57852_c0_g1	0.25591	0.0739193	-0.32983	578	------	------	------	------	------	------	------	------	------	------	------	------	------	------	------	------
TRINITY_DN58046_c0_g1	0.272602	0.0104924	-0.283095	880	GO:0008408;;GO:0003676;;GO:0008408;;GO:0003676;	molecular_function;;molecular_function;;molecular_function;;molecular_function;;	MF:3'-5' exonuclease activity;;MF:nucleic acid binding;;MF:3'-5' exonuclease activity;;MF:nucleic acid binding;;	K18740	EXD1, EGL	------	------	------	------	XP_009060440.1	hypothetical protein LOTGIDRAFT_165178 [Lottia gigantea]	------	------	------	------	------
TRINITY_DN58399_c0_g1	0.116802	0.120084	-0.236886	690	GO:0030414;;GO:0030414;;GO:0030414;;GO:0030414;	molecular_function;;molecular_function;;molecular_function;;molecular_function;;	MF:peptidase inhibitor activity;;MF:peptidase inhibitor activity;;MF:peptidase inhibitor activity;;MF:peptidase inhibitor activity;;	------	------	------	------	------	------	XP_014769211.1	PREDICTED: kielin/chordin-like protein [Octopus bimaculoides]	------	------	PF00093.15;;PF05375.10	VWC;;Pacifastin_I	von Willebrand factor type C domain;;Pacifastin inhibitor
TRINITY_DN58954_c0_g1	0.220853	0.05508	-0.275933	416	GO:0016021;;GO:0016021;	cellular_component;;cellular_component;;	CC:integral component of membrane;;CC:integral component of membrane;;	K20049;K04550;K20052	LRP8, APOER2;LRP1B;LRP1, CD91	map05010;;map05144	Alzheimer's disease;;Malaria	------	------	XP_022293985.1	MAM and LDL-receptor class A domain-containing protein 1-like [Crassostrea virginica]	gi|160409939|sp|A2ARV4.1|LRP2_MOUSE;;	RecName: Full=Low-density lipoprotein receptor-related protein 2; Short=LRP-2; AltName: Full=Glycoprotein 330; Short=gp330; AltName: Full=Megalin; Flags: Precursor;;	PF00057.15;;PF12999.4	Ldl_recept_a;;PRKCSH-like	Low-density lipoprotein receptor domain class A;;Glucosidase II beta subunit-like
TRINITY_DN59320_c0_g1	0.170637	0.0573256	-0.227962	320	GO:0007267;;GO:0016539;;GO:0007275;;GO:0007267;;GO:0016539;;GO:0007275;;GO:0007267;;GO:0007275;;GO:0007267;;GO:0016539;;GO:0007275;;GO:0007267;;GO:0016539;;GO:0007275;;GO:0005615;;GO:0005886;;GO:0005615;;GO:0005886;;GO:0005615;;GO:0005886;;GO:0005615;;GO:0005886;;GO:0046872;;GO:0008233;;GO:0046872;;GO:0008233;;GO:0046872;;GO:0008233;;GO:0046872;;GO:0008233;;GO:0046872;;GO:0008233;	biological_process;;biological_process;;biological_process;;biological_process;;biological_process;;biological_process;;biological_process;;biological_process;;biological_process;;biological_process;;biological_process;;biological_process;;biological_process;;biological_process;;cellular_component;;cellular_component;;cellular_component;;cellular_component;;cellular_component;;cellular_component;…	BP:cell-cell signaling;;BP:intein-mediated protein splicing;;BP:multicellular organism development;;BP:cell-cell signaling;;BP:intein-mediated protein splicing;;BP:multicellular organism development;;BP:cell-cell signaling;;BP:multicellular organism development;;BP:cell-cell signaling;;BP:intein-mediated protein splicing;;BP:multicellular organism development;;BP:cell-cell signaling;;BP:intein-me…	------	------	------	------	------	------	AAP38181.1	hedgehog, partial [Euscorpius flavicaudis]	gi|6174983|sp|Q92008.1|SHH_DANRE;;	RecName: Full=Sonic hedgehog protein A; Short=SHHA; AltName: Full=VHH-1; Contains: RecName: Full=Sonic hedgehog protein A N-product; Contains: RecName: Full=Sonic hedgehog protein A C-product; Flags: Precursor;;	PF01079.17	Hint	Hint module
TRINITY_DN59678_c0_g1	0.263068	-0.0504192	-0.212649	534	------	------	------	------	------	------	------	------	------	------	------	------	------	------	------	------
TRINITY_DN60247_c1_g1	0.282333	0.00888922	-0.291222	1207	------	------	------	------	------	------	------	------	------	------	------	------	------	------	------	------
TRINITY_DN60297_c0_g1	0.150592	0.0249406	-0.175533	704	GO:0006412;;GO:0006412;;GO:0005840;;GO:0005840;;GO:0003735;;GO:0003735;	biological_process;;biological_process;;cellular_component;;cellular_component;;molecular_function;;molecular_function;;	BP:translation;;BP:translation;;CC:ribosome;;CC:ribosome;;MF:structural constituent of ribosome;;MF:structural constituent of ribosome;;	K02934	RP-L6e, RPL6	map03010	Ribosome	COG2163	J:Translation, ribosomal structure and biogenesis	XP_012937659.1	PREDICTED: 60S ribosomal protein L6 [Aplysia californica]	gi|85542092|sp|Q2YGT9.3|RL6_PIG;;	RecName: Full=60S ribosomal protein L6;;	PF01159.16	Ribosomal_L6e	Ribosomal protein L6e
TRINITY_DN60403_c0_g1	0.286793	-0.0775919	-0.209201	841	------	------	------	------	------	------	------	------	------	------	------	------	------	------	------	------
TRINITY_DN60572_c0_g2	0.066545	0.285605	-0.35215	546	------	------	------	------	------	------	------	------	------	------	------	------	------	------	------	------
TRINITY_DN60888_c0_g1	0.25904	0.011609	-0.270649	1137	------	------	------	------	------	------	------	------	------	------	------	------	------	------	------	------
TRINITY_DN61007_c0_g1	0.291776	-0.0279859	-0.26379	512	GO:0016021;	cellular_component;;	CC:integral component of membrane;;	------	------	------	------	------	------	XP_009056545.1	hypothetical protein LOTGIDRAFT_232950 [Lottia gigantea]	------	------	PF01442.15;;PF04513.9	Apolipoprotein;;Baculo_PEP_C	Apolipoprotein A1/A4/E domain;;Baculovirus polyhedron envelope protein, PEP, C terminus
TRINITY_DN61397_c0_g1	0.0681735	0.16222	-0.230394	1398	GO:0006383;;GO:0006383;;GO:0006383;;GO:0006383;;GO:0005666;;GO:0005666;;GO:0005666;;GO:0005666;;GO:0003677;;GO:0003899;;GO:0003677;;GO:0003899;;GO:0003677;;GO:0003899;;GO:0003677;;GO:0003899;	biological_process;;biological_process;;biological_process;;biological_process;;cellular_component;;cellular_component;;cellular_component;;cellular_component;;molecular_function;;molecular_function;;molecular_function;;molecular_function;;molecular_function;;molecular_function;;molecular_function;;molecular_function;;	BP:transcription from RNA polymerase III promoter;;BP:transcription from RNA polymerase III promoter;;BP:transcription from RNA polymerase III promoter;;BP:transcription from RNA polymerase III promoter;;CC:DNA-directed RNA polymerase III complex;;CC:DNA-directed RNA polymerase III complex;;CC:DNA-directed RNA polymerase III complex;;CC:DNA-directed RNA polymerase III complex;;MF:DNA binding;;MF:…	K03026	RPC4, POLR3D	map00240;;map03020;;map05169;;map00230;;map04623	Pyrimidine metabolism;;RNA polymerase;;Epstein-Barr virus infection;;Purine metabolism;;Cytosolic DNA-sensing pathway	------	------	XP_013383635.1	DNA-directed RNA polymerase III subunit RPC4 [Lingula anatina]	gi|75057870|sp|Q5E9Z7.1|RPC4_BOVIN;;	RecName: Full=DNA-directed RNA polymerase III subunit RPC4; Short=RNA polymerase III subunit C4; AltName: Full=DNA-directed RNA polymerase III subunit D;;	PF05132.11	RNA_pol_Rpc4	RNA polymerase III RPC4
TRINITY_DN61997_c1_g1	0.29126	0.018401	-0.309661	692	------	------	------	------	------	------	------	------	------	------	------	------	------	------	------	------
TRINITY_DN62631_c0_g1	0.249801	-0.100255	-0.149546	911	GO:0006886;;GO:0006886;;GO:0005783;;GO:0016021;;GO:0005783;;GO:0016021;	biological_process;;biological_process;;cellular_component;;cellular_component;;cellular_component;;cellular_component;;	BP:intracellular protein transport;;BP:intracellular protein transport;;CC:endoplasmic reticulum;;CC:integral component of membrane;;CC:endoplasmic reticulum;;CC:integral component of membrane;;	K14009	BCAP31, BAP31	map04141	Protein processing in endoplasmic reticulum	------	------	AAT97080.1	B cell receptor associated protein-like protein, partial [Lymnaea stagnalis]	gi|408360329|sp|Q61335.4|BAP31_MOUSE;;	RecName: Full=B-cell receptor-associated protein 31; Short=BCR-associated protein 31; Short=Bap31; AltName: Full=p28;;	PF05529.9	Bap31	B-cell receptor-associated protein 31-like
TRINITY_DN63206_c3_g1	0.183253	0.0911211	-0.274374	2091	GO:0005509;;GO:0005509;	molecular_function;;molecular_function;;	MF:calcium ion binding;;MF:calcium ion binding;;	K17495	CSMD	------	------	------	------	XP_019637817.1	PREDICTED: sushi, von Willebrand factor type A, EGF and pentraxin domain-containing protein 1-like [Branchiostoma belcheri]	gi|311033510|sp|Q9NQ36.2|SCUB2_HUMAN;;	RecName: Full=Signal peptide, CUB and EGF-like domain-containing protein 2; AltName: Full=Protein CEGP1; Flags: Precursor;;	PF07699.10;;PF07562.11;;PF00020.15;;PF10080.6;;PF02494.13	Ephrin_rec_like;;NCD3G;;TNFR_c6;;DUF2318;;HYR	Putative ephrin-receptor like;;Nine Cysteines Domain of family 3 GPCR;;TNFR/NGFR cysteine-rich region;;Predicted membrane protein;;HYR domain
TRINITY_DN63294_c0_g1	0.331284	-0.0790167	-0.252268	497	------	------	------	------	------	------	------	------	------	------	------	------	------	------	------	------
TRINITY_DN63699_c0_g1	0.103876	0.100384	-0.20426	1542	GO:0007160;;GO:0007160;;GO:0007160;;GO:0005576;;GO:0005576;;GO:0005576;;GO:0005509;;GO:0005509;;GO:0005509;	biological_process;;biological_process;;biological_process;;cellular_component;;cellular_component;;cellular_component;;molecular_function;;molecular_function;;molecular_function;;	BP:cell-matrix adhesion;;BP:cell-matrix adhesion;;BP:cell-matrix adhesion;;CC:extracellular region;;CC:extracellular region;;CC:extracellular region;;MF:calcium ion binding;;MF:calcium ion binding;;MF:calcium ion binding;;	------	------	------	------	------	------	XP_009065263.1	hypothetical protein LOTGIDRAFT_155462 [Lottia gigantea]	------	------	PF00811.15	Ependymin	Ependymin
TRINITY_DN63726_c0_g1	0.312593	-0.0966548	-0.215938	462	------	------	------	------	------	------	------	------	------	XP_009044752.1	hypothetical protein LOTGIDRAFT_237322 [Lottia gigantea]	------	------	------	------	------
TRINITY_DN63933_c2_g2	0.146389	0.0494962	-0.195885	705	------	------	------	------	------	------	------	------	------	------	------	------	------	------	------	------
TRINITY_DN64071_c0_g1	0.0294907	0.149002	-0.178493	762	------	------	------	K03910;K06530	CD109;A2M	map04610	Complement and coagulation cascades	------	------	PVD35131.1	hypothetical protein C0Q70_06412 [Pomacea canaliculata]	gi|117949389|sp|Q6YHK3.2|CD109_HUMAN;;	RecName: Full=CD109 antigen; AltName: Full=150 kDa TGF-beta-1-binding protein; AltName: Full=C3 and PZP-like alpha-2-macroglobulin domain-containing protein 7; AltName: Full=Platelet-specific Gov antigen; AltName: Full=p180; AltName: Full=r150; AltName: CD_antigen=CD109; Flags: Precursor;;	PF07678.11;;PF07677.11	A2M_comp;;A2M_recep	A-macroglobulin complement component;;A-macroglobulin receptor
TRINITY_DN64865_c0_g1	0.26457	0.0461862	-0.310757	690	------	------	------	------	------	------	------	------	------	------	------	------	------	------	------	------
TRINITY_DN65142_c0_g1	0.181995	-0.0738933	-0.108101	2700	GO:0005576;;GO:0005576;	cellular_component;;cellular_component;;	CC:extracellular region;;CC:extracellular region;;	K19919	CRISP	------	------	------	------	XP_021340633.1	cysteine-rich venom protein ophanin-like isoform X4 [Mizuhopecten yessoensis]	gi|48428838|sp|Q7ZT98.1|CRVP_OPHHA;;	RecName: Full=Cysteine-rich venom protein ophanin; Short=CRVP; AltName: Full=Opharin; Flags: Precursor;;	PF00188.23	CAP	Cysteine-rich secretory protein family
TRINITY_DN65596_c1_g1	0.185467	0.0475401	-0.233007	1045	------	------	------	------	------	------	------	------	------	------	------	------	------	------	------	------
TRINITY_DN66106_c1_g2	0.274428	-0.00568888	-0.26874	1002	------	------	------	------	------	------	------	------	------	------	------	------	------	------	------	------
TRINITY_DN66139_c0_g1	0.190065	-0.0312757	-0.158789	1439	------	------	------	------	------	------	------	------	------	------	------	------	------	------	------	------
TRINITY_DN66316_c0_g3	0.163692	0.0082047	-0.171897	436	------	------	------	------	------	------	------	------	------	------	------	------	------	------	------	------
TRINITY_DN66525_c1_g1	0.195342	-0.0916221	-0.10372	4838	GO:0005524;;GO:0004386;;GO:0003676;;GO:0005524;;GO:0003677;;GO:0004386;	molecular_function;;molecular_function;;molecular_function;;molecular_function;;molecular_function;;molecular_function;;	MF:ATP binding;;MF:helicase activity;;MF:nucleic acid binding;;MF:ATP binding;;MF:DNA binding;;MF:helicase activity;;	K12646	DDX58, RIG-I	map05164;;map05162;;map05160;;map05161;;map05168;;map05169;;map04622;;map04623;;map04064	Influenza A;;Measles;;Hepatitis C;;Hepatitis B;;Herpes simplex infection;;Epstein-Barr virus infection;;RIG-I-like receptor signaling pathway;;Cytosolic DNA-sensing pathway;;NF-kappa B signaling pathway	------	------	XP_023931940.1	probable ATP-dependent RNA helicase DHX58 isoform X2 [Lingula anatina]	gi|341940435|sp|Q6Q899.2|DDX58_MOUSE;;	RecName: Full=Probable ATP-dependent RNA helicase DDX58; AltName: Full=DEAD box protein 58; AltName: Full=RIG-I-like receptor 1; Short=RLR-1; AltName: Full=Retinoic acid-inducible gene 1 protein; Short=RIG-1; AltName: Full=Retinoic acid-inducible gene I protein; Short=RIG-I;;	PF00270.26;;PF04851.12;;PF16739.2;;PF00619.18;;PF13481.3;;PF11648.5;;PF00271.28;;PF03226.11;;PF07793.8	DEAD;;ResIII;;CARD_2;;CARD;;AAA_25;;RIG-I_C-RD;;Helicase_C;;Yippee-Mis18;;DUF1631	DEAD/DEAH box helicase;;Type III restriction enzyme, res subunit;;Caspase recruitment domain;;Caspase recruitment domain;;AAA domain;;C-terminal domain of RIG-I;;Helicase conserved C-terminal domain;;Yippee zinc-binding/DNA-binding /Mis18, centromere assembly;;Protein of unknown function
TRINITY_DN66604_c0_g2	0.184094	-0.0855012	-0.098593	2718	GO:0005524;;GO:0004672;;GO:0005524;;GO:0004672;;GO:0005524;;GO:0004672;;GO:0005524;;GO:0004672;	molecular_function;;molecular_function;;molecular_function;;molecular_function;;molecular_function;;molecular_function;;molecular_function;;molecular_function;;	MF:ATP binding;;MF:protein kinase activity;;MF:ATP binding;;MF:protein kinase activity;;MF:ATP binding;;MF:protein kinase activity;;MF:ATP binding;;MF:protein kinase activity;;	K05410	TBK1	map05164;;map04657;;map05160;;map05161;;map04014;;map05168;;map05169;;map04622;;map04623;;map04620;;map04621;;map05162	Influenza A;;IL-17 signaling pathway;;Hepatitis C;;Hepatitis B;;Ras signaling pathway;;Herpes simplex infection;;Epstein-Barr virus infection;;RIG-I-like receptor signaling pathway;;Cytosolic DNA-sensing pathway;;Toll-like receptor signaling pathway;;NOD-like receptor signaling pathway;;Measles	------	------	XP_009046808.1	hypothetical protein LOTGIDRAFT_171984 [Lottia gigantea]	gi|81917888|sp|Q9WUN2.1|TBK1_MOUSE;;	RecName: Full=Serine/threonine-protein kinase TBK1; AltName: Full=T2K; AltName: Full=TANK-binding kinase 1;;	PF00069.22;;PF07714.14;;PF14531.3	Pkinase;;Pkinase_Tyr;;Kinase-like	Protein kinase domain;;Protein tyrosine kinase;;Kinase-like
TRINITY_DN66681_c0_g1	0.133282	0.0463866	-0.179669	603	------	------	------	K06826;K10809	TG;NID	map04918;;map05320	Thyroid hormone synthesis;;Autoimmune thyroid disease	------	------	XP_021349479.1	uncharacterized protein LOC110447855 [Mizuhopecten yessoensis]	gi|20178292|sp|P04233.3|HG2A_HUMAN;;	RecName: Full=HLA class II histocompatibility antigen gamma chain; AltName: Full=HLA-DR antigens-associated invariant chain; AltName: Full=Ia antigen-associated invariant chain; Short=Ii; AltName: Full=p33; AltName: CD_antigen=CD74;;	PF00086.15;;PF00219.15	Thyroglobulin_1;;IGFBP	Thyroglobulin type-1 repeat;;Insulin-like growth factor binding protein
TRINITY_DN66908_c2_g1	0.198735	-0.0629581	-0.135776	2380	------	------	------	------	------	------	------	------	------	XP_021349073.1	uncharacterized protein C12orf29 homolog [Mizuhopecten yessoensis]	gi|82179737|sp|Q5PR55.1|CL029_DANRE;;	RecName: Full=Uncharacterized protein C12orf29 homolog;;	PF06140.10	Ifi-6-16	Interferon-induced 6-16 family
TRINITY_DN67011_c0_g1	0.220788	0.0187139	-0.239502	1215	GO:0016021;;GO:0016021;;GO:0016021;;GO:0016021;;GO:0016021;	cellular_component;;cellular_component;;cellular_component;;cellular_component;;cellular_component;;	CC:integral component of membrane;;CC:integral component of membrane;;CC:integral component of membrane;;CC:integral component of membrane;;CC:integral component of membrane;;	------	------	------	------	------	------	XP_009064757.1	hypothetical protein LOTGIDRAFT_168623 [Lottia gigantea]	------	------	PF09451.7;;PF00878.15;;PF02157.12	ATG27;;CIMR;;Man-6-P_recep	Autophagy-related protein 27;;Cation-independent mannose-6-phosphate receptor repeat;;Mannose-6-phosphate receptor
TRINITY_DN67214_c0_g1	0.276785	0.112617	-0.389402	1526	------	------	------	K17495	CSMD	------	------	------	------	XP_019641768.1	PREDICTED: sushi, von Willebrand factor type A, EGF and pentraxin domain-containing protein 1-like [Branchiostoma belcheri]	gi|82184350|sp|Q6GP28.1|SRPX2_XENLA;;	RecName: Full=Sushi repeat-containing protein SRPX2; Flags: Precursor;;	PF00084.17;;PF02494.13	Sushi;;HYR	Sushi repeat;;HYR domain
TRINITY_DN67433_c0_g1	0.29113	0.0480863	-0.339217	974	------	------	------	------	------	------	------	------	------	------	------	------	------	------	------	------
TRINITY_DN67608_c0_g1	0.328122	-0.103202	-0.22492	638	------	------	------	------	------	------	------	------	------	------	------	gi|2492667|sp|Q24733.1|ACT_DICVI;;	RecName: Full=Actin;;	------	------	------
TRINITY_DN67851_c0_g2	0.219939	0.0457877	-0.265727	821	------	------	------	------	------	------	------	------	------	------	------	------	------	------	------	------
TRINITY_DN68766_c0_g1	0.219694	-0.0308197	-0.188874	977	------	------	------	------	------	------	------	------	------	XP_009066333.1	hypothetical protein LOTGIDRAFT_169792 [Lottia gigantea]	------	------	------	------	------
TRINITY_DN68835_c0_g1	-0.019847	0.252189	-0.232342	1706	------	------	------	------	------	------	------	------	------	------	------	------	------	------	------	------
TRINITY_DN68894_c2_g1	0.27363	-0.101532	-0.172098	1276	------	------	------	------	------	------	------	------	------	------	------	------	------	------	------	------
TRINITY_DN69085_c1_g1	0.271115	-0.118728	-0.152387	842	------	------	------	------	------	------	------	------	------	------	------	------	------	------	------	------
TRINITY_DN69257_c0_g1	0.117721	0.117532	-0.235253	1603	------	------	------	------	------	------	------	------	------	------	------	------	------	------	------	------
TRINITY_DN69678_c0_g2	0.260366	-0.0437826	-0.216583	701	------	------	------	------	------	------	------	------	------	------	------	------	------	------	------	------
TRINITY_DN69709_c0_g1	0.335329	-0.112606	-0.222723	904	GO:0016021;;GO:0004222;;GO:0008270;	cellular_component;;molecular_function;;molecular_function;;	CC:integral component of membrane;;MF:metalloendopeptidase activity;;MF:zinc ion binding;;	------	------	------	------	------	------	OWF36482.1	hypothetical protein KP79_PYT17810 [Mizuhopecten yessoensis]	------	------	------	------	------
TRINITY_DN69725_c0_g1	0.321817	-0.112202	-0.209615	1263	GO:0004252;	molecular_function;;	MF:serine-type endopeptidase activity;;	K01315	PLG	map04080;;map05150;;map05164;;map04610	Neuroactive ligand-receptor interaction;;Staphylococcus aureus infection;;Influenza A;;Complement and coagulation cascades	------	------	XP_012940643.1	PREDICTED: serine protease hepsin-like [Aplysia californica]	gi|341941076|sp|O35453.3|HEPS_MOUSE;;	RecName: Full=Serine protease hepsin; Contains: RecName: Full=Serine protease hepsin non-catalytic chain; Contains: RecName: Full=Serine protease hepsin catalytic chain;;	PF00089.23;;PF13365.3	Trypsin;;Trypsin_2	Trypsin;;Trypsin-like peptidase domain
TRINITY_DN69749_c4_g1	0.217464	-0.119135	-0.0983286	1206	------	------	------	------	------	------	------	------	------	------	------	------	------	------	------	------
TRINITY_DN69817_c0_g1	0.303655	-0.138891	-0.164764	1213	------	------	------	------	------	------	------	------	------	------	------	------	------	------	------	------
TRINITY_DN69932_c0_g1	0.308285	-0.0901657	-0.218119	880	------	------	------	------	------	------	------	------	------	------	------	------	------	------	------	------
TRINITY_DN70014_c0_g1	0.199242	0.0378019	-0.237043	1460	------	------	------	------	------	------	------	------	------	------	------	------	------	------	------	------
TRINITY_DN70165_c0_g1	0.320843	-0.0491526	-0.271691	1465	------	------	------	------	------	------	------	------	------	------	------	------	------	------	------	------
TRINITY_DN70359_c0_g1	0.1695	0.0139797	-0.18348	976	------	------	------	------	------	------	------	------	------	------	------	------	------	------	------	------
TRINITY_DN70420_c6_g3	0.160094	0.0921574	-0.252251	1710	------	------	------	------	------	------	------	------	------	------	------	------	------	------	------	------
TRINITY_DN70491_c0_g1	0.187344	-0.00790254	-0.179442	967	------	------	------	------	------	------	------	------	------	------	------	------	------	------	------	------
TRINITY_DN70753_c0_g1	0.327959	-0.122619	-0.20534	1407	------	------	------	------	------	------	------	------	------	------	------	------	------	------	------	------
TRINITY_DN70758_c0_g1	0.215797	0.00743043	-0.223228	1935	GO:0016021;;GO:0004222;;GO:0008270;;GO:0004222;;GO:0008270;	cellular_component;;molecular_function;;molecular_function;;molecular_function;;molecular_function;;	CC:integral component of membrane;;MF:metalloendopeptidase activity;;MF:zinc ion binding;;MF:metalloendopeptidase activity;;MF:zinc ion binding;;	------	------	------	------	------	------	XP_009055532.1	hypothetical protein LOTGIDRAFT_209446 [Lottia gigantea]	gi|300669686|sp|P28826.3|MEP1B_RAT;;	RecName: Full=Meprin A subunit beta; AltName: Full=Endopeptidase-2; AltName: Full=Meprin B; Flags: Precursor;;	PF01400.21	Astacin	Astacin
TRINITY_DN70845_c0_g1	0.235352	0.0820433	-0.317396	994	GO:0007160;;GO:0007160;;GO:0007160;;GO:0005576;;GO:0005576;;GO:0005576;;GO:0005509;;GO:0005509;;GO:0005509;	biological_process;;biological_process;;biological_process;;cellular_component;;cellular_component;;cellular_component;;molecular_function;;molecular_function;;molecular_function;;	BP:cell-matrix adhesion;;BP:cell-matrix adhesion;;BP:cell-matrix adhesion;;CC:extracellular region;;CC:extracellular region;;CC:extracellular region;;MF:calcium ion binding;;MF:calcium ion binding;;MF:calcium ion binding;;	------	------	------	------	------	------	XP_009065264.1	hypothetical protein LOTGIDRAFT_229628 [Lottia gigantea]	------	------	PF00811.15	Ependymin	Ependymin
TRINITY_DN71128_c0_g1	-0.0323771	0.22294	-0.190563	1187	------	------	------	------	------	------	------	------	------	------	------	------	------	------	------	------
TRINITY_DN71276_c0_g1	0.228841	0.0540267	-0.282868	515	------	------	------	------	------	------	------	------	------	------	------	------	------	------	------	------
TRINITY_DN71369_c0_g1	0.140794	0.0834598	-0.224254	1827	------	------	------	------	------	------	------	------	------	XP_015779410.1	PREDICTED: uncharacterized protein LOC107357282 [Acropora digitifera]	------	------	PF05380.10	Peptidase_A17	Pao retrotransposon peptidase
TRINITY_DN71406_c0_g1	0.26246	-0.00964552	-0.252814	1180	GO:0008168;;GO:0008168;	molecular_function;;molecular_function;;	MF:methyltransferase activity;;MF:methyltransferase activity;;	K00599	METTL6	------	------	------	------	XP_019646026.1	PREDICTED: methyltransferase-like protein 6 [Branchiostoma belcheri]	gi|37537950|sp|Q8BVH9.2|METL6_MOUSE;;	RecName: Full=Methyltransferase-like protein 6;;	PF08242.9;;PF13649.3	Methyltransf_12;;Methyltransf_25	Methyltransferase domain;;Methyltransferase domain
TRINITY_DN71476_c0_g1	-0.0171289	0.216945	-0.199816	869	------	------	------	------	------	------	------	------	------	------	------	------	------	------	------	------
TRINITY_DN71486_c0_g1	0.213169	-0.0931808	-0.119988	1719	------	------	------	------	------	------	------	------	------	XP_009052517.1	hypothetical protein LOTGIDRAFT_231775 [Lottia gigantea]	gi|61214427|sp|O76050.1|NEUL1_HUMAN;;	RecName: Full=E3 ubiquitin-protein ligase NEURL1; AltName: Full=Neuralized-like protein 1A; Short=h-neu; Short=h-neuralized 1; AltName: Full=RING finger protein 67;;	PF13920.3;;PF14447.3;;PF13639.3;;PF00097.22	zf-C3HC4_3;;Prok-RING_4;;zf-RING_2;;zf-C3HC4	Zinc finger, C3HC4 type;;Prokaryotic RING finger family 4;;Ring finger domain;;Zinc finger, C3HC4 type
TRINITY_DN71609_c0_g3	0.242432	-0.0780302	-0.164402	1056	------	------	------	------	------	------	------	------	------	------	------	------	------	------	------	------
TRINITY_DN71633_c2_g1	0.238158	-0.0617802	-0.176378	1554	------	------	------	------	------	------	------	------	------	------	------	------	------	------	------	------
TRINITY_DN71691_c4_g1	0.209065	0.0926371	-0.301702	290	------	------	------	K04551;K08770	UBB;UBC	map05012;;map03320	Parkinson's disease;;PPAR signaling pathway	------	------	XP_017931745.1	PREDICTED: polyubiquitin-C isoform X2 [Manacus vitellinus]	gi|302393789|sp|P62972.2|UBIQP_XENLA;;	RecName: Full=Polyubiquitin; Contains: RecName: Full=Ubiquitin; Flags: Precursor;;	PF00240.20;;PF11976.5;;PF14560.3;;PF13881.3	ubiquitin;;Rad60-SLD;;Ubiquitin_2;;Rad60-SLD_2	Ubiquitin family;;Ubiquitin-2 like Rad60 SUMO-like;;Ubiquitin-like domain;;Ubiquitin-2 like Rad60 SUMO-like
TRINITY_DN71722_c0_g1	0.358277	-0.0800686	-0.278208	623	------	------	------	------	------	------	------	------	------	------	------	------	------	------	------	------
TRINITY_DN71781_c0_g1	0.233414	-0.0220531	-0.211361	631	------	------	------	K10477;K10478	BTBD1_2;BTBD3_6	------	------	------	------	ODN04819.1	BTB/POZ domain-containing protein 2 [Orchesella cincta]	gi|254763426|sp|Q96KE9.3|BTBD6_HUMAN;;	RecName: Full=BTB/POZ domain-containing protein 6; AltName: Full=Lens BTB domain protein;;	------	------	------
TRINITY_DN71881_c1_g1	0.0377511	0.0894443	-0.127195	3743	GO:0016021;	cellular_component;;	CC:integral component of membrane;;	------	------	------	------	------	------	EKC42218.1	hypothetical protein CGI_10028017 [Crassostrea gigas]	------	------	PF03372.20	Exo_endo_phos	Endonuclease/Exonuclease/phosphatase family
TRINITY_DN71896_c6_g1	0.233276	-0.0863131	-0.146963	530	GO:0005525;;GO:0003924;	molecular_function;;molecular_function;;	MF:GTP binding;;MF:GTPase activity;;	------	------	------	------	------	------	ABI53802.1	Mx [Haliotis discus discus]	------	------	PF01031.17	Dynamin_M	Dynamin central region
TRINITY_DN72219_c0_g1	0.134682	0.0852969	-0.219979	2327	GO:0006351;;GO:0005634;;GO:0003677;;GO:0003700;	biological_process;;cellular_component;;molecular_function;;molecular_function;;	BP:transcription, DNA-templated;;CC:nucleus;;MF:DNA binding;;MF:transcription factor activity, sequence-specific DNA binding;;	K10182	TBX15, TBX14	------	------	------	------	XP_021368897.1	T-box transcription factor TBX15-like [Mizuhopecten yessoensis]	gi|342187022|sp|O70306.2|TBX15_MOUSE;;	RecName: Full=T-box transcription factor TBX15; Short=T-box protein 15; AltName: Full=MmTBx8; AltName: Full=T-box transcription factor TBX14; Short=T-box protein 14;;	PF00907.19	T-box	T-box
TRINITY_DN72368_c2_g1	0.25798	-0.00832305	-0.249657	2236	------	------	------	------	------	------	------	------	------	XP_022307660.1	uncharacterized FAD-linked oxidoreductase ARB_02478-like [Crassostrea virginica]	gi|952543398|sp|D4B1Z7.1|A2478_ARTBC;;	RecName: Full=Uncharacterized FAD-linked oxidoreductase ARB_02478; Flags: Precursor;;	PF01565.20;;PF08031.9	FAD_binding_4;;BBE	FAD binding domain;;Berberine and berberine like
TRINITY_DN72751_c0_g1	0.00403598	0.201503	-0.205539	996	------	------	------	------	------	------	------	------	------	------	------	------	------	------	------	------
TRINITY_DN72892_c0_g1	0.273142	-0.0531879	-0.219954	748	------	------	------	------	------	------	------	------	------	------	------	------	------	------	------	------
TRINITY_DN73016_c2_g1	0.139267	0.0504511	-0.189718	1054	GO:0016021;	cellular_component;;	CC:integral component of membrane;;	------	------	------	------	------	------	XP_013392059.1	methyltransferase-like protein 27 isoform X2 [Lingula anatina]	gi|296453033|sp|Q8N6F8.2|WBS27_HUMAN;;	RecName: Full=Williams-Beuren syndrome chromosomal region 27 protein;;	PF13649.3;;PF13489.3;;PF08241.9;;PF01209.15;;PF13847.3;;PF08242.9;;PF05175.11	Methyltransf_25;;Methyltransf_23;;Methyltransf_11;;Ubie_methyltran;;Methyltransf_31;;Methyltransf_12;;MTS	Methyltransferase domain;;Methyltransferase domain;;Methyltransferase domain;;ubiE/COQ5 methyltransferase family;;Methyltransferase domain;;Methyltransferase domain;;Methyltransferase small domain
TRINITY_DN73086_c3_g1	0.283467	-0.0347998	-0.248667	307	------	------	------	------	------	------	------	------	------	XP_009054313.1	hypothetical protein LOTGIDRAFT_232212 [Lottia gigantea]	------	------	------	------	------
TRINITY_DN73098_c0_g1	0.189623	-0.0737208	-0.115902	1114	------	------	------	------	------	------	------	------	------	XP_023945200.1	lachesin-like [Bicyclus anynana]	------	------	PF07679.13;;PF00047.22;;PF07686.14;;PF13927.3;;PF13895.3	I-set;;ig;;V-set;;Ig_3;;Ig_2	Immunoglobulin I-set domain;;Immunoglobulin domain;;Immunoglobulin V-set domain;;Immunoglobulin domain;;Immunoglobulin domain
TRINITY_DN73254_c0_g1	0.237124	-0.113663	-0.123461	2473	GO:0006177;;GO:0006177;;GO:0005737;;GO:0005634;;GO:0005737;;GO:0005634;;GO:0003938;;GO:0046872;;GO:0000166;;GO:0003938;;GO:0046872;;GO:0000166;	biological_process;;biological_process;;cellular_component;;cellular_component;;cellular_component;;cellular_component;;molecular_function;;molecular_function;;molecular_function;;molecular_function;;molecular_function;;molecular_function;;	BP:GMP biosynthetic process;;BP:GMP biosynthetic process;;CC:cytoplasm;;CC:nucleus;;CC:cytoplasm;;CC:nucleus;;MF:IMP dehydrogenase activity;;MF:metal ion binding;;MF:nucleotide binding;;MF:IMP dehydrogenase activity;;MF:metal ion binding;;MF:nucleotide binding;;	------	------	------	------	------	------	XP_018581837.1	PREDICTED: inosine-5'-monophosphate dehydrogenase 1b-like isoform X2 [Scleropages formosus]	------	------	------	------	------
TRINITY_DN73302_c2_g2	0.307089	-0.0217148	-0.285374	438	------	------	------	------	------	------	------	------	------	------	------	------	------	------	------	------
TRINITY_DN73547_c4_g1	0.227309	-0.00855137	-0.218758	744	GO:0016020;;GO:0004180;;GO:0046872;;GO:0008237;;GO:0008241;	cellular_component;;molecular_function;;molecular_function;;molecular_function;;molecular_function;;	CC:membrane;;MF:carboxypeptidase activity;;MF:metal ion binding;;MF:metallopeptidase activity;;MF:peptidyl-dipeptidase activity;;	K01283	ACE, CD143	map05142;;map04614;;map04924;;map05410	Chagas diseas;;Renin-angiotensin system;;Renin secretion;;Hypertrophic cardiomyopath	------	------	PVD35822.1	hypothetical protein C0Q70_02791 [Pomacea canaliculata]	gi|113045|sp|P12821.1|ACE_HUMAN;;	RecName: Full=Angiotensin-converting enzyme; Short=ACE; AltName: Full=Dipeptidyl carboxypeptidase I; AltName: Full=Kininase II; AltName: CD_antigen=CD143; Contains: RecName: Full=Angiotensin-converting enzyme, soluble form; Flags: Precursor;;	------	------	------
TRINITY_DN73564_c0_g1	0.228719	0.0100382	-0.238757	793	------	------	------	------	------	------	------	------	------	------	------	------	------	------	------	------
TRINITY_DN73847_c2_g1	0.16769	0.117949	-0.285639	388	------	------	------	------	------	------	------	------	------	------	------	------	------	------	------	------
TRINITY_DN74225_c0_g1	0.152181	-0.036261	-0.11592	3463	------	------	------	K17495;K04011	CSMD;CR1, CD35	map04640;;map05140;;map05144;;map05152;;map05134;;map04610	Hematopoietic cell lineage;;Leishmaniasis;;Malaria;;Tuberculosis;;Legionellosis;;Complement and coagulation cascades	------	------	XP_018667882.1	PREDICTED: sushi, von Willebrand factor type A, EGF and pentraxin domain-containing protein 1-like isoform X2 [Ciona intestinalis]	gi|171769535|sp|A2AVA0.1|SVEP1_MOUSE;;	RecName: Full=Sushi, von Willebrand factor type A, EGF and pentraxin domain-containing protein 1; AltName: Full=Polydom; Flags: Precursor;;	PF00084.17;;PF02494.13;;PF07699.10	Sushi;;HYR;;Ephrin_rec_like	Sushi repeat;;HYR domain;;Putative ephrin-receptor like
TRINITY_DN74464_c2_g2	0.292845	-0.111583	-0.181262	2030	------	------	------	K01322	PREP	map04614	Renin-angiotensin system	------	------	XP_009048808.1	hypothetical protein LOTGIDRAFT_157979 [Lottia gigantea]	------	------	PF05960.8	DUF885	Bacterial protein of unknown function
TRINITY_DN74550_c0_g1	0.0317446	0.214937	-0.246681	638	------	------	------	------	------	------	------	------	------	------	------	------	------	------	------	------
TRINITY_DN74565_c2_g3	0.200527	0.044735	-0.245262	2358	------	------	------	------	------	------	------	------	------	EGW14867.1	PR domain zinc finger protein 16 [Cricetulus griseus]	------	------	------	------	------
TRINITY_DN74677_c0_g1	0.215109	-0.0730427	-0.142066	1036	------	------	------	------	------	------	------	------	------	------	------	------	------	------	------	------
TRINITY_DN74706_c0_g2	0.135854	0.0520062	-0.18786	2215	------	------	------	------	------	------	------	------	------	------	------	------	------	------	------	------
TRINITY_DN74825_c0_g1	0.254438	-0.122618	-0.13182	1334	------	------	------	------	------	------	------	------	------	PVD35372.1	hypothetical protein C0Q70_02332 [Pomacea canaliculata]	------	------	------	------	------
TRINITY_DN74832_c0_g1	0.24027	-0.124119	-0.116151	1967	------	------	------	------	------	------	------	------	------	------	------	------	------	------	------	------
TRINITY_DN74925_c4_g1	0.279868	-0.0764879	-0.20338	980	------	------	------	------	------	------	------	------	------	------	------	------	------	------	------	------
TRINITY_DN74927_c1_g3	0.185616	-0.0501263	-0.13549	1966	GO:0016740;	molecular_function;;	MF:transferase activity;;	K01011	TST, MPST, sseA	map00270;;map04122;;map00920	Cysteine and methionine metabolism;;Sulfur relay system;;Sulfur metabolism	------	------	ELU11685.1	hypothetical protein CAPTEDRAFT_179508 [Capitella teleta]	gi|3122965|sp|Q16762.4|THTR_HUMAN;;	RecName: Full=Thiosulfate sulfurtransferase; AltName: Full=Rhodanese;;	PF00581.17	Rhodanese	Rhodanese-like domain
TRINITY_DN75023_c3_g1	0.171885	0.00399262	-0.175877	1260	------	------	------	------	------	------	------	------	------	------	------	------	------	------	------	------
TRINITY_DN75432_c0_g1	0.26762	0.0859529	-0.353573	585	------	------	------	------	------	------	------	------	------	------	------	------	------	------	------	------
TRINITY_DN75474_c0_g1	0.174035	-0.0530333	-0.121001	1879	------	------	------	------	------	------	------	------	------	XP_019921660.1	PREDICTED: Williams-Beuren syndrome chromosomal region 27 protein isoform X2 [Crassostrea gigas]	gi|296453033|sp|Q8N6F8.2|WBS27_HUMAN;;	RecName: Full=Williams-Beuren syndrome chromosomal region 27 protein;;	PF13649.3;;PF01209.15;;PF08241.9;;PF13489.3;;PF13847.3;;PF05891.9	Methyltransf_25;;Ubie_methyltran;;Methyltransf_11;;Methyltransf_23;;Methyltransf_31;;Methyltransf_PK	Methyltransferase domain;;ubiE/COQ5 methyltransferase family;;Methyltransferase domain;;Methyltransferase domain;;Methyltransferase domain;;AdoMet dependent proline di-methyltransferase
TRINITY_DN75533_c1_g1	0.247797	-0.0724206	-0.175376	1155	------	------	------	------	------	------	------	------	------	------	------	------	------	------	------	------
TRINITY_DN75642_c1_g1	0.147628	0.0390021	-0.18663	1754	------	------	------	------	------	------	------	------	------	------	------	------	------	------	------	------
TRINITY_DN75692_c0_g1	0.295029	-0.134209	-0.160821	2572	------	------	------	------	------	------	------	------	------	XP_021365839.1	uncharacterized protein LOC110458461 [Mizuhopecten yessoensis]	gi|123911967|sp|Q0V9U8.1|PHIPL_XENTR;;	RecName: Full=Phytanoyl-CoA hydroxylase-interacting protein-like;;	------	------	------
TRINITY_DN75715_c3_g1	0.255956	-0.125429	-0.130527	676	------	------	------	------	------	------	------	------	------	------	------	------	------	------	------	------
TRINITY_DN75769_c0_g1	0.308604	-0.108383	-0.200221	1142	------	------	------	------	------	------	------	------	------	------	------	------	------	------	------	------
TRINITY_DN75893_c0_g1	0.157052	0.432966	-0.590018	636	------	------	------	------	------	------	------	------	------	PVD35295.1	hypothetical protein C0Q70_02255 [Pomacea canaliculata]	------	------	------	------	------
TRINITY_DN76000_c1_g2	0.34885	0.0155403	-0.36439	626	GO:0003676;	molecular_function;;	MF:nucleic acid binding;;	------	------	------	------	------	------	XP_021354879.1	uncharacterized protein LOC110451282 [Mizuhopecten yessoensis]	------	------	PF01612.17	DNA_pol_A_exo1	3'-5' exonuclease
TRINITY_DN76044_c3_g1	0.189357	0.0254481	-0.214805	828	------	------	------	------	------	------	------	------	------	------	------	------	------	------	------	------
TRINITY_DN76094_c0_g1	0.323996	-0.0690138	-0.254982	953	------	------	------	------	------	------	------	------	------	------	------	------	------	------	------	------
TRINITY_DN76173_c0_g1	0.10717	0.0820147	-0.189185	1655	------	------	------	------	------	------	------	------	------	------	------	------	------	------	------	------
TRINITY_DN76562_c2_g1	0.294076	-0.110425	-0.183651	1373	GO:0006915;;GO:0008285;;GO:0050776;;GO:0006351;;GO:0005634;;GO:0003700;;GO:0044212;	biological_process;;biological_process;;biological_process;;biological_process;;cellular_component;;molecular_function;;molecular_function;;	BP:apoptotic process;;BP:negative regulation of cell proliferation;;BP:regulation of immune response;;BP:transcription, DNA-templated;;CC:nucleus;;MF:transcription factor activity, sequence-specific DNA binding;;MF:transcription regulatory region DNA binding;;	K09444;K10153	IRF2;IRF1	map05160;;map05133;;map04917	Hepatitis C;;Pertussis;;Prolactin signaling pathway	------	------	AKS40330.1	IRF1, partial [Nothobranchius guentheri]	gi|2497440|sp|Q90876.1|IRF1_CHICK;;	RecName: Full=Interferon regulatory factor 1; Short=IRF-1;;	PF00605.14	IRF	Interferon regulatory factor transcription factor
TRINITY_DN76864_c1_g1	0.208464	0.17421	-0.382674	2073	GO:0006694;;GO:0006694;;GO:0006694;;GO:0016021;;GO:0003854;;GO:0016853;;GO:0003854;;GO:0016853;;GO:0003854;	biological_process;;biological_process;;biological_process;;cellular_component;;molecular_function;;molecular_function;;molecular_function;;molecular_function;;molecular_function;;	BP:steroid biosynthetic process;;BP:steroid biosynthetic process;;BP:steroid biosynthetic process;;CC:integral component of membrane;;MF:3-beta-hydroxy-delta5-steroid dehydrogenase activity;;MF:isomerase activity;;MF:3-beta-hydroxy-delta5-steroid dehydrogenase activity;;MF:isomerase activity;;MF:3-beta-hydroxy-delta5-steroid dehydrogenase activity;;	K00070	HSD3B	map00140;;map04925;;map04913	Steroid hormone biosynthesis;;Aldosterone synthesis and secretion;;Ovarian steroidogenesis	------	------	XP_021361452.1	3 beta-hydroxysteroid dehydrogenase/Delta 5-->4-isomerase-like [Mizuhopecten yessoensis]	gi|112767|sp|P14060.2|3BHS1_HUMAN;;	RecName: Full=3 beta-hydroxysteroid dehydrogenase/Delta 5-->4-isomerase type 1; AltName: Full=3 beta-hydroxysteroid dehydrogenase/Delta 5-->4-isomerase type I; Short=3-beta-HSD I; AltName: Full=Trophoblast antigen FDO161G; Includes: RecName: Full=3-beta-hydroxy-Delt;;	PF01073.16	3Beta_HSD	3-beta hydroxysteroid dehydrogenase/isomerase family
TRINITY_DN76954_c2_g1	0.216129	-0.0342595	-0.181869	3953	------	------	------	------	------	------	------	------	------	XP_005089181.1	PREDICTED: uncharacterized protein LOC101845138 [Aplysia californica]	------	------	------	------	------
TRINITY_DN77040_c2_g1	0.24693	-0.015376	-0.231554	505	------	------	------	------	------	------	------	------	------	------	------	------	------	------	------	------
TRINITY_DN77135_c0_g1	0.25202	-0.0968139	-0.155206	1281	GO:0046839;;GO:0006644;;GO:0007165;;GO:0016021;;GO:0005887;;GO:0016020;;GO:0042577;;GO:0008195;	biological_process;;biological_process;;biological_process;;cellular_component;;cellular_component;;cellular_component;;molecular_function;;molecular_function;;	BP:phospholipid dephosphorylation;;BP:phospholipid metabolic process;;BP:signal transduction;;CC:integral component of membrane;;CC:integral component of plasma membrane;;CC:membrane;;MF:lipid phosphatase activity;;MF:phosphatidate phosphatase activity;;	K01080	PPAP2	map00565;;map00564;;map00561;;map00600;;map04975;;map04072;;map05231;;map04666	Ether lipid metabolism;;Glycerophospholipid metabolism;;Glycerolipid metabolism;;Sphingolipid metabolism;;Fat digestion and absorption;;Phospholipase D signaling pathway;;Choline metabolism in cancer;;Fc gamma R-mediated phagocytosis	------	------	XP_013776698.1	putative phosphatidate phosphatase [Limulus polyphemus]	gi|45476994|sp|O08564.1|PLPP1_RAT;;	RecName: Full=Phospholipid phosphatase 1; AltName: Full=Lipid phosphate phosphohydrolase 1; AltName: Full=PAP2-alpha; AltName: Full=Phosphatidate phosphohydrolase type 2a; AltName: Full=Phosphatidic acid phosphatase 2a; Short=PAP-2a; Short=PAP2a;;	PF01569.18;;PF14378.3	PAP2;;PAP2_3	PAP2 superfamily;;PAP2 superfamily
TRINITY_DN77235_c3_g2	0.330474	-0.0790623	-0.251412	398	------	------	------	------	------	------	------	------	------	------	------	------	------	------	------	------
TRINITY_DN77306_c0_g2	0.267902	0.0504339	-0.318336	385	------	------	------	------	------	------	------	------	------	------	------	------	------	------	------	------
TRINITY_DN77366_c0_g1	0.241567	-0.0272088	-0.214358	1611	GO:0016021;	cellular_component;;	CC:integral component of membrane;;	------	------	------	------	------	------	XP_013411554.1	uncharacterized protein LOC106174511 [Lingula anatina]	------	------	PF04389.14	Peptidase_M28	Peptidase family M28
TRINITY_DN77422_c0_g1	0.215403	-0.0351689	-0.180234	2198	------	------	------	------	------	------	------	------	------	XP_009044523.1	hypothetical protein LOTGIDRAFT_230050 [Lottia gigantea]	------	------	PF05478.8	Prominin	Prominin
TRINITY_DN77467_c3_g2	0.213594	0.0163111	-0.229905	2318	GO:0016020;;GO:0016020;;GO:0004180;;GO:0046872;;GO:0008237;;GO:0008241;;GO:0004180;;GO:0046872;;GO:0008237;;GO:0008241;	cellular_component;;cellular_component;;molecular_function;;molecular_function;;molecular_function;;molecular_function;;molecular_function;;molecular_function;;molecular_function;;molecular_function;;	CC:membrane;;CC:membrane;;MF:carboxypeptidase activity;;MF:metal ion binding;;MF:metallopeptidase activity;;MF:peptidyl-dipeptidase activity;;MF:carboxypeptidase activity;;MF:metal ion binding;;MF:metallopeptidase activity;;MF:peptidyl-dipeptidase activity;;	K01283	ACE, CD143	map05142;;map04614;;map04924;;map05410	Chagas diseas;;Renin-angiotensin system;;Renin secretion;;Hypertrophic cardiomyopath	------	------	XP_009055043.1	hypothetical protein LOTGIDRAFT_215685 [Lottia gigantea]	gi|1703072|sp|Q10751.1|ACE_CHICK;;	RecName: Full=Angiotensin-converting enzyme; Short=ACE; AltName: Full=Dipeptidyl carboxypeptidase I; AltName: Full=Kininase II;;	PF01401.15	Peptidase_M2	Angiotensin-converting enzyme
TRINITY_DN77541_c0_g1	0.188048	0.243189	-0.431237	1543	------	------	------	------	------	------	------	------	------	------	------	------	------	------	------	------
TRINITY_DN77665_c1_g1	0.186155	-0.0261297	-0.160025	755	------	------	------	------	------	------	------	------	------	------	------	------	------	------	------	------
TRINITY_DN77681_c1_g4	0.258375	-0.0907818	-0.167593	468	------	------	------	------	------	------	------	------	------	------	------	------	------	PF14683.3	CBM-like	Polysaccharide lyase family 4, domain III
TRINITY_DN77714_c1_g1	0.242161	-0.0728796	-0.169281	4099	GO:0005634;;GO:0003700;;GO:0008270;	cellular_component;;molecular_function;;molecular_function;;	CC:nucleus;;MF:transcription factor activity, sequence-specific DNA binding;;MF:zinc ion binding;;	------	------	------	------	------	------	XP_019922914.1	PREDICTED: NFX1-type zinc finger-containing protein 1 [Crassostrea gigas]	gi|342187367|sp|Q8R151.3|ZNFX1_MOUSE;;	RecName: Full=NFX1-type zinc finger-containing protein 1;;	PF13087.3;;PF13086.3	AAA_12;;AAA_11	AAA domain;;AAA domain
TRINITY_DN77984_c0_g2	0.227079	-0.0256668	-0.201412	809	GO:0008146;;GO:0008146;	molecular_function;;molecular_function;;	MF:sulfotransferase activity;;MF:sulfotransferase activity;;	K01025	E2.8.2.-	------	------	------	------	XP_021364692.1	sulfotransferase family cytosolic 1B member 1-like [Mizuhopecten yessoensis]	gi|12229966|sp|O46503.1|ST1C2_RABIT;;	RecName: Full=Sulfotransferase 1C2; Short=ST1C2; Short=rabSULT1C2; AltName: Full=Sulfotransferase 1C1;;	PF00685.24;;PF13469.3	Sulfotransfer_1;;Sulfotransfer_3	Sulfotransferase domain;;Sulfotransferase family
TRINITY_DN78084_c0_g1	-0.0122647	0.418079	-0.405814	381	------	------	------	------	------	------	------	------	------	------	------	------	------	------	------	------
TRINITY_DN78209_c1_g2	0.290939	-0.0800699	-0.210869	499	------	------	------	------	------	------	------	------	------	------	------	------	------	------	------	------
TRINITY_DN78226_c0_g2	0.189373	-0.0557999	-0.133574	1792	------	------	------	------	------	------	------	------	------	XP_019123801.1	PREDICTED: RNA-directed DNA polymerase from mobile element jockey-like [Larimichthys crocea]	------	------	------	------	------
TRINITY_DN78414_c0_g1	0.170963	-0.00521589	-0.165747	5857	------	------	------	K13171	SRRM1, SRM160	map03013;;map03015	RNA transport;;mRNA surveillance pathway	------	------	XP_021364633.1	serine/arginine repetitive matrix protein 1-like isoform X2 [Mizuhopecten yessoensis]	gi|347595715|sp|Q52KI8.2|SRRM1_MOUSE;;	RecName: Full=Serine/arginine repetitive matrix protein 1; AltName: Full=Plenty-of-prolines 101;;	PF01480.14	PWI	PWI domain
TRINITY_DN78456_c0_g2	0.119924	0.0991942	-0.219118	2858	------	------	------	K07378;K03927;K01049	ACHE;CES2;NLGN	map04514;;map00564;;map04725;;map00983	Cell adhesion molecule;;Glycerophospholipid metabolism;;Cholinergic synapse;;Drug metabolism - other enzymes	------	------	PVD36867.1	hypothetical protein C0Q70_03857 [Pomacea canaliculata]	gi|81913291|sp|Q8BK48.1|EST2E_MOUSE;;	RecName: Full=Pyrethroid hydrolase Ces2e; AltName: Full=carboxylesterase 2E; Flags: Precursor;;	PF00135.25;;PF07859.10	COesterase;;Abhydrolase_3	Carboxylesterase family;;alpha/beta hydrolase fold
TRINITY_DN78692_c1_g1	0.2145	-0.114866	-0.0996344	3855	GO:0016874;;GO:0046872;;GO:0004842;	molecular_function;;molecular_function;;molecular_function;;	MF:ligase activity;;MF:metal ion binding;;MF:ubiquitin-protein transferase activity;;	K12511	tadC	------	------	------	------	PVD19958.1	hypothetical protein C0Q70_20452 [Pomacea canaliculata]	------	------	PF13519.3;;PF00092.25;;PF06701.10;;PF02825.17	VWA_2;;VWA;;MIB_HERC2;;WWE	von Willebrand factor type A domain;;von Willebrand factor type A domain;;Mib_herc2;;WWE domain
TRINITY_DN78748_c0_g1	0.0934234	-0.059642	-0.0337814	4051	GO:0006030;;GO:0005576;;GO:0008061;	biological_process;;cellular_component;;molecular_function;;	BP:chitin metabolic process;;CC:extracellular region;;MF:chitin binding;;	------	------	------	------	------	------	PVD22251.1	hypothetical protein C0Q70_18059 [Pomacea canaliculata]	gi|125987815|sp|Q05707.3|COEA1_HUMAN;;	RecName: Full=Collagen alpha-;;	PF00092.25;;PF13519.3;;PF13768.3;;PF06707.8;;PF01607.21;;PF01456.14	VWA;;VWA_2;;VWA_3;;DUF1194;;CBM_14;;Mucin	von Willebrand factor type A domain;;von Willebrand factor type A domain;;von Willebrand factor type A domain;;Protein of unknown function;;Chitin binding Peritrophin-A domain;;Mucin-like glycoprotein
TRINITY_DN78856_c2_g1	0.311593	-0.101969	-0.209624	970	------	------	------	------	------	------	------	------	------	------	------	------	------	------	------	------
TRINITY_DN78992_c1_g1	0.202083	-0.0509288	-0.151154	1896	------	------	------	------	------	------	------	------	------	XP_021365839.1	uncharacterized protein LOC110458461 [Mizuhopecten yessoensis]	gi|123911967|sp|Q0V9U8.1|PHIPL_XENTR;;	RecName: Full=Phytanoyl-CoA hydroxylase-interacting protein-like;;	------	------	------
TRINITY_DN79083_c1_g1	0.196323	0.0369948	-0.233318	393	GO:0003964;	molecular_function;;	MF:RNA-directed DNA polymerase activity;;	------	------	------	------	------	------	XP_013411770.1	uncharacterized protein LOC106174656 [Lingula anatina]	------	------	------	------	------
TRINITY_DN79183_c0_g1	0.156622	0.00608266	-0.162704	2337	GO:0005525;	molecular_function;;	MF:GTP binding;;	------	------	------	------	------	------	XP_022339409.1	interferon-induced protein 44-like isoform X1 [Crassostrea virginica]	------	------	PF07534.13	TLD	TLD
TRINITY_DN79499_c0_g1	0.251017	-0.0989512	-0.152066	6031	GO:0016021;;GO:0016021;;GO:0016021;;GO:0022857;;GO:0022857;;GO:0022857;	cellular_component;;cellular_component;;cellular_component;;molecular_function;;molecular_function;;molecular_function;;	CC:integral component of membrane;;CC:integral component of membrane;;CC:integral component of membrane;;MF:transmembrane transporter activity;;MF:transmembrane transporter activity;;MF:transmembrane transporter activity;;	K14389;K14391	SLC5A9, SGLT4;SLC5A11, SMIT2, SGLT6	------	------	------	------	XP_009056495.1	hypothetical protein LOTGIDRAFT_232916 [Lottia gigantea]	gi|189046189|sp|Q2M3M2.2|SC5A9_HUMAN;;	RecName: Full=Sodium/glucose cotransporter 4; Short=N;;	PF00474.14;;PF00078.24	SSF;;RVT_1	Sodiu;;Reverse transcriptase
TRINITY_DN79673_c2_g1	0.151152	0.0823462	-0.233498	4465	GO:0016021;	cellular_component;;	CC:integral component of membrane;;	K14616;K13912	CUBN;DMBT1	map04970;;map04977	Salivary secretion;;Vitamin digestion and absorption	------	------	XP_022321127.1	LOW QUALITY PROTEIN: deleted in malignant brain tumors 1 protein-like [Crassostrea virginica]	gi|85687557|sp|Q60997.2|DMBT1_MOUSE;;	RecName: Full=Deleted in malignant brain tumors 1 protein; AltName: Full=Apactin; AltName: Full=CRP-ductin; AltName: Full=Glycoprotein 300; Short=gp300; AltName: Full=Hensin; AltName: Full=Mucin-like glycoprotein; Short=Muclin; AltName: Full=Vomeroglandin; AltName: Full=p80; Flags: Precursor;;	PF00431.17	CUB	CUB domain
TRINITY_DN79842_c0_g1	0.231087	-0.0393493	-0.191737	3001	GO:0016787;	molecular_function;;	MF:hydrolase activity;;	------	------	------	------	------	------	XP_021355321.1	uncharacterized protein LOC110451558 isoform X1 [Mizuhopecten yessoensis]	gi|68845777|sp|P37967.2|PNBA_BACSU;;	RecName: Full=Para-nitrobenzyl esterase; AltName: Full=Intracellular esterase B; AltName: Full=PNB carboxy-esterase; Short=PNBCE;;	PF00135.25;;PF07859.10	COesterase;;Abhydrolase_3	Carboxylesterase family;;alpha/beta hydrolase fold
TRINITY_DN79860_c2_g1	0.279481	-0.0241328	-0.255348	2014	GO:0016052;;GO:0016052;;GO:0016052;;GO:0016052;;GO:0016021;;GO:0016021;;GO:0004556;;GO:0005509;;GO:0004556;;GO:0005509;;GO:0004556;;GO:0005509;;GO:0004556;;GO:0005509;	biological_process;;biological_process;;biological_process;;biological_process;;cellular_component;;cellular_component;;molecular_function;;molecular_function;;molecular_function;;molecular_function;;molecular_function;;molecular_function;;molecular_function;;molecular_function;;	BP:carbohydrate catabolic process;;BP:carbohydrate catabolic process;;BP:carbohydrate catabolic process;;BP:carbohydrate catabolic process;;CC:integral component of membrane;;CC:integral component of membrane;;MF:alpha-amylase activity;;MF:calcium ion binding;;MF:alpha-amylase activity;;MF:calcium ion binding;;MF:alpha-amylase activity;;MF:calcium ion binding;;MF:alpha-amylase activity;;MF:calciu…	K01176	AMY, amyA, malS	map04973;;map00500	Carbohydrate digestion and absorption;;Starch and sucrose metabolism	------	------	XP_013378610.1	alpha-amylase A type-3 [Lingula anatina]	gi|113768|sp|P19269.1|AMY1_SCHOC;;	RecName: Full=Alpha-amylase 1; AltName: Full=1,4-alpha-D-glucan glucanohydrolase 1; Flags: Precursor;;	PF00128.21;;PF09260.8	Alpha-amylase;;DUF1966	Alpha amylase, catalytic domain;;Domain of unknown function
TRINITY_DN79891_c2_g1	0.276374	0.0321008	-0.308475	623	------	------	------	------	------	------	------	------	------	------	------	------	------	------	------	------
TRINITY_DN80030_c0_g2	0.184815	-0.0603817	-0.124433	2288	------	------	------	------	------	------	------	------	------	------	------	------	------	------	------	------
TRINITY_DN80055_c0_g1	0.200142	-0.115891	-0.0842516	2493	GO:0016021;;GO:0016021;;GO:0008233;;GO:0008233;;GO:0008233;;GO:0008233;	cellular_component;;cellular_component;;molecular_function;;molecular_function;;molecular_function;;molecular_function;;	CC:integral component of membrane;;CC:integral component of membrane;;MF:peptidase activity;;MF:peptidase activity;;MF:peptidase activity;;MF:peptidase activity;;	K01369	LGMN	map04142;;map04612	Lysosome;;Antigen processing and presentation	------	------	ABO26629.1	legumain [Haliotis discus discus]	gi|75048822|sp|Q95M12.1|LGMN_BOVIN;;	RecName: Full=Legumain; AltName: Full=Asparaginyl endopeptidase; AltName: Full=Protease, cysteine 1; Flags: Precursor;;	PF01650.15	Peptidase_C13	Peptidase C13 family
TRINITY_DN80066_c2_g2	0.30237	-0.14332	-0.15905	466	------	------	------	------	------	------	------	------	------	------	------	------	------	------	------	------
TRINITY_DN80120_c1_g2	0.169539	0.0801283	-0.249667	2012	GO:0016021;	cellular_component;;	CC:integral component of membrane;;	K10897	PALB2, FANCN	map03460;;map03440	Fanconi anemia pathway;;Homologous recombination	------	------	XP_012942267.1	PREDICTED: mucin-3A-like [Aplysia californica]	gi|510120772|sp|Q9H195.2|MUC3B_HUMAN;;	RecName: Full=Mucin-3B; Short=MUC-3B; AltName: Full=Intestinal mucin-3B; Flags: Precursor;;	PF01390.17	SEA	SEA domain
TRINITY_DN80216_c1_g3	0.283286	-0.0232043	-0.260082	1413	------	------	------	------	------	------	------	------	------	------	------	------	------	------	------	------
TRINITY_DN80269_c1_g1	0.297643	-0.045097	-0.252546	868	------	------	------	------	------	------	------	------	------	------	------	------	------	------	------	------
TRINITY_DN80269_c1_g2	0.33064	-0.062519	-0.268121	1182	------	------	------	------	------	------	------	------	------	------	------	------	------	------	------	------
TRINITY_DN80527_c3_g1	0.158213	0.0175135	-0.175726	3955	GO:0016021;;GO:0016021;;GO:0016021;	cellular_component;;cellular_component;;cellular_component;;	CC:integral component of membrane;;CC:integral component of membrane;;CC:integral component of membrane;;	K06560	MRC, CD206, CD280	map05152;;map04145	Tuberculosis;;Phagosome	------	------	XP_009054997.1	hypothetical protein LOTGIDRAFT_161348 [Lottia gigantea]	gi|341940970|sp|Q61830.2|MRC1_MOUSE;;	RecName: Full=Macrophage mannose receptor 1; Short=MMR; AltName: CD_antigen=CD206; Flags: Precursor;;	PF00059.18	Lectin_C	Lectin C-type domain
TRINITY_DN80534_c4_g2	0.151333	-0.0155388	-0.135794	2544	------	------	------	------	------	------	------	------	------	------	------	------	------	------	------	------
TRINITY_DN80601_c0_g1	0.126615	0.0319005	-0.158516	1838	------	------	------	------	------	------	------	------	------	------	------	------	------	------	------	------
TRINITY_DN80695_c1_g1	-0.00990379	0.186975	-0.177072	1070	------	------	------	------	------	------	------	------	------	------	------	------	------	------	------	------
TRINITY_DN80810_c0_g1	0.17942	-0.0237383	-0.155682	1734	------	------	------	------	------	------	------	------	------	XP_021378070.1	helicase with zinc finger domain 2-like [Mizuhopecten yessoensis]	gi|317373591|sp|Q9BYK8.6|HELZ2_HUMAN;;	RecName: Full=Helicase with zinc finger domain 2; AltName: Full=ATP-dependent helicase PRIC285; AltName: Full=Helicase with zinc finger 2, transcriptional coactivator; AltName: Full=PPAR-alpha-interacting complex protein 285; AltName: Full=PPAR-gamma DNA-binding domain-interacting protein 1; Short=PDIP1; Short=PPAR-gamma DBD-interacting protein 1; AltName: Full=Peroxisomal proliferator-activated …	PF13086.3;;PF13604.3;;PF13245.3	AAA_11;;AAA_30;;AAA_19	AAA domain;;AAA domain;;Part of AAA domain
TRINITY_DN80865_c1_g1	0.278012	-0.102984	-0.175028	3775	GO:0005524;;GO:0003676;;GO:0005524;;GO:0003676;;GO:0005524;;GO:0003676;;GO:0005524;;GO:0003676;	molecular_function;;molecular_function;;molecular_function;;molecular_function;;molecular_function;;molecular_function;;molecular_function;;molecular_function;;	MF:ATP binding;;MF:nucleic acid binding;;MF:ATP binding;;MF:nucleic acid binding;;MF:ATP binding;;MF:nucleic acid binding;;MF:ATP binding;;MF:nucleic acid binding;;	K12646	DDX58, RIG-I	map05164;;map05162;;map05160;;map05161;;map05168;;map05169;;map04622;;map04623;;map04064	Influenza A;;Measles;;Hepatitis C;;Hepatitis B;;Herpes simplex infection;;Epstein-Barr virus infection;;RIG-I-like receptor signaling pathway;;Cytosolic DNA-sensing pathway;;NF-kappa B signaling pathway	------	------	XP_013074821.1	PREDICTED: LOW QUALITY PROTEIN: probable ATP-dependent RNA helicase DDX58 [Biomphalaria glabrata]	gi|81170421|sp|O95786.2|DDX58_HUMAN;;	RecName: Full=Probable ATP-dependent RNA helicase DDX58; AltName: Full=DEAD box protein 58; AltName: Full=RIG-I-like receptor 1; Short=RLR-1; AltName: Full=Retinoic acid-inducible gene 1 protein; Short=RIG-1; AltName: Full=Retinoic acid-inducible gene I protein; Short=RIG-I;;	PF00270.26;;PF04851.12;;PF11648.5;;PF00271.28	DEAD;;ResIII;;RIG-I_C-RD;;Helicase_C	DEAD/DEAH box helicase;;Type III restriction enzyme, res subunit;;C-terminal domain of RIG-I;;Helicase conserved C-terminal domain
TRINITY_DN80884_c3_g1	0.231935	-0.00505363	-0.226881	1972	------	------	------	K18740	EXD1, EGL	------	------	------	------	PVD35370.1	hypothetical protein C0Q70_02330 [Pomacea canaliculata]	gi|81914299|sp|Q8CDF7.1|EXD1_MOUSE;;	RecName: Full=piRNA biogenesis protein EXD1; AltName: Full=Exonuclease 3'-5' domain-containing protein 1; AltName: Full=Exonuclease 3'-5' domain-like-containing protein 1; AltName: Full=Inactive exonuclease EXD1; Short=mExd1;;	PF01612.17	DNA_pol_A_exo1	3'-5' exonuclease
TRINITY_DN80884_c3_g2	0.363772	0.0222531	-0.386025	1083	GO:0008408;;GO:0003676;	molecular_function;;molecular_function;;	MF:3'-5' exonuclease activity;;MF:nucleic acid binding;;	K18740	EXD1, EGL	------	------	------	------	XP_009060440.1	hypothetical protein LOTGIDRAFT_165178 [Lottia gigantea]	gi|82237110|sp|Q6NRD5.1|EXD1_XENLA;;	RecName: Full=piRNA biogenesis protein EXD1; AltName: Full=Exonuclease 3'-5' domain-containing protein 1; AltName: Full=Exonuclease 3'-5' domain-like-containing protein 1; AltName: Full=Inactive exonuclease EXD1;;	PF01612.17	DNA_pol_A_exo1	3'-5' exonuclease
TRINITY_DN80990_c0_g1	0.201643	-0.0530344	-0.148609	2287	GO:0006811;;GO:0006811;;GO:0006811;;GO:0006811;;GO:0006811;;GO:0005921;;GO:0016021;;GO:0005886;;GO:0005921;;GO:0016021;;GO:0005886;;GO:0005921;;GO:0016021;;GO:0005886;;GO:0005921;;GO:0016021;;GO:0005886;;GO:0005921;;GO:0016021;;GO:0005886;	biological_process;;biological_process;;biological_process;;biological_process;;biological_process;;cellular_component;;cellular_component;;cellular_component;;cellular_component;;cellular_component;;cellular_component;;cellular_component;;cellular_component;;cellular_component;;cellular_component;;cellular_component;;cellular_component;;cellular_component;;cellular_component;;cellular_component;;	BP:ion transport;;BP:ion transport;;BP:ion transport;;BP:ion transport;;BP:ion transport;;CC:gap junction;;CC:integral component of membrane;;CC:plasma membrane;;CC:gap junction;;CC:integral component of membrane;;CC:plasma membrane;;CC:gap junction;;CC:integral component of membrane;;CC:plasma membrane;;CC:gap junction;;CC:integral component of membrane;;CC:plasma membrane;;CC:gap junction;;CC:i…	------	------	------	------	------	------	NP_001191595.1	pannexin 5 [Aplysia californica]	gi|10720325|sp|O01393.1|UNC9_CAEEL;;	RecName: Full=Innexin unc-9; AltName: Full=Uncoordinated protein 9;;	PF00876.15	Innexin	Innexin
TRINITY_DN81247_c0_g1	0.176607	-0.0736953	-0.102912	3934	------	------	------	------	------	------	------	------	------	PVD19958.1	hypothetical protein C0Q70_20452 [Pomacea canaliculata]	------	------	PF06701.10;;PF02825.17	MIB_HERC2;;WWE	Mib_herc2;;WWE domain
TRINITY_DN81279_c1_g1	0.204884	-0.109727	-0.0951569	1569	GO:0005739;;GO:0005739;;GO:0005739;;GO:0047961;;GO:0047961;;GO:0047961;	cellular_component;;cellular_component;;cellular_component;;molecular_function;;molecular_function;;molecular_function;;	CC:mitochondrion;;CC:mitochondrion;;CC:mitochondrion;;MF:glycine N-acyltransferase activity;;MF:glycine N-acyltransferase activity;;MF:glycine N-acyltransferase activity;;	K00628	GLYAT	map00360	Phenylalanine metabolism	------	------	XP_008428409.1	PREDICTED: glycine N-acyltransferase-like protein 3 [Poecilia reticulata]	gi|269849680|sp|Q5SZD4.3|GLYL3_HUMAN;;	RecName: Full=Glycine N-acyltransferase-like protein 3;;	PF08445.7;;PF00583.22;;PF06021.8;;PF13673.4;;PF13508.4	FR47;;Acetyltransf_1;;Gly_acyl_tr_N;;Acetyltransf_10;;Acetyltransf_7	FR47-like protein;;Acetyltransferase;;Aralkyl acyl-Co;;Acetyltransferase;;Acetyltransferase
TRINITY_DN81309_c1_g1	0.278401	-0.0425382	-0.235863	1009	------	------	------	------	------	------	------	------	------	------	------	------	------	------	------	------
TRINITY_DN81702_c4_g4	0.168265	0.0382826	-0.206547	1599	GO:0051260;;GO:0051260;	biological_process;;biological_process;;	BP:protein homooligomerization;;BP:protein homooligomerization;;	------	------	------	------	------	------	XP_021360569.1	BTB/POZ domain-containing protein KCTD7-like [Mizuhopecten yessoensis]	gi|226723127|sp|Q0VFV7.2|KCTD7_DANRE;;	RecName: Full=BTB/POZ domain-containing protein KCTD7;;	PF02214.19	BTB_2	BTB/POZ domain
TRINITY_DN81737_c3_g1	0.225197	-0.0962022	-0.128995	3000	GO:0005975;;GO:0004563;	biological_process;;molecular_function;;	BP:carbohydrate metabolic process;;MF:beta-N-acetylhexosaminidase activity;;	K12373	HEXA_B	map00520;;map00603;;map00604;;map00511;;map00531;;map04142	Amino sugar and nucleotide sugar metabolism;;Glycosphingolipid biosynthesis - globo and isoglobo series;;Glycosphingolipid biosynthesis - ganglio series;;Other glycan degradation;;Glycosaminoglycan degradation;;Lysosome	------	------	XP_009066883.1	hypothetical protein LOTGIDRAFT_223285 [Lottia gigantea]	gi|1346280|sp|P20060.2|HEXB_MOUSE;;	RecName: Full=Beta-hexosaminidase subunit beta; AltName: Full=Beta-N-acetylhexosaminidase subunit beta; Short=Hexosaminidase subunit B; AltName: Full=N-acetyl-beta-glucosaminidase subunit beta; Flags: Precursor;;	PF00728.19;;PF14845.3	Glyco_hydro_20;;Glycohydro_20b2	Glycosyl hydrolase family 20, catalytic domain;;beta-acetyl hexosaminidase like
TRINITY_DN81852_c2_g1	0.191598	-0.0953121	-0.0962857	1545	------	------	------	------	------	------	------	------	------	------	------	------	------	------	------	------
TRINITY_DN81856_c2_g1	0.22425	-0.0487997	-0.175451	2240	GO:0006030;;GO:0005576;;GO:0008061;;GO:0004252;	biological_process;;cellular_component;;molecular_function;;molecular_function;;	BP:chitin metabolic process;;CC:extracellular region;;MF:chitin binding;;MF:serine-type endopeptidase activity;;	K01326;K01176;K01362	OVCH;AMY, amyA, malS;CELA1	map04973;;map00500	Carbohydrate digestion and absorption;;Starch and sucrose metabolism	------	------	XP_022105424.1	uncharacterized protein LOC110987206 [Acanthaster planci]	gi|342187126|sp|Q9ER04.3|TMPS5_MOUSE;;	RecName: Full=Transmembrane protease serine 5; AltName: Full=Spinesin;;	PF00089.23;;PF09342.8;;PF13365.3	Trypsin;;DUF1986;;Trypsin_2	Trypsin;;Domain of unknown function;;Trypsin-like peptidase domain
TRINITY_DN81882_c0_g1	0.140949	0.0744734	-0.215422	1934	GO:0004185;	molecular_function;;	MF:serine-type carboxypeptidase activity;;	K09645	CPVL	------	------	------	------	XP_022311383.1	probable serine carboxypeptidase CPVL isoform X1 [Crassostrea virginica]	gi|67476930|sp|Q9H3G5.2|CPVL_HUMAN;;	RecName: Full=Probable serine carboxypeptidase CPVL; AltName: Full=Carboxypeptidase, vitellogenic-like; AltName: Full=Vitellogenic carboxypeptidase-like protein; Short=VCP-like protein; Short=hVLP; Flags: Precursor;;	PF00450.19	Peptidase_S10	Serine carboxypeptidase
TRINITY_DN81928_c5_g2	0.308979	-0.0170837	-0.291896	768	------	------	------	------	------	------	------	------	------	------	------	------	------	------	------	------
TRINITY_DN81934_c0_g1	0.198356	-0.0987909	-0.0995648	5364	GO:0005615;;GO:0005615;;GO:0004866;	cellular_component;;cellular_component;;molecular_function;;	CC:extracellular space;;CC:extracellular space;;MF:endopeptidase inhibitor activity;;	K03990;K03989	C3;C4	map05140;;map05152;;map05142;;map05150;;map05203;;map05322;;map05168;;map05134;;map05133;;map04145;;map04610	Leishmaniasis;;Tuberculosis;;Chagas diseas;;Staphylococcus aureus infection;;Viral carcinogenesis;;Systemic lupus erythematosus;;Herpes simplex infection;;Legionellosis;;Pertussis;;Phagosome;;Complement and coagulation cascades	------	------	AVP12644.1	complement C3-like protein 1 [Littorina littorea]	gi|1168986|sp|P98094.1|CO3_EPTBU;;	RecName: Full=Complement C3; Contains: RecName: Full=Complement C3 beta chain; Contains: RecName: Full=Complement C3 alpha chain; Contains: RecName: Full=C3a anaphylatoxin; Contains: RecName: Full=Complement C3 gamma chain;;	PF07678.11;;PF07677.11;;PF00207.19;;PF07703.11;;PF10569.6;;PF01759.18	A2M_comp;;A2M_recep;;A2M;;A2M_N_2;;Thiol-ester_cl;;NTR	A-macroglobulin complement component;;A-macroglobulin receptor;;Alpha-2-macroglobulin family;;Alpha-2-macroglobulin family N-terminal region;;Alpha-macro-globulin thiol-ester bond-forming region;;UNC-6/NTR/C345C module
TRINITY_DN81979_c0_g2	0.33422	-0.111977	-0.222243	929	------	------	------	------	------	------	------	------	------	------	------	------	------	PF07889.9	DUF1664	Protein of unknown function
TRINITY_DN82019_c0_g1	0.290367	-0.099751	-0.190616	2564	------	------	------	------	------	------	------	------	------	------	------	------	------	------	------	------
TRINITY_DN82147_c0_g1	0.146613	0.0111509	-0.157764	2467	GO:0005507;;GO:0016491;	molecular_function;;molecular_function;;	MF:copper ion binding;;MF:oxidoreductase activity;;	------	------	------	------	------	------	XP_019920445.1	PREDICTED: laccase-2 isoform X1 [Crassostrea gigas]	gi|74697989|sp|Q96WM9.1|LAC2_BOTFU;;	RecName: Full=Laccase-2; AltName: Full=Benzenediol:oxygen oxidoreductase 2; AltName: Full=Diphenol oxidase 2; AltName: Full=Urishiol oxidase 2; Flags: Precursor;;	PF07732.12;;PF00394.19;;PF07731.11	Cu-oxidase_3;;Cu-oxidase;;Cu-oxidase_2	Multicopper oxidase;;Multicopper oxidase;;Multicopper oxidase
TRINITY_DN82148_c5_g1	0.247718	-0.099266	-0.148452	1117	------	------	------	------	------	------	------	------	------	------	------	------	------	------	------	------
TRINITY_DN82163_c4_g2	0.242889	-0.0991776	-0.143711	2231	GO:0016021;;GO:0016021;;GO:0016021;;GO:0016747;;GO:0016747;;GO:0016747;	cellular_component;;cellular_component;;cellular_component;;molecular_function;;molecular_function;;molecular_function;;	CC:integral component of membrane;;CC:integral component of membrane;;CC:integral component of membrane;;MF:transferase activity, transferring acyl groups other than amino-acyl groups;;MF:transferase activity, transferring acyl groups other than amino-acyl groups;;MF:transferase activity, transferring acyl groups other than amino-acyl groups;;	------	------	------	------	------	------	XP_009045760.1	hypothetical protein LOTGIDRAFT_237644 [Lottia gigantea]	------	------	------	------	------
TRINITY_DN82493_c0_g1	0.155154	0.0206189	-0.175773	2901	GO:0006040;;GO:0009254;;GO:0006040;;GO:0009254;;GO:0005524;;GO:0016773;;GO:0005524;;GO:0016773;	biological_process;;biological_process;;biological_process;;biological_process;;molecular_function;;molecular_function;;molecular_function;;molecular_function;;	BP:amino sugar metabolic process;;BP:peptidoglycan turnover;;BP:amino sugar metabolic process;;BP:peptidoglycan turnover;;MF:ATP binding;;MF:phosphotransferase activity, alcohol group as acceptor;;MF:ATP binding;;MF:phosphotransferase activity, alcohol group as acceptor;;	K09001	anmK	------	------	------	------	XP_021362118.1	uncharacterized protein LOC110455968 [Mizuhopecten yessoensis]	gi|115311269|sp|Q6LRE4.2|ANMK_PHOPR;;	RecName: Full=Anhydro-N-acetylmuramic acid kinase; AltName: Full=AnhMurNAc kinase;;	PF03702.11	UPF0075	Uncharacterised protein family
TRINITY_DN82737_c2_g1	0.298567	-0.0318977	-0.26667	2416	------	------	------	K01302	CPQ	------	------	COG2234	R:General function prediction only	XP_001632808.1	predicted protein [Nematostella vectensis]	gi|82184552|sp|Q6GQ29.1|CBPQ_XENLA;;	RecName: Full=Carboxypeptidase Q; AltName: Full=Plasma glutamate carboxypeptidase; Flags: Precursor;;	PF04389.14;;PF01546.25	Peptidase_M28;;Peptidase_M20	Peptidase family M28;;Peptidase family M20/M25/M40
TRINITY_DN83145_c1_g1	0.278627	0.0365479	-0.315175	1798	------	------	------	------	------	------	------	------	------	XP_021341121.1	putative uncharacterized protein DDB_G0282133 [Mizuhopecten yessoensis]	------	------	PF07382.8	HC2	Histone H1-like nucleoprotein HC2
TRINITY_DN8320_c0_g1	0.344818	-0.000409053	-0.344409	441	------	------	------	------	------	------	------	------	------	------	------	------	------	------	------	------
TRINITY_DN83343_c3_g1	0.179855	0.0473082	-0.227163	863	------	------	------	------	------	------	------	------	------	------	------	------	------	------	------	------
TRINITY_DN83382_c1_g1	0.205835	-0.0340982	-0.171737	3148	GO:0005622;;GO:0008270;	cellular_component;;molecular_function;;	CC:intracellular;;MF:zinc ion binding;;	K08881	TRIM24, TIF1A	------	------	------	------	XP_022289239.1	E3 ubiquitin-protein ligase TRIM56-like isoform X1 [Crassostrea virginica]	gi|82085579|sp|Q6E2N3.1|TRI33_DANRE;;	RecName: Full=E3 ubiquitin-protein ligase TRIM33; AltName: Full=Ectodermin homolog; AltName: Full=Protein moonshine; AltName: Full=Transcription intermediary factor 1-gamma; Short=TIF1-gamma; AltName: Full=Tripartite motif-containing protein 33;;	PF00643.21	zf-B_box	B-box zinc finger
TRINITY_DN83424_c0_g2	0.2053	-0.0307891	-0.174511	1193	------	------	------	------	------	------	------	------	------	------	------	------	------	------	------	------
TRINITY_DN83462_c2_g1	0.306417	-0.0955215	-0.210896	1804	------	------	------	------	------	------	------	------	------	------	------	------	------	------	------	------
TRINITY_DN83506_c1_g1	0.234243	-0.0404357	-0.193807	5684	GO:0060397;;GO:0006351;;GO:0005634;;GO:0005737;;GO:0005634;;GO:0003677;;GO:0003700;;GO:0004871;;GO:0003677;;GO:0003700;;GO:0004871;	biological_process;;biological_process;;cellular_component;;cellular_component;;cellular_component;;molecular_function;;molecular_function;;molecular_function;;molecular_function;;molecular_function;;molecular_function;;	BP:JAK-STAT cascade involved in growth hormone signaling pathway;;BP:transcription, DNA-templated;;CC:nucleus;;CC:cytoplasm;;CC:nucleus;;MF:DNA binding;;MF:transcription factor activity, sequence-specific DNA binding;;MF:signal transducer activity;;MF:DNA binding;;MF:transcription factor activity, sequence-specific DNA binding;;MF:signal transducer activity;;	K11224	STAT5B	map05166;;map05162;;map05161;;map04659;;map04658;;map04012;;map05220;;map04630;;map05200;;map05203;;map04062;;map05221;;map04933;;map05223;;map04917	HTLV-I infection;;Measles;;Hepatitis B;;Th17 cell differentiation;;Th1 and Th2 cell differentiation;;ErbB signaling pathway;;Chronic myeloid leukemia;;Jak-STAT signaling pathway;;Pathways in cancer;;Viral carcinogenesis;;Chemokine signaling pathway;;Acute myeloid leukemia;;AGE-RAGE signaling pathway in diabetic complications;;Non-small cell lung cancer;;Prolactin signaling pathway	------	------	XP_021369557.1	uncharacterized protein LOC110460766 [Mizuhopecten yessoensis]	gi|41019536|sp|P51692.2|STA5B_HUMAN;;	RecName: Full=Signal transducer and activator of transcription 5B;;	PF02864.12;;PF01017.17;;PF00017.21;;PF02865.14	STAT_bind;;STAT_alpha;;SH2;;STAT_int	STAT protein, DNA binding domain;;STAT protein, all-alpha domain;;SH2 domain;;STAT protein, protein interaction domain
TRINITY_DN83556_c2_g1	0.159903	0.0208711	-0.180774	2924	------	------	------	------	------	------	------	------	------	------	------	------	------	------	------	------
TRINITY_DN83577_c1_g1	0.236559	0.0604383	-0.296997	1326	------	------	------	------	------	------	------	------	------	------	------	------	------	------	------	------
TRINITY_DN83577_c1_g2	0.305468	0.0472187	-0.352686	1156	------	------	------	------	------	------	------	------	------	------	------	------	------	------	------	------
TRINITY_DN83835_c0_g1	0.00361812	0.185294	-0.188912	2242	GO:0005509;;GO:0004222;;GO:0008270;	molecular_function;;molecular_function;;molecular_function;;	MF:calcium ion binding;;MF:metalloendopeptidase activity;;MF:zinc ion binding;;	K06724;K14616;K13045	CUBN;NRP1, CD304;tld	map05166;;map04977;;map04360	HTLV-I infection;;Vitamin digestion and absorption;;Axon guidance	------	------	XP_013386500.1	putative nuclease HARBI1 [Lingula anatina]	gi|13124688|sp|P13497.2|BMP1_HUMAN;;	RecName: Full=Bone morphogenetic protein 1; Short=BMP-1; AltName: Full=Mammalian tolloid protein; Short=mTld; AltName: Full=Procollagen C-proteinase; Short=PCP; Flags: Precursor;;	PF00431.17	CUB	CUB domain
TRINITY_DN8408_c0_g1	0.330903	0.044233	-0.375136	388	------	------	------	------	------	------	------	------	------	------	------	------	------	------	------	------
TRINITY_DN84082_c0_g1	0.0676857	0.111271	-0.178957	3991	GO:0018996;;GO:0018996;;GO:0004222;;GO:0008270;;GO:0004222;;GO:0008270;;GO:0004222;;GO:0008270;	biological_process;;biological_process;;molecular_function;;molecular_function;;molecular_function;;molecular_function;;molecular_function;;molecular_function;;	BP:molting cycle, collagen and cuticulin-based cuticle;;BP:molting cycle, collagen and cuticulin-based cuticle;;MF:metalloendopeptidase activity;;MF:zinc ion binding;;MF:metalloendopeptidase activity;;MF:zinc ion binding;;MF:metalloendopeptidase activity;;MF:zinc ion binding;;	------	------	------	------	------	------	XP_009048378.1	hypothetical protein LOTGIDRAFT_172946 [Lottia gigantea]	gi|1168684|sp|P42674.1|BP10_PARLI;;	RecName: Full=Blastula protease 10; Flags: Precursor;;	PF01400.21;;PF00431.17	Astacin;;CUB	Astacin;;CUB domain
TRINITY_DN84087_c1_g2	0.256432	-0.00787989	-0.248552	1446	GO:0008234;;GO:0008234;	molecular_function;;molecular_function;;	MF:cysteine-type peptidase activity;;MF:cysteine-type peptidase activity;;	K01365	CTSL	map05205;;map05323;;map04142;;map05418;;map04145;;map04210;;map04612;;map04140	Proteoglycans in cancer;;Rheumatoid arthritis;;Lysosome;;Fluid shear stress and atherosclerosis;;Phagosome;;Apoptosis;;Antigen processing and presentation;;Autophagy - animal	COG4870	O:Posttranslational modification, protein turnover, chaperones	XP_009055738.1	hypothetical protein LOTGIDRAFT_189728 [Lottia gigantea]	gi|22653679|sp|Q26636.1|CATL_SARPE;;	RecName: Full=Cathepsin L; Contains: RecName: Full=Cathepsin L heavy chain; Contains: RecName: Full=Cathepsin L light chain; Flags: Precursor;;	PF00112.20;;PF03051.12	Peptidase_C1;;Peptidase_C1_2	Papain family cysteine protease;;Peptidase C1-like family
TRINITY_DN84096_c1_g1	0.157964	-0.0259306	-0.132033	2607	GO:0016021;;GO:0016021;;GO:0004930;	cellular_component;;cellular_component;;molecular_function;;	CC:integral component of membrane;;CC:integral component of membrane;;MF:G-protein coupled receptor activity;;	------	------	------	------	------	------	XP_009047565.1	hypothetical protein LOTGIDRAFT_238171 [Lottia gigantea]	------	------	PF00001.18	7tm_1	7 transmembrane receptor
TRINITY_DN84158_c2_g1	0.280058	-0.114806	-0.165252	1367	GO:0046872;;GO:0004784;;GO:0046872;;GO:0004784;	molecular_function;;molecular_function;;molecular_function;;molecular_function;;	MF:metal ion binding;;MF:superoxide dismutase activity;;MF:metal ion binding;;MF:superoxide dismutase activity;;	K04565	SOD1	map04213;;map04146;;map05016;;map05014;;map05020	Longevity regulating pathway - multiple species;;Peroxisome;;Huntington's disease;;Amyotrophic lateral sclerosi;;Prion diseases	------	------	CAF22060.1	superoxide dismutase [Cu-Zn] [Megathura crenulata]	gi|134685|sp|P24707.1|SODCP_PINSY;;	RecName: Full=Superoxide dismutase [Cu-Zn], chloroplastic;;	PF00080.17	Sod_Cu	Copper/zinc superoxide dismutase
TRINITY_DN84165_c2_g1	0.159423	-0.0380196	-0.121404	3054	GO:0016042;;GO:0005509;;GO:0016787;	biological_process;;molecular_function;;molecular_function;;	BP:lipid catabolic process;;MF:calcium ion binding;;MF:hydrolase activity;;	K00461	ALOX5	map00590;;map04726;;map04664;;map04913;;map05145	Arachidonic acid metabolism;;Serotonergic synapse;;Fc epsilon RI signaling pathway;;Ovarian steroidogenesis;;Toxoplasmosis	------	------	XP_013074839.1	PREDICTED: uncharacterized protein LOC106061303 [Biomphalaria glabrata]	gi|82000375|sp|Q5UR46.1|YR571_MIMIV;;	RecName: Full=Uncharacterized protein R571 [Acanthamoeba polyphaga mimivirus];;	PF01734.19	Patatin	Patatin-like phospholipase
TRINITY_DN84216_c2_g3	0.158599	0.0463456	-0.204945	1045	------	------	------	------	------	------	------	------	------	OXA49049.1	hypothetical protein Fcan01_16401 [Folsomia candida]	------	------	------	------	------
TRINITY_DN84239_c0_g1	0.148199	-0.0611801	-0.0870193	2240	------	------	------	------	------	------	------	------	------	------	------	------	------	------	------	------
TRINITY_DN84263_c0_g1	0.168362	0.016908	-0.18527	6078	GO:0016021;;GO:0022857;	cellular_component;;molecular_function;;	CC:integral component of membrane;;MF:transmembrane transporter activity;;	K08202	SLC22A4_5, OCTN	map05231	Choline metabolism in cancer	------	------	XP_021380018.1	organic cation transporter protein-like isoform X1 [Mizuhopecten yessoensis]	gi|50401204|sp|Q9VCA2.1|ORCT_DROME;;	RecName: Full=Organic cation transporter protein;;	PF00083.21;;PF07690.13	Sugar_tr;;MFS_1	Sugar;;Major Facilitator Superfamily
TRINITY_DN84380_c3_g3	0.134248	0.154187	-0.288435	1892	------	------	------	K05970	SIAE	------	------	------	------	XP_009065292.1	hypothetical protein LOTGIDRAFT_177595 [Lottia gigantea]	gi|75042700|sp|Q5RFU0.1|SIAE_PONAB;;	RecName: Full=Sialate O-acetylesterase; AltName: Full=Sialic acid-specific 9-O-acetylesterase; Flags: Precursor;;	PF03629.15	SASA	Carbohydrate esterase, sialic acid-specific acetylesterase
TRINITY_DN84484_c2_g1	0.186537	0.0778598	-0.264396	1453	------	------	------	------	------	------	------	------	------	XP_009052206.1	hypothetical protein LOTGIDRAFT_201919 [Lottia gigantea]	gi|20177842|sp|Q9BXW7.1|CECR5_HUMAN;;	RecName: Full=Cat eye syndrome critical region protein 5; Flags: Precursor;;	PF13242.3	Hydrolase_like	HAD-hyrolase-like
TRINITY_DN84513_c0_g3	0.252005	-0.0762633	-0.175741	574	------	------	------	------	------	------	------	------	------	------	------	------	------	------	------	------
TRINITY_DN84514_c3_g1	0.274374	-0.0885667	-0.185807	466	------	------	------	------	------	------	------	------	------	------	------	------	------	------	------	------
TRINITY_DN84514_c4_g2	0.295975	-0.128662	-0.167313	476	------	------	------	------	------	------	------	------	------	------	------	------	------	------	------	------
TRINITY_DN84543_c0_g2	0.193163	-0.0323272	-0.160836	1657	------	------	------	------	------	------	------	------	------	------	------	------	------	------	------	------
TRINITY_DN84858_c1_g1	0.178907	0.0247128	-0.20362	706	GO:0008146;	molecular_function;;	MF:sulfotransferase activity;;	K01016;K01014	SULT1A;SULT1E1, STE	map00140;;map05204	Steroid hormone biosynthesis;;Chemical carcinogenesis	------	------	XP_021343063.1	sulfotransferase family cytosolic 1B member 1-like [Mizuhopecten yessoensis]	gi|678019022|sp|P0DMM9.1|ST1A3_HUMAN;;	RecName: Full=Sulfotransferase 1A3; Short=ST1A3; AltName: Full=Aryl sulfotransferase 1A3/1A4; AltName: Full=Catecholamine-sulfating phenol sulfotransferase; AltName: Full=HAST3; AltName: Full=M-PST; AltName: Full=Monoamine-sulfating phenol sulfotransferase; AltName: Full=Placental estrogen sulfotransferase; AltName: Full=Sulfotransferase 1A3/1A4; AltName: Full=Sulfotransferase, monoamine-preferri…	PF00685.24	Sulfotransfer_1	Sulfotransferase domain
TRINITY_DN84937_c0_g1	0.217033	0.016075	-0.233108	1413	------	------	------	------	------	------	------	------	------	------	------	------	------	PF13387.3	DUF4105	Domain of unknown function
TRINITY_DN85118_c0_g1	0.234596	0.0323353	-0.266931	903	------	------	------	------	------	------	------	------	------	------	------	------	------	------	------	------
TRINITY_DN85154_c2_g2	-0.00695672	0.188587	-0.181631	748	------	------	------	------	------	------	------	------	------	------	------	------	------	------	------	------
TRINITY_DN85360_c0_g1	0.30567	-0.107591	-0.198079	1709	GO:0003824;;GO:0003824;;GO:0003824;;GO:0003723;	molecular_function;;molecular_function;;molecular_function;;molecular_function;;	MF:catalytic activity;;MF:catalytic activity;;MF:catalytic activity;;MF:RNA binding;;	------	------	------	------	------	------	XP_009066607.1	hypothetical protein LOTGIDRAFT_229826 [Lottia gigantea]	------	------	------	------	------
TRINITY_DN85378_c1_g4	0.261789	-0.10554	-0.156249	1167	GO:0016021;;GO:0020037;;GO:0005506;;GO:0004497;;GO:0016705;;GO:0020037;;GO:0005506;;GO:0004497;;GO:0016705;;GO:0004197;;GO:0020037;;GO:0005506;;GO:0016705;	cellular_component;;molecular_function;;molecular_function;;molecular_function;;molecular_function;;molecular_function;;molecular_function;;molecular_function;;molecular_function;;molecular_function;;molecular_function;;molecular_function;;molecular_function;;	CC:integral component of membrane;;MF:heme binding;;MF:iron ion binding;;MF:monooxygenase activity;;MF:oxidoreductase activity, acting on paired donors, with incorporation or reduction of molecular oxygen;;MF:heme binding;;MF:iron ion binding;;MF:monooxygenase activity;;MF:oxidoreductase activity, acting on paired donors, with incorporation or reduction of molecular oxygen;;MF:cysteine-type endop…	------	------	------	------	------	------	GAV05746.1	hypothetical protein RvY_15827 [Ramazzottius varieornatus]	gi|461824|sp|P33265.1|CP2CS_MESAU;;	RecName: Full=Cytochrome P450 2C28; AltName: Full=CYPIIC28; AltName: Full=Cytochrome P450 HSM4;;	PF00067.19	p450	Cytochrome P450
TRINITY_DN85594_c0_g1	0.208896	-0.105922	-0.102974	4620	GO:0016021;;GO:0005525;	cellular_component;;molecular_function;;	CC:integral component of membrane;;MF:GTP binding;;	------	------	------	------	------	------	XP_022292956.1	uncharacterized protein LOC111103783 [Crassostrea virginica]	------	------	PF04582.9;;PF06103.8;;PF06160.9;;PF06009.9;;PF08978.7;;PF03193.13;;PF01926.20	Reo_sigmaC;;DUF948;;EzrA;;Laminin_II;;Reoviridae_Vp9;;DUF258;;MMR_HSR1	Reovirus sigma C capsid protein;;Bacterial protein of unknown function;;Septation ring formation regulator, EzrA;;Laminin Domain II;;Reoviridae VP9;;Protein of unknown function, DUF258;;50S ribosome-binding GTPase
TRINITY_DN85639_c3_g1	0.190895	0.0085198	-0.199414	1224	------	------	------	------	------	------	------	------	------	------	------	------	------	------	------	------
TRINITY_DN85713_c0_g2	0.0933139	0.0572257	-0.15054	4221	------	------	------	------	------	------	------	------	------	XP_020901862.1	uncharacterized protein LOC110240393 [Exaiptasia pallida]	------	------	PF14737.3	DUF4470	Domain of unknown function
TRINITY_DN85945_c0_g1	0.323021	-0.128312	-0.194708	3898	GO:0004222;;GO:0008270;;GO:0004222;;GO:0008270;;GO:0004222;;GO:0008270;	molecular_function;;molecular_function;;molecular_function;;molecular_function;;molecular_function;;molecular_function;;	MF:metalloendopeptidase activity;;MF:zinc ion binding;;MF:metalloendopeptidase activity;;MF:zinc ion binding;;MF:metalloendopeptidase activity;;MF:zinc ion binding;;	K05502	BMP1, TLD	------	------	------	------	XP_009047393.1	hypothetical protein LOTGIDRAFT_172278 [Lottia gigantea]	gi|1168684|sp|P42674.1|BP10_PARLI;;	RecName: Full=Blastula protease 10; Flags: Precursor;;	PF01400.21;;PF00051.15;;PF00431.17	Astacin;;Kringle;;CUB	Astacin;;Kringle domain;;CUB domain
TRINITY_DN85971_c1_g2	0.141323	-0.00131259	-0.140011	1614	GO:0007165;;GO:0007165;;GO:0007165;;GO:0016021;	biological_process;;biological_process;;biological_process;;cellular_component;;	BP:signal transduction;;BP:signal transduction;;BP:signal transduction;;CC:integral component of membrane;;	------	------	------	------	------	------	XP_019630366.1	PREDICTED: uncharacterized protein LOC109474514 [Branchiostoma belcheri]	------	------	PF13676.3;;PF01582.17	TIR_2;;TIR	TIR domain;;TIR domain
TRINITY_DN86162_c1_g1	0.276202	0.00887938	-0.285082	1732	GO:0008234;;GO:0008234;;GO:0008234;	molecular_function;;molecular_function;;molecular_function;;	MF:cysteine-type peptidase activity;;MF:cysteine-type peptidase activity;;MF:cysteine-type peptidase activity;;	------	------	------	------	------	------	XP_021347170.1	cathepsin L1-like [Mizuhopecten yessoensis]	------	------	------	------	------
TRINITY_DN86282_c0_g1	0.219023	-0.0977274	-0.121296	2052	------	------	------	------	------	------	------	------	------	XP_021968343.1	uncharacterized protein LOC110863362 [Folsomia candida]	------	------	------	------	------
TRINITY_DN86453_c0_g1	0.143379	-0.0464479	-0.0969314	4776	GO:0007156;;GO:0007156;;GO:0007156;;GO:0016021;;GO:0005886;;GO:0016021;;GO:0005886;;GO:0016021;;GO:0005886;;GO:0005509;;GO:0005509;;GO:0005509;	biological_process;;biological_process;;biological_process;;cellular_component;;cellular_component;;cellular_component;;cellular_component;;cellular_component;;cellular_component;;molecular_function;;molecular_function;;molecular_function;;	BP:homophilic cell adhesion via plasma membrane adhesion molecules;;BP:homophilic cell adhesion via plasma membrane adhesion molecules;;BP:homophilic cell adhesion via plasma membrane adhesion molecules;;CC:integral component of membrane;;CC:plasma membrane;;CC:integral component of membrane;;CC:plasma membrane;;CC:integral component of membrane;;CC:plasma membrane;;MF:calcium ion binding;;MF:cal…	K16498	PCDHD1	------	------	------	------	XP_021339021.1	protocadherin alpha-11-like [Mizuhopecten yessoensis]	gi|75071591|sp|Q6KEQ9.1|PC11X_PIG;;	RecName: Full=Protocadherin-11 X-linked; Short=Protocadherin-11; AltName: Full=Protocadherin on the X chromosome; Short=PCDH-X; Flags: Precursor;;	PF00028.14;;PF08266.9;;PF16184.2	Cadherin;;Cadherin_2;;Cadherin_3	Cadherin domain;;Cadherin-like;;Cadherin-like
TRINITY_DN86499_c2_g1	0.180479	0.0156749	-0.196153	1274	------	------	------	------	------	------	------	------	------	------	------	------	------	------	------	------
TRINITY_DN86509_c1_g1	0.151818	-0.0619465	-0.0898712	2268	GO:0003676;;GO:0004523;	molecular_function;;molecular_function;;	MF:nucleic acid binding;;MF:RNA-DNA hybrid ribonuclease activity;;	------	------	------	------	------	------	XP_009049729.1	hypothetical protein LOTGIDRAFT_173709 [Lottia gigantea]	gi|134082|sp|P21329.1|RTJK_DROFU;;	RecName: Full=RNA-directed DNA polymerase from mobile element jockey; AltName: Full=Reverse transcriptase;;	PF14529.3;;PF03372.20	Exo_endo_phos_2;;Exo_endo_phos	Endonuclease-reverse transcriptase;;Endonuclease/Exonuclease/phosphatase family
TRINITY_DN86781_c1_g2	0.213787	-0.0640771	-0.14971	512	------	------	------	------	------	------	------	------	------	------	------	------	------	------	------	------
TRINITY_DN86872_c1_g1	0.131419	0.083994	-0.215413	2695	GO:0016021;;GO:0016758;	cellular_component;;molecular_function;;	CC:integral component of membrane;;MF:transferase activity, transferring hexosyl groups;;	K00698	CHS1	map00520	Amino sugar and nucleotide sugar metabolism	------	------	XP_009066854.1	hypothetical protein LOTGIDRAFT_91642, partial [Lottia gigantea]	gi|122065156|sp|O13395.2|CHS6_USTMA;;	RecName: Full=Chitin synthase 6; AltName: Full=Chitin-UDP acetyl-glucosaminyl transferase 6; AltName: Full=Class-V chitin synthase 6;;	PF03142.12;;PF13632.3;;PF13641.3	Chitin_synth_2;;Glyco_trans_2_3;;Glyco_tranf_2_3	Chitin synthase;;Glycosyl transferase family group 2;;Glycosyltransferase like family 2
TRINITY_DN86886_c2_g1	0.175809	-0.0720388	-0.10377	4277	GO:0006302;;GO:0008333;;GO:0033522;;GO:0033523;;GO:0010390;;GO:0051444;;GO:0035563;;GO:0002230;;GO:2001034;;GO:1901666;;GO:0032092;;GO:1902966;;GO:1900182;;GO:2000646;;GO:0045893;;GO:0051865;;GO:0070936;;GO:0006511;;GO:0006302;;GO:0008333;;GO:0033522;;GO:0033523;;GO:0010390;;GO:0051444;;GO:0035563;;GO:0002230;;GO:2001034;;GO:1901666;;GO:0032092;;GO:1902966;;GO:1900182;;GO:2000646;;GO:0045893;;GO:…	biological_process;;biological_process;;biological_process;;biological_process;;biological_process;;biological_process;;biological_process;;biological_process;;biological_process;;biological_process;;biological_process;;biological_process;;biological_process;;biological_process;;biological_process;;biological_process;;biological_process;;biological_process;;biological_process;;biological_process;…	BP:double-strand break repair;;BP:endosome to lysosome transport;;BP:histone H2A ubiquitination;;BP:histone H2B ubiquitination;;BP:histone monoubiquitination;;BP:negative regulation of ubiquitin-protein transferase activity;;BP:positive regulation of chromatin binding;;BP:positive regulation of defense response to virus by host;;BP:positive regulation of double-strand break repair via nonhomologo…	K06058	DTX	map04330	Notch signaling pathway	------	------	XP_021355423.1	uncharacterized protein LOC110451630 [Mizuhopecten yessoensis]	gi|37077418|sp|Q8TDB6.1|DTX3L_HUMAN;;	RecName: Full=E3 ubiquitin-protein ligase DTX3L; AltName: Full=B-lymphoma- and BAL-associated protein; AltName: Full=Protein deltex-3-like; AltName: Full=Rhysin-2; Short=Rhysin2;;	PF01661.18	Macro	Macro domain
TRINITY_DN86922_c2_g2	0.200667	-0.0800528	-0.120614	4926	GO:0005524;;GO:0003676;	molecular_function;;molecular_function;;	MF:ATP binding;;MF:nucleic acid binding;;	K12646	DDX58, RIG-I	map05164;;map05162;;map05160;;map05161;;map05168;;map05169;;map04622;;map04623;;map04064	Influenza A;;Measles;;Hepatitis C;;Hepatitis B;;Herpes simplex infection;;Epstein-Barr virus infection;;RIG-I-like receptor signaling pathway;;Cytosolic DNA-sensing pathway;;NF-kappa B signaling pathway	------	------	XP_011420206.1	PREDICTED: probable ATP-dependent RNA helicase DHX58 [Crassostrea gigas]	gi|75050051|sp|Q9GLV6.1|DDX58_PIG;;	RecName: Full=Probable ATP-dependent RNA helicase DDX58; AltName: Full=DEAD box protein 58; AltName: Full=RHIV-1; AltName: Full=RIG-I-like receptor 1; Short=RLR-1; AltName: Full=RNA helicase induced by virus; AltName: Full=Retinoic acid-inducible gene 1 protein; Short=RIG-1; AltName: Full=Retinoic acid-inducible gene I protein; Short=RIG-I;;	PF04851.12;;PF00270.26;;PF16739.2;;PF00619.18;;PF13401.3;;PF11648.5;;PF00271.28	ResIII;;DEAD;;CARD_2;;CARD;;AAA_22;;RIG-I_C-RD;;Helicase_C	Type III restriction enzyme, res subunit;;DEAD/DEAH box helicase;;Caspase recruitment domain;;Caspase recruitment domain;;AAA domain;;C-terminal domain of RIG-I;;Helicase conserved C-terminal domain
TRINITY_DN86925_c2_g1	0.290829	-0.112	-0.178829	565	------	------	------	------	------	------	------	------	------	------	------	gi|476007185|sp|B5CY96.1|PORA_BACPM;;	RecName: Full=Beta-porphyranase A; AltName: Full=Glycosyl hydrolase 86 family protein A; Short=GH86A; Flags: Precursor;;	------	------	------
TRINITY_DN87071_c0_g1	0.122146	-0.075644	-0.0465021	1710	GO:0008152;;GO:0008152;;GO:0008152;;GO:0016021;;GO:0016021;;GO:0016021;;GO:0015020;;GO:0015020;;GO:0015020;	biological_process;;biological_process;;biological_process;;cellular_component;;cellular_component;;cellular_component;;molecular_function;;molecular_function;;molecular_function;;	BP:metabolic process;;BP:metabolic process;;BP:metabolic process;;CC:integral component of membrane;;CC:integral component of membrane;;CC:integral component of membrane;;MF:glucuronosyltransferase activity;;MF:glucuronosyltransferase activity;;MF:glucuronosyltransferase activity;;	K00699;K04628	CGT, UGT8;UGT	map00565;;map05204;;map00983;;map00982;;map00980;;map00600;;map00040;;map00860;;map00053;;map00830;;map00140	Ether lipid metabolism;;Chemical carcinogenesis;;Drug metabolism - other enzymes;;Drug metabolism - cytochrome P450;;Metabolism of xenobiotics by cytochrome P450;;Sphingolipid metabolism;;Pentose and glucuronate interconversions;;Porphyrin and chlorophyll metabolism;;Ascorbate and aldarate metabolism;;Retinol metabolism;;Steroid hormone biosynthesis	------	------	PVD38267.1	hypothetical protein C0Q70_00878 [Pomacea canaliculata]	gi|81895314|sp|Q80X89.1|UD2A1_MOUSE;;	RecName: Full=UDP-glucuronosyltransferase 2A1; Short=UDPGT 2A1; Flags: Precursor;;	PF00201.15;;PF04101.13	UDPGT;;Glyco_tran_28_C	UDP-glucoronosyl and UDP-glucosyl transferase;;Glycosyltransferase family 28 C-terminal domain
TRINITY_DN87193_c1_g1	0.127019	0.0550651	-0.182084	1101	------	------	------	------	------	------	------	------	------	------	------	------	------	------	------	------
TRINITY_DN87213_c0_g1	0.308769	-0.102506	-0.206263	1148	------	------	------	------	------	------	------	------	------	XP_009016272.1	hypothetical protein HELRODRAFT_171298 [Helobdella robusta]	gi|123911967|sp|Q0V9U8.1|PHIPL_XENTR;;	RecName: Full=Phytanoyl-CoA hydroxylase-interacting protein-like;;	------	------	------
TRINITY_DN87217_c0_g2	0.172013	-0.0403136	-0.131699	1234	GO:0006518;;GO:0006518;;GO:0006518;;GO:0016021;;GO:0016021;;GO:0016020;;GO:0005507;;GO:0016715;;GO:0005507;;GO:0016715;;GO:0005507;;GO:0016715;	biological_process;;biological_process;;biological_process;;cellular_component;;cellular_component;;cellular_component;;molecular_function;;molecular_function;;molecular_function;;molecular_function;;molecular_function;;molecular_function;;	BP:peptide metabolic process;;BP:peptide metabolic process;;BP:peptide metabolic process;;CC:integral component of membrane;;CC:integral component of membrane;;CC:membrane;;MF:copper ion binding;;MF:oxidoreductase activity, acting on paired donors, with incorporation or reduction of molecular oxygen, reduced ascorbate as one donor, and incorporation of one atom of oxygen;;MF:copper ion binding;;M…	K18200;K00504	PAM, PHM;PAL	------	------	------	------	AAD42259.1	alpha-amidating enzyme precursor 2 [Lymnaea stagnalis]	gi|292495081|sp|P08478.3|AMDA_XENLA;;	RecName: Full=Peptidyl-glycine alpha-amidating monooxygenase A; Short=PAM-A; AltName: Full=Peptide C-terminal alpha-amidating enzyme I; Short=AE-I; AltName: Full=Peptidyl-glycine alpha-amidating monooxygenase I; Includes: RecName: Full=Peptidylglycine alpha-hydroxylating monooxygenase A; Short=PHM-A; Includes: RecName: Full=Peptidyl-alpha-hydroxyglycine alpha-amidating lyase A; AltName: Full=Pept…	PF01436.18;;PF08450.9	NHL;;SGL	NHL repeat;;SMP-30/Gluconolaconase/LRE-like region
TRINITY_DN87297_c1_g1	0.312213	-0.119746	-0.192467	2803	------	------	------	K04734;K05872	NFKBIA;NFKBIE	map05140;;map05166;;map05142;;map04657;;map05145;;map05160;;map05161;;map04659;;map04658;;map05164;;map05168;;map05169;;map05162;;map04210;;map05203;;map04920;;map04622;;map05134;;map04620;;map04621;;map05131;;map04624;;map04380;;map04722;;map05222;;map04662;;map04660;;map05200;;map04668;;map04024;;map04062;;map04064;;map04623;;map05215;;map05220;;map05120;;map04931	Leishmaniasis;;HTLV-I infection;;Chagas diseas;;IL-17 signaling pathway;;Toxoplasmosis;;Hepatitis C;;Hepatitis B;;Th17 cell differentiation;;Th1 and Th2 cell differentiation;;Influenza A;;Herpes simplex infection;;Epstein-Barr virus infection;;Measles;;Apoptosis;;Viral carcinogenesis;;Adipocytokine signaling pathway;;RIG-I-like receptor signaling pathway;;Legionellosis;;Toll-like receptor signali…	------	------	AGZ03662.1	inhibitor of nuclear factor-kappaB protein [Haliotis rufescens]	gi|17380464|sp|Q03017.2|CACT_DROME;;	RecName: Full=NF-kappa-B inhibitor cactus;;	PF12796.4;;PF13637.3;;PF00023.27;;PF13857.3;;PF13606.3	Ank_2;;Ank_4;;Ank;;Ank_5;;Ank_3	Ankyrin repeats;;Ankyrin repeats;;Ankyrin repeat;;Ankyrin repeats;;Ankyrin repeat
TRINITY_DN87304_c2_g1	0.163696	0.0105692	-0.174265	1631	GO:0006412;;GO:0006412;;GO:0006412;;GO:0005840;;GO:0005840;;GO:0005840;;GO:0003735;;GO:0003735;;GO:0003735;	biological_process;;biological_process;;biological_process;;cellular_component;;cellular_component;;cellular_component;;molecular_function;;molecular_function;;molecular_function;;	BP:translation;;BP:translation;;BP:translation;;CC:ribosome;;CC:ribosome;;CC:ribosome;;MF:structural constituent of ribosome;;MF:structural constituent of ribosome;;MF:structural constituent of ribosome;;	K02866	RP-L10e, RPL10	map03010	Ribosome	COG0197	J:Translation, ribosomal structure and biogenesis	ACJ71721.1	QM-like protein [Haliotis diversicolor supertexta]	gi|62510999|sp|Q5R931.3|RL10_PONAB;;	RecName: Full=60S ribosomal protein L10;;	PF00252.15	Ribosomal_L16	Ribosomal protein L16p/L10e
TRINITY_DN87311_c1_g1	0.244612	-0.0583362	-0.186276	4430	------	------	------	------	------	------	------	------	------	XP_022300555.1	interferon-induced protein 44-like [Crassostrea virginica]	gi|224471886|sp|Q53G44.3|IF44L_HUMAN;;	RecName: Full=Interferon-induced protein 44-like;;	PF07534.13;;PF00735.15;;PF01926.20;;PF00503.17	TLD;;Septin;;MMR_HSR1;;G-alpha	TLD;;Septin;;50S ribosome-binding GTPase;;G-protein alpha subunit
TRINITY_DN87496_c0_g1	-0.0180833	0.0886548	-0.0705715	9152	GO:0035556;;GO:0035023;;GO:0005622;;GO:0005089;;GO:0005057;	biological_process;;biological_process;;cellular_component;;molecular_function;;molecular_function;;	BP:intracellular signal transduction;;BP:regulation of Rho protein signal transduction;;CC:intracellular;;MF:Rho guanyl-nucleotide exchange factor activity;;MF:signal transducer activity, downstream of receptor;;	K05731	TIAM1	map05205;;map04810;;map04015;;map04014;;map04024;;map04062;;map04530	Proteoglycans in cancer;;Regulation of actin cytoskeleton;;Rap1 signaling pathway;;Ras signaling pathway;;cAMP signaling pathway;;Chemokine signaling pathway;;Tight junction	------	------	XP_012937622.1	PREDICTED: protein still life, isoform SIF type 1-like isoform X2 [Aplysia californica]	gi|83305802|sp|P91620.2|SIF2_DROME;;	RecName: Full=Protein still life, isoforms C/SIF type 2;;	PF00621.17;;PF00169.26;;PF02196.12;;PF15410.3;;PF00595.21	RhoGEF;;PH;;RBD;;PH_9;;PDZ	RhoGEF domain;;PH domain;;Raf-like Ras-binding domain;;Pleckstrin homology domain;;PDZ domain
TRINITY_DN87562_c1_g1	0.196203	-0.0358778	-0.160325	5037	------	------	------	K10645	MIB	------	------	------	------	XP_019637694.1	PREDICTED: E3 ubiquitin-protein ligase MIB2-like [Branchiostoma belcheri]	gi|68565462|sp|Q5ZIJ9.1|MIB2_CHICK;;	RecName: Full=E3 ubiquitin-protein ligase MIB2; AltName: Full=Mind bomb homolog 2;;	PF12796.4;;PF06701.10;;PF00023.27;;PF13637.3;;PF13606.3;;PF13857.3;;PF00569.14;;PF13920.3;;PF14447.3	Ank_2;;MIB_HERC2;;Ank;;Ank_4;;Ank_3;;Ank_5;;ZZ;;zf-C3HC4_3;;Prok-RING_4	Ankyrin repeats;;Mib_herc2;;Ankyrin repeat;;Ankyrin repeats;;Ankyrin repeat;;Ankyrin repeats;;Zinc finger, ZZ type;;Zinc finger, C3HC4 type;;Prokaryotic RING finger family 4
TRINITY_DN87604_c0_g2	0.270221	-0.0373603	-0.23286	381	------	------	------	------	------	------	------	------	------	------	------	------	------	------	------	------
TRINITY_DN87667_c0_g1	-0.0574948	0.226108	-0.168613	4250	------	------	------	------	------	------	------	------	------	------	------	------	------	------	------	------
TRINITY_DN87795_c4_g2	0.105924	-0.0397252	-0.0661983	2418	GO:0016021;;GO:0016021;	cellular_component;;cellular_component;;	CC:integral component of membrane;;CC:integral component of membrane;;	------	------	------	------	------	------	XP_002610057.1	hypothetical protein BRAFLDRAFT_125687 [Branchiostoma floridae]	------	------	------	------	------
TRINITY_DN87915_c3_g1	0.285041	-0.0685289	-0.216512	1150	------	------	------	------	------	------	------	------	------	------	------	------	------	PF01541.21	GIY-YIG	GIY-YIG catalytic domain
TRINITY_DN87939_c2_g1	0.206968	-0.114518	-0.0924498	2517	GO:0005509;;GO:0030234;	molecular_function;;molecular_function;;	MF:calcium ion binding;;MF:enzyme regulator activity;;	K01053	E3.1.1.17, gnl, RGN	map00030;;map00053	Pentose phosphate pathway;;Ascorbate and aldarate metabolism	------	------	PVD23872.1	hypothetical protein C0Q70_17146 [Pomacea canaliculata]	gi|82187466|sp|Q6TLF6.1|RGN_DANRE;;	RecName: Full=Regucalcin; Short=RC; AltName: Full=Gluconolactonase; Short=GNL;;	PF08450.9	SGL	SMP-30/Gluconolaconase/LRE-like region
TRINITY_DN87953_c3_g3	0.320196	0.111323	-0.431519	967	------	------	------	K06254	AGRN	map04512	ECM-receptor interaction	------	------	XP_012938053.1	PREDICTED: double-headed protease inhibitor, submandibular gland-like [Aplysia californica]	gi|218563482|sp|A2ASQ1.1|AGRIN_MOUSE;;	RecName: Full=Agrin; Contains: RecName: Full=Agrin N-terminal 110 kDa subunit; Contains: RecName: Full=Agrin C-terminal 110 kDa subunit; Contains: RecName: Full=Agrin C-terminal 90 kDa fragment; Short=C90; Contains: RecName: Full=Agrin C-terminal 22 kDa fragment; Short=C22;;	PF00050.18;;PF07648.12	Kazal_1;;Kazal_2	Kazal-type serine protease inhibitor domain;;Kazal-type serine protease inhibitor domain
TRINITY_DN87996_c4_g1	0.206354	-0.0659874	-0.140367	2302	------	------	------	------	------	------	------	------	------	XP_021377308.1	myosin heavy chain, fast skeletal muscle-like [Mizuhopecten yessoensis]	------	------	------	------	------
TRINITY_DN88056_c1_g4	0.184694	-0.0831672	-0.101527	2255	GO:0003950;;GO:0003950;;GO:0003723;;GO:0003950;;GO:0003723;	molecular_function;;molecular_function;;molecular_function;;molecular_function;;molecular_function;;	MF:NAD+ ADP-ribosyltransferase activity;;MF:NAD+ ADP-ribosyltransferase activity;;MF:RNA binding;;MF:NAD+ ADP-ribosyltransferase activity;;MF:RNA binding;;	K15261	PARP10_14_15	------	------	------	------	XP_009012392.1	hypothetical protein HELRODRAFT_73487, partial [Helobdella robusta]	gi|341942209|sp|Q2EMV9.3|PAR14_MOUSE;;	RecName: Full=Poly [ADP-ribose] polymerase 14; Short=PARP-14; AltName: Full=ADP-ribosyltransferase diphtheria toxin-like 8; Short=ARTD8; AltName: Full=Collaborator of STAT6; Short=CoaSt6;;	PF00644.17	PARP	Pol
TRINITY_DN88060_c0_g2	0.358857	-0.0958575	-0.263	932	------	------	------	------	------	------	------	------	------	------	------	------	------	------	------	------
TRINITY_DN88104_c0_g1	0.202203	-0.104949	-0.097254	3605	GO:0007165;;GO:0005524;;GO:0004672;	biological_process;;molecular_function;;molecular_function;;	BP:signal transduction;;MF:ATP binding;;MF:protein kinase activity;;	K16196	EIF2AK4	map05164;;map05162;;map05160;;map05168;;map05169;;map04141;;map04140	Influenza A;;Measles;;Hepatitis C;;Herpes simplex infection;;Epstein-Barr virus infection;;Protein processing in endoplasmic reticulum;;Autophagy - animal	------	------	XP_021344439.1	uncharacterized protein LOC110444378 [Mizuhopecten yessoensis]	gi|34582360|sp|Q90XV8.1|MOS_CICNG;;	RecName: Full=Serine/threonine-protein kinase mos; AltName: Full=Oocyte maturation factor mos;;	PF00069.22;;PF07714.14;;PF13095.3;;PF06293.11	Pkinase;;Pkinase_Tyr;;FTA2;;Kdo	Protein kinase domain;;Protein tyrosine kinase;;Kinetochore Sim4 complex subunit FTA2;;Lipopolysaccharide kinase
TRINITY_DN88129_c1_g2	0.173052	0.0161102	-0.189162	2114	------	------	------	------	------	------	------	------	------	------	------	------	------	PF00036.29;;PF13833.3;;PF13202.3;;PF13499.3	EF-hand_1;;EF-hand_8;;EF-hand_5;;EF-hand_7	EF hand;;EF-hand domain pair;;EF hand;;EF-hand domain pair
TRINITY_DN88201_c1_g1	0.084751	0.0370943	-0.121845	2006	GO:0016021;;GO:0016021;;GO:0016021;;GO:0022857;;GO:0022857;;GO:0022857;	cellular_component;;cellular_component;;cellular_component;;molecular_function;;molecular_function;;molecular_function;;	CC:integral component of membrane;;CC:integral component of membrane;;CC:integral component of membrane;;MF:transmembrane transporter activity;;MF:transmembrane transporter activity;;MF:transmembrane transporter activity;;	K08202	SLC22A4_5, OCTN	map05231	Choline metabolism in cancer	------	------	XP_009060344.1	hypothetical protein LOTGIDRAFT_106549 [Lottia gigantea]	gi|50401204|sp|Q9VCA2.1|ORCT_DROME;;	RecName: Full=Organic cation transporter protein;;	PF00083.21;;PF07690.13	Sugar_tr;;MFS_1	Sugar;;Major Facilitator Superfamily
TRINITY_DN88294_c2_g1	0.189655	-0.0380206	-0.151635	1169	GO:0016021;	cellular_component;;	CC:integral component of membrane;;	------	------	------	------	------	------	PVD20618.1	hypothetical protein C0Q70_18776 [Pomacea canaliculata]	gi|34921729|sp|Q8CJ61.1|CKLF4_MOUSE;;	RecName: Full=CKLF-like MARVEL transmembrane domain-containing protein 4; AltName: Full=Chemokine-like factor superfamily member 4;;	PF01284.20	MARVEL	Membrane-associating domain
TRINITY_DN88417_c0_g1	0.177333	-0.0604698	-0.116864	2543	------	------	------	K05148;K02583	NGFR, CD271;TNFRSF11B, OPG	map05202;;map04015;;map04014;;map04722;;map04060;;map04380;;map04151;;map04215	Transcriptional misregulation in cancer;;Rap1 signaling pathway;;Ras signaling pathway;;Neurotrophin signaling pathway;;Cytokine-cytokine receptor interaction;;Osteoclast differentiation;;PI3K-Akt signaling pathway;;Apoptosis - multiple species	------	------	PVD34999.1	hypothetical protein C0Q70_06280 [Pomacea canaliculata]	gi|342187055|sp|Q9JLL3.2|TNR19_MOUSE;;	RecName: Full=Tumor necrosis factor receptor superfamily member 19; AltName: Full=TRADE; AltName: Full=Toxicity and JNK inducer; Flags: Precursor;;	PF00020.15	TNFR_c6	TNFR/NGFR cysteine-rich region
TRINITY_DN88436_c1_g1	0.212091	-0.109596	-0.102495	1025	GO:0050660;;GO:0016614;;GO:0050660;;GO:0016614;	molecular_function;;molecular_function;;molecular_function;;molecular_function;;	MF:flavin adenine dinucleotide binding;;MF:oxidoreductase activity, acting on CH-OH group of donors;;MF:flavin adenine dinucleotide binding;;MF:oxidoreductase activity, acting on CH-OH group of donors;;	K00115;K21270;K00108	betA, CHDH;GLD;ChuaMOX	map00030;;map00260	Pentose phosphate pathway;;Glycine, serine and threonine metabolism	------	------	XP_011436500.1	PREDICTED: glucose dehydrogenase [FAD, quinone] [Crassostrea gigas]	gi|182705256|sp|P18172.4|DHGL_DROPS;;	RecName: Full=Glucose dehydrogenase [FAD, quinone]; Contains: RecName: Full=Glucose dehydrogenase [FAD, quinone] short protein; Flags: Precursor;;	PF00732.16;;PF13450.3;;PF07992.11	GMC_oxred_N;;NAD_binding_8;;Pyr_redox_2	GMC oxidoreductase;;NA;;Pyridine nucleotide-disulphide oxidoreductase
TRINITY_DN88494_c0_g1	0.20312	-0.0544114	-0.148709	1167	GO:0051607;;GO:0006955;;GO:0005524;;GO:0003725;;GO:0016779;	biological_process;;biological_process;;molecular_function;;molecular_function;;molecular_function;;	BP:defense response to virus;;BP:immune response;;MF:ATP binding;;MF:double-stranded RNA binding;;MF:nucleotidyltransferase activity;;	K14216	OAS	map05164;;map04621;;map05162;;map05168;;map05160	Influenza A;;NOD-like receptor signaling pathway;;Measles;;Herpes simplex infection;;Hepatitis C	------	------	XP_022293871.1	2'-5'-oligoadenylate synthase 1A-like [Crassostrea virginica]	gi|403399502|sp|E9Q9A9.1|OAS2_MOUSE;;	RecName: Full=2'-5'-oligoadenylate synthase 2; Short;;	PF10421.6;;PF01909.20	OAS1_C;;NTP_transf_2	2'-5'-oligoadenylate synthetase 1, domain 2, C-terminus;;Nucleotidyltransferase domain
TRINITY_DN88657_c0_g1	0.204041	-0.117452	-0.0865892	2954	GO:0005525;	molecular_function;;	MF:GTP binding;;	------	------	------	------	------	------	XP_008299738.1	PREDICTED: sarcalumenin-like [Stegastes partitus]	gi|81894603|sp|Q7TQ48.1|SRCA_MOUSE;;	RecName: Full=Sarcalumenin; Flags: Precursor;;	PF00350.20;;PF01926.20;;PF16880.2;;PF03193.13	Dynamin_N;;MMR_HSR1;;EHD_N;;DUF258	Dynamin family;;50S ribosome-binding GTPase;;N-terminal EH-domain containing protein;;Protein of unknown function, DUF258
TRINITY_DN88767_c6_g2	0.362992	-0.0645239	-0.298468	1194	GO:0003676;;GO:0003676;;GO:0003676;;GO:0003676;	molecular_function;;molecular_function;;molecular_function;;molecular_function;;	MF:nucleic acid binding;;MF:nucleic acid binding;;MF:nucleic acid binding;;MF:nucleic acid binding;;	------	------	------	------	------	------	XP_019635711.1	PREDICTED: uncharacterized protein LOC109478536 [Branchiostoma belcheri]	------	------	------	------	------
TRINITY_DN88769_c4_g3	0.353883	-0.0823797	-0.271503	426	------	------	------	------	------	------	------	------	------	------	------	------	------	------	------	------
TRINITY_DN88802_c3_g4	0.355613	-0.100422	-0.255191	767	------	------	------	------	------	------	------	------	------	------	------	------	------	------	------	------
TRINITY_DN88862_c3_g1	0.149675	0.101663	-0.251338	2491	------	------	------	------	------	------	------	------	------	PVD35423.1	hypothetical protein C0Q70_02385 [Pomacea canaliculata]	------	------	------	------	------
TRINITY_DN88985_c0_g1	0.147659	-0.0041452	-0.143514	2763	------	------	------	------	------	------	------	------	------	XP_012946844.1	PREDICTED: tripartite motif-containing protein 3-like [Aplysia californica]	gi|353558885|sp|F7H9X2.1|TRIM2_CALJA;;	RecName: Full=Tripartite motif-containing protein 2; AltName: Full=E3 ubiquitin-protein ligase TRIM2;;	PF13445.3;;PF13639.3;;PF00097.22;;PF13920.3	zf-RING_UBOX;;zf-RING_2;;zf-C3HC4;;zf-C3HC4_3	RING-type zinc-finger;;Ring finger domain;;Zinc finger, C3HC4 type;;Zinc finger, C3HC4 type
TRINITY_DN88999_c5_g1	0.129848	0.0761198	-0.205968	342	------	------	------	------	------	------	------	------	------	------	------	------	------	------	------	------
TRINITY_DN89279_c2_g3	0.209712	0.0308199	-0.240532	1609	GO:0016021;	cellular_component;;	CC:integral component of membrane;;	------	------	------	------	------	------	PVD25286.1	hypothetical protein C0Q70_15786 [Pomacea canaliculata]	gi|46395562|sp|O88281.1|MEGF6_RAT;;	RecName: Full=Multiple epidermal growth factor-like domains protein 6; Short=Multiple EGF-like domains protein 6; AltName: Full=Epidermal growth factor-like protein 3; Short=EGF-like protein 3; Flags: Precursor;;	PF12661.4	hEGF	Human growth factor-like EGF
TRINITY_DN89377_c4_g2	0.255192	0.0977953	-0.352988	620	------	------	------	------	------	------	------	------	------	------	------	------	------	------	------	------
TRINITY_DN89394_c8_g1	0.0153041	0.204295	-0.219599	3115	GO:0005509;	molecular_function;;	MF:calcium ion binding;;	K13047;K14616	CUBN;TLL2	map04977	Vitamin digestion and absorption	------	------	XP_015515221.1	PREDICTED: cubilin [Neodiprion lecontei]	gi|81870483|sp|O70244.2|CUBN_RAT;;	RecName: Full=Cubilin; AltName: Full=460 kDa receptor; AltName: Full=Glycoprotein 280; Short=gp280; AltName: Full=Intrinsic factor-cobalamin receptor; AltName: Full=Intrinsic factor-vitamin B12 receptor; Flags: Precursor;;	PF00431.17	CUB	CUB domain
TRINITY_DN89432_c0_g1	0.328836	-0.12559	-0.203246	719	GO:0016021;;GO:0005216;	cellular_component;;molecular_function;;	CC:integral component of membrane;;MF:ion channel activity;;	------	------	------	------	------	------	XP_022293141.1	uncharacterized protein LOC111103870 [Crassostrea virginica]	------	------	------	------	------
TRINITY_DN89459_c2_g2	0.190444	-0.0421105	-0.148334	1098	GO:0050660;;GO:0016614;	molecular_function;;molecular_function;;	MF:flavin adenine dinucleotide binding;;MF:oxidoreductase activity, acting on CH-OH group of donors;;	K21270	ChuaMOX	------	------	------	------	PVD26511.1	hypothetical protein C0Q70_14188 [Pomacea canaliculata]	gi|182705255|sp|P18173.3|DHGL_DROME;;	RecName: Full=Glucose dehydrogenase [FAD, quinone]; Contains: RecName: Full=Glucose dehydrogenase [FAD, quinone] short protein; Flags: Precursor;;	PF00732.16;;PF05199.10	GMC_oxred_N;;GMC_oxred_C	GMC oxidoreductase;;GMC oxidoreductase
TRINITY_DN89533_c3_g2	0.256451	-0.127979	-0.128472	481	------	------	------	K10478	BTBD3_6	------	------	------	------	XP_011454746.1	PREDICTED: BTB/POZ domain-containing protein 6 [Crassostrea gigas]	gi|20137580|sp|Q9Y2F9.1|BTBD3_HUMAN;;	RecName: Full=BTB/POZ domain-containing protein 3;;	PF00651.28	BTB	BTB/POZ domain
TRINITY_DN89589_c1_g1	0.167458	0.0181888	-0.185647	7017	GO:0005975;;GO:0005975;;GO:0004553;;GO:0004553;	biological_process;;biological_process;;molecular_function;;molecular_function;;	BP:carbohydrate metabolic process;;BP:carbohydrate metabolic process;;MF:hydrolase activity, hydrolyzing O-glycosyl compounds;;MF:hydrolase activity, hydrolyzing O-glycosyl compounds;;	K01229	LCT	map04973;;map00052	Carbohydrate digestion and absorption;;Galactose metabolism	------	------	XP_013084449.1	PREDICTED: lactase-phlorizin hydrolase-like [Biomphalaria glabrata]	gi|311033425|sp|P09848.3|LPH_HUMAN;;	RecName: Full=Lactase-phlorizin hydrolase; AltName: Full=Lactase-glycosylceramidase; Includes: RecName: Full=Lactase; Includes: RecName: Full=Phlorizin hydrolase; Flags: Precursor;;	PF00232.15;;PF00150.15	Glyco_hydro_1;;Cellulase	Glycosyl hydrolase family 1;;Cellulase
TRINITY_DN89635_c6_g1	0.042605	0.157815	-0.20042	1959	------	------	------	K06530	CD109	------	------	------	------	AVP12646.1	CD109 antigene-like protein 1 [Littorina littorea]	gi|117949389|sp|Q6YHK3.2|CD109_HUMAN;;	RecName: Full=CD109 antigen; AltName: Full=150 kDa TGF-beta-1-binding protein; AltName: Full=C3 and PZP-like alpha-2-macroglobulin domain-containing protein 7; AltName: Full=Platelet-specific Gov antigen; AltName: Full=p180; AltName: Full=r150; AltName: CD_antigen=CD109; Flags: Precursor;;	PF07678.11;;PF07677.11;;PF10569.6	A2M_comp;;A2M_recep;;Thiol-ester_cl	A-macroglobulin complement component;;A-macroglobulin receptor;;Alpha-macro-globulin thiol-ester bond-forming region
TRINITY_DN89659_c8_g1	0.227533	0.0355168	-0.26305	2712	GO:0016021;;GO:0016021;;GO:0016021;;GO:0016021;	cellular_component;;cellular_component;;cellular_component;;cellular_component;;	CC:integral component of membrane;;CC:integral component of membrane;;CC:integral component of membrane;;CC:integral component of membrane;;	------	------	------	------	------	------	XP_013062673.1	PREDICTED: stimulated by retinoic acid gene 6 protein homolog [Biomphalaria glabrata]	------	------	PF14752.3	RBP_receptor	Retinol binding protein receptor
TRINITY_DN89745_c0_g1	0.206166	-0.094554	-0.111612	6701	GO:0035556;;GO:0035556;;GO:0035556;;GO:0016021;;GO:0005622;;GO:0016021;;GO:0005622;;GO:0016021;;GO:0005622;;GO:0005524;;GO:0004383;;GO:0004672;;GO:0005524;;GO:0004383;;GO:0004672;;GO:0005524;;GO:0004383;;GO:0004672;	biological_process;;biological_process;;biological_process;;cellular_component;;cellular_component;;cellular_component;;cellular_component;;cellular_component;;cellular_component;;molecular_function;;molecular_function;;molecular_function;;molecular_function;;molecular_function;;molecular_function;;molecular_function;;molecular_function;;molecular_function;;	BP:intracellular signal transduction;;BP:intracellular signal transduction;;BP:intracellular signal transduction;;CC:integral component of membrane;;CC:intracellular;;CC:integral component of membrane;;CC:intracellular;;CC:integral component of membrane;;CC:intracellular;;MF:ATP binding;;MF:guanylate cyclase activity;;MF:protein kinase activity;;MF:ATP binding;;MF:guanylate cyclase activity;;MF:p…	K12323	ANPRA, NPR1	map04921;;map00230;;map04270;;map04024;;map04923;;map04925;;map04924;;map04022	Oxytocin signaling pathway;;Purine metabolism;;Vascular smooth muscle contraction;;cAMP signaling pathway;;Regulation of lipolysis in adipocytes;;Aldosterone synthesis and secretion;;Renin secretion;;cGMP-PKG signaling pathway	------	------	XP_009046724.1	hypothetical protein LOTGIDRAFT_237906 [Lottia gigantea]	gi|728861|sp|P18293.2|ANPRA_MOUSE;;	RecName: Full=Atrial natriuretic peptide receptor 1; AltName: Full=Atrial natriuretic peptide receptor type A; Short=ANP-A; Short=ANPR-A; Short=NPR-A; AltName: Full=Guanylate cyclase A; Short=GC-A; Flags: Precursor;;	PF00211.17;;PF07714.14;;PF00069.22;;PF01094.25;;PF07701.11	Guanylate_cyc;;Pkinase_Tyr;;Pkinase;;ANF_receptor;;HNOBA	Adenylate and Guanylate cyclase catalytic domain;;Protein tyrosine kinase;;Protein kinase domain;;Receptor family ligand binding region;;Heme NO binding associated
TRINITY_DN89779_c0_g1	0.223196	-0.0386192	-0.184577	9994	------	------	------	------	------	------	------	------	------	XP_021342125.1	uncharacterized protein LOC110442712 isoform X2 [Mizuhopecten yessoensis]	------	------	PF13020.3	DUF3883	Domain of unknown function
TRINITY_DN89890_c2_g1	0.196257	-0.0664936	-0.129764	1142	GO:0030374;;GO:0030374;	molecular_function;;molecular_function;;	MF:ligand-dependent nuclear receptor transcription coactivator activity;;MF:ligand-dependent nuclear receptor transcription coactivator activity;;	------	------	------	------	------	------	XP_011420911.1	PREDICTED: helicase with zinc finger domain 2 [Crassostrea gigas]	gi|317373591|sp|Q9BYK8.6|HELZ2_HUMAN;;	RecName: Full=Helicase with zinc finger domain 2; AltName: Full=ATP-dependent helicase PRIC285; AltName: Full=Helicase with zinc finger 2, transcriptional coactivator; AltName: Full=PPAR-alpha-interacting complex protein 285; AltName: Full=PPAR-gamma DNA-binding domain-interacting protein 1; Short=PDIP1; Short=PPAR-gamma DBD-interacting protein 1; AltName: Full=Peroxisomal proliferator-activated …	PF13087.3;;PF13086.3	AAA_12;;AAA_11	AAA domain;;AAA domain
TRINITY_DN90016_c3_g1	0.228525	-0.0922927	-0.136233	671	------	------	------	------	------	------	------	------	------	------	------	------	------	------	------	------
TRINITY_DN90141_c4_g1	0.176813	0.0971469	-0.27396	5002	------	------	------	K17307	FBLN1_2	------	------	------	------	XP_022290309.1	uncharacterized protein LOC111101946 isoform X1 [Crassostrea virginica]	gi|667467090|sp|B3EWY9.1|MLP_ACRMI;;	RecName: Full=Mucin-like protein;;	PF07645.12;;PF12662.4;;PF00094.22;;PF14670.3;;PF06119.11;;PF12947.4;;PF00008.24;;PF04478.9;;PF15102.3	EGF_CA;;cEGF;;VWD;;FXa_inhibition;;NIDO;;EGF_3;;EGF;;Mid2;;TMEM154	Calcium-binding EGF domain;;Complement Clr-like EGF-like;;von Willebrand factor type D domain;;Coagulation Factor Xa inhibitory site;;Nidogen-like;;EGF domain;;EGF-like domain;;Mid2 like cell wall stress sensor;;TMEM154 protein family
TRINITY_DN90155_c3_g2	0.212951	0.0884842	-0.301435	661	GO:0004869;;GO:0008233;;GO:0004869;;GO:0008233;	molecular_function;;molecular_function;;molecular_function;;molecular_function;;	MF:cysteine-type endopeptidase inhibitor activity;;MF:peptidase activity;;MF:cysteine-type endopeptidase inhibitor activity;;MF:peptidase activity;;	K01373	CTSF	map04210;;map04142	Apoptosis;;Lysosome	------	------	ACR15167.1	cysteine protease inhibitor [Haliotis diversicolor supertexta]	gi|585033|sp|P37842.1|CYTM_SOLTU;;	RecName: Full=Multicystatin; Short=MC;;	PF00031.18;;PF16845.2	Cystatin;;SQAPI	Cystatin domain;;Aspartic acid proteinase inhibitor
TRINITY_DN90168_c0_g1	0.257177	0.0144016	-0.271579	8319	GO:0042981;	biological_process;;	BP:regulation of apoptotic process;;	------	------	------	------	------	------	OWF34790.1	Sterile alpha motif domain-containing protein 9-like [Mizuhopecten yessoensis]	gi|143811352|sp|Q69Z37.2|SAM9L_MOUSE;;	RecName: Full=Sterile alpha motif domain-containing protein 9-like; Short=SAM domain-containing protein 9-like;;	PF00619.18	CARD	Caspase recruitment domain
TRINITY_DN90196_c2_g1	0.172831	0.3216	-0.494431	1639	GO:0005525;	molecular_function;;	MF:GTP binding;;	------	------	------	------	------	------	XP_022297619.1	immune-associated nucleotide-binding protein 8-like isoform X2 [Crassostrea virginica]	gi|55976538|sp|Q8NHV1.1|GIMA7_HUMAN;;	RecName: Full=GTPase IMAP family member 7; AltName: Full=Immunity-associated nucleotide 7 protein; Short=IAN-7;;	PF04548.13	AIG1	AIG1 family
TRINITY_DN90232_c5_g1	0.200943	0.032121	-0.233064	616	GO:0016021;	cellular_component;;	CC:integral component of membrane;;	------	------	------	------	------	------	PVD33985.1	hypothetical protein C0Q70_05247 [Pomacea canaliculata]	gi|1042782324|sp|Q5VYJ5.4|MALR1_HUMAN;;	RecName: Full=MAM and LDL-receptor class A domain-containing protein 1; Flags: Precursor;;	------	------	------
TRINITY_DN90232_c6_g1	0.218463	0.0656991	-0.284162	8577	GO:0016021;;GO:0016021;;GO:0016021;	cellular_component;;cellular_component;;cellular_component;;	CC:integral component of membrane;;CC:integral component of membrane;;CC:integral component of membrane;;	------	------	------	------	------	------	OWF41779.1	hypothetical protein KP79_PYT18056 [Mizuhopecten yessoensis]	gi|667467092|sp|B3EWZ6.1|MLRP2_ACRMI;;	RecName: Full=MAM and LDL-receptor class A domain-containing protein 2; AltName: Full=Skeletal organic matrix MAM and LDL-receptor 2; Short=SOM MAM and LDL-receptor 2;;	PF00629.20;;PF00057.15	MAM;;Ldl_recept_a	MAM domain, meprin/A5/mu;;Low-density lipoprotein receptor domain class A
TRINITY_DN90239_c2_g1	0.269157	0.0289948	-0.298152	385	GO:0007156;;GO:0006355;;GO:0006351;;GO:0016021;;GO:0005634;;GO:0005886;;GO:0005509;;GO:0003677;	biological_process;;biological_process;;biological_process;;cellular_component;;cellular_component;;cellular_component;;molecular_function;;molecular_function;;	BP:homophilic cell adhesion via plasma membrane adhesion molecules;;BP:regulation of transcription, DNA-templated;;BP:transcription, DNA-templated;;CC:integral component of membrane;;CC:nucleus;;CC:plasma membrane;;MF:calcium ion binding;;MF:DNA binding;;	K16669;K16507	DCHS1_2, PCDH16_23;FAT4	map04392;;map04391	Hippo signaling pathway -multiple species;;Hippo signaling pathway - fly	------	------	PVD37770.1	hypothetical protein C0Q70_00371 [Pomacea canaliculata]	gi|334302792|sp|Q14517.2|FAT1_HUMAN;;	RecName: Full=Protocadherin Fat 1; AltName: Full=Cadherin family member 7; AltName: Full=Cadherin-related tumor suppressor homolog; AltName: Full=Protein fat homolog; Contains: RecName: Full=Protocadherin Fat 1, nuclear form; Flags: Precursor;;	PF00028.14	Cadherin	Cadherin domain
Supplementary File 2: All DEGs of six patterns in CL1 obtained by K-means clustering analysis.

## Sheet: subcluster 2
Gene_id	C12	L12	LL12	length	GO_id	GO_term	Go_description	KO_id	KO_name	Pathway_id	Pathway_definition	COG_id	COG_Functional Categories	NR_hit-name	NR_description	Swiss-Prot_hit-name	Swiss-Prot_description	Pfam_id	Domain	Domain description
TRINITY_DN17078_c0_g1	-0.381133	0.253233	0.1279	740	------	------	------	------	------	------	------	------	------	------	------	------	------	------	------	------
TRINITY_DN19644_c0_g1	-0.211672	0.313444	-0.101773	732	------	------	------	------	------	------	------	------	------	------	------	------	------	------	------	------
TRINITY_DN20169_c0_g1	-0.316374	0.0422739	0.2741	722	------	------	------	------	------	------	------	------	------	------	------	------	------	------	------	------
TRINITY_DN25722_c0_g1	-0.46906	0.289771	0.179289	380	------	------	------	------	------	------	------	------	------	------	------	------	------	------	------	------
TRINITY_DN32599_c0_g1	-0.244044	0.0198851	0.224159	731	GO:0005634;;GO:0005634;;GO:0005634;;GO:0003677;;GO:0003677;;GO:0003677;	cellular_component;;cellular_component;;cellular_component;;molecular_function;;molecular_function;;molecular_function;;	CC:nucleus;;CC:nucleus;;CC:nucleus;;MF:DNA binding;;MF:DNA binding;;MF:DNA binding;;	K10802;K11295	HMGB2;HMGB1	map03410;;map04140	Base excision repair;;Autophagy - animal	------	------	NP_001292239.1	uncharacterized protein LOC105348423 [Crassostrea gigas]	gi|123382|sp|P07746.2|HMGT_ONCMY;;	RecName: Full=High mobility group-T protein; Short=HMG-T; AltName: Full=HMG-T1; Short=HMG-1;;	PF09011.7;;PF00505.16;;PF14887.3	HMG_box_2;;HMG_box;;HMG_box_5	HMG-box domain;;HMG;;HMG
TRINITY_DN34248_c0_g1	-0.277159	0.089013	0.188146	611	------	------	------	------	------	------	------	------	------	------	------	------	------	------	------	------
TRINITY_DN35785_c0_g1	-0.196083	0.139186	0.056897	909	------	------	------	------	------	------	------	------	------	------	------	------	------	------	------	------
TRINITY_DN40246_c0_g1	-0.425054	0.558992	-0.133939	271	------	------	------	------	------	------	------	------	------	KOG00287.1	hypothetical protein OCBIM_22005804mg [Octopus bimaculoides]	------	------	------	------	------
TRINITY_DN43059_c0_g1	-0.331581	0.0663816	0.2652	587	------	------	------	------	------	------	------	------	------	------	------	------	------	------	------	------
TRINITY_DN44672_c0_g1	-0.266897	-0.0587859	0.325683	438	------	------	------	------	------	------	------	------	------	------	------	------	------	------	------	------
TRINITY_DN45073_c0_g1	-0.366747	0.251753	0.114994	456	------	------	------	------	------	------	------	------	------	------	------	------	------	------	------	------
TRINITY_DN45256_c0_g1	-0.166325	-0.0867166	0.253042	307	------	------	------	------	------	------	------	------	------	------	------	------	------	------	------	------
TRINITY_DN45951_c0_g1	-0.44268	0.149725	0.292955	365	------	------	------	K01206	FUCA	map00511	Other glycan degradation	------	------	XP_021914794.1	alpha-L-fucosidase isoform X2 [Zootermopsis nevadensis]	gi|25090376|sp|Q9VTJ4.2|FUCO_DROME;;	RecName: Full=Putative alpha-L-fucosidase; AltName: Full=Alpha-L-fucoside fucohydrolase; Flags: Precursor;;	PF01120.14	Alpha_L_fucos	Alpha-L-fucosidase
TRINITY_DN46574_c0_g1	-0.202799	-0.0054316	0.208231	1520	------	------	------	------	------	------	------	------	------	------	------	------	------	------	------	------
TRINITY_DN47537_c0_g1	-0.367806	0.244931	0.122876	472	------	------	------	------	------	------	------	------	------	------	------	------	------	------	------	------
TRINITY_DN47694_c0_g1	-0.354175	0.444624	-0.0904488	303	------	------	------	------	------	------	------	------	------	------	------	------	------	------	------	------
TRINITY_DN47815_c0_g1	-0.308385	0.0788324	0.229553	382	GO:0009611;;GO:0009611;;GO:0009611;;GO:0004867;;GO:0004867;;GO:0004867;	biological_process;;biological_process;;biological_process;;molecular_function;;molecular_function;;molecular_function;;	BP:response to wounding;;BP:response to wounding;;BP:response to wounding;;MF:serine-type endopeptidase inhibitor activity;;MF:serine-type endopeptidase inhibitor activity;;MF:serine-type endopeptidase inhibitor activity;;	------	------	------	------	------	------	ELU11714.1	hypothetical protein CAPTEDRAFT_21329 [Capitella teleta]	gi|114950|sp|P24076.1|BGIA_MOMCH;;	RecName: Full=Glu S.griseus protease inhibitor; AltName: Full=BGIA;;	PF00280.15	potato_inhibit	Potato inhibitor I family
TRINITY_DN49508_c0_g1	-0.22722	0.198809	0.0284114	654	------	------	------	------	------	------	------	------	------	------	------	------	------	------	------	------
TRINITY_DN50364_c0_g1	-0.162561	-0.0415367	0.204098	973	GO:0008289;	molecular_function;;	MF:lipid binding;;	K17289	CRABP2	------	------	------	------	XP_009051768.1	hypothetical protein LOTGIDRAFT_228443 [Lottia gigantea]	gi|73913725|sp|Q5PXY7.3|RABP2_BOVIN;;	RecName: Full=Cellular retinoic acid-binding protein 2; AltName: Full=Cellular retinoic acid-binding protein II; Short=CRABP-II;;	PF00061.20	Lipocalin	Lipocalin / cytosolic fatty-acid binding protein family
TRINITY_DN50695_c0_g1	-0.441509	0.0636405	0.377869	356	------	------	------	------	------	------	------	------	------	------	------	------	------	------	------	------
TRINITY_DN51170_c0_g1	-0.314159	0.129786	0.184373	596	GO:0003677;	molecular_function;;	MF:DNA binding;;	K15626	NUPR1, COM1	map05202	Transcriptional misregulation in cancer	------	------	OWF41674.1	Nuclear protein 1 [Mizuhopecten yessoensis]	gi|6225821|sp|O54842.1|NUPR1_RAT;;	RecName: Full=Nuclear protein 1; AltName: Full=Candidate of metastasis 1; AltName: Full=Nuclear transcriptional regulator protein 1; AltName: Full=Protein p8;;	PF10195.6	Phospho_p8	DNA-binding nuclear phosphoprotein p8
TRINITY_DN51522_c0_g1	-0.252339	-0.0397027	0.292042	448	------	------	------	------	------	------	------	------	------	------	------	------	------	------	------	------
TRINITY_DN51547_c0_g1	-0.432371	0.234696	0.197675	489	------	------	------	------	------	------	------	------	------	------	------	------	------	------	------	------
TRINITY_DN53016_c0_g1	-0.336422	0.0489285	0.287494	380	------	------	------	------	------	------	------	------	------	XP_012942064.1	PREDICTED: protein yellow-like [Aplysia californica]	------	------	------	------	------
TRINITY_DN53201_c0_g1	-0.202133	-0.0390238	0.241157	801	GO:0007217;	biological_process;;	BP:tachykinin receptor signaling pathway;;	------	------	------	------	------	------	XP_009053124.1	hypothetical protein LOTGIDRAFT_87724, partial [Lottia gigantea]	gi|33112347|sp|Q17093.1|LWA_ANESU;;	RecName: Full=LWamide neuropeptides; Contains: RecName: Full=LWamide I; Contains: RecName: Full=LWamide II a; Contains: RecName: Full=LWamide II b; Contains: RecName: Full=Metamorphosin A; Short=MMA; Contains: RecName: Full=IWamide; Flags: Precursor;;	------	------	------
TRINITY_DN53238_c0_g1	-0.227043	0.0195587	0.207484	1614	GO:0016021;	cellular_component;;	CC:integral component of membrane;;	------	------	------	------	------	------	XP_011441762.1	PREDICTED: uncharacterized protein LOC105338374 [Crassostrea gigas]	------	------	PF03798.13	TRAM_LAG1_CLN8	TLC domain
TRINITY_DN54263_c0_g1	-0.0775693	0.215727	-0.138158	628	------	------	------	------	------	------	------	------	------	------	------	------	------	------	------	------
TRINITY_DN55258_c0_g1	-0.30549	0.0983027	0.207187	426	GO:0005975;;GO:0005975;;GO:0005975;;GO:0030246;;GO:0004553;;GO:0030246;;GO:0004553;;GO:0030246;;GO:0004553;	biological_process;;biological_process;;biological_process;;molecular_function;;molecular_function;;molecular_function;;molecular_function;;molecular_function;;molecular_function;;	BP:carbohydrate metabolic process;;BP:carbohydrate metabolic process;;BP:carbohydrate metabolic process;;MF:carbohydrate binding;;MF:hydrolase activity, hydrolyzing O-glycosyl compounds;;MF:carbohydrate binding;;MF:hydrolase activity, hydrolyzing O-glycosyl compounds;;MF:carbohydrate binding;;MF:hydrolase activity, hydrolyzing O-glycosyl compounds;;	K12316;K13138	INTS1;GAA	map00500;;map04142;;map00052	Starch and sucrose metabolism;;Lysosome;;Galactose metabolism	------	------	BAN67474.1	alpha-glucosidase [Haliotis discus hannai]	gi|6226163|sp|O62653.3|SUIS_SUNMU;;	RecName: Full=Sucrase-isomaltase, intestinal; Contains: RecName: Full=Sucrase; Contains: RecName: Full=Isomaltase;;	PF13802.3;;PF16863.2	Gal_mutarotas_2;;NtCtMGAM_N	Galactose mutarotase-like;;N-terminal barrel of NtMGAM and CtMGAM, maltase-glucoamylase
TRINITY_DN56071_c0_g2	-0.396522	0.116751	0.279771	727	GO:0016021;	cellular_component;;	CC:integral component of membrane;;	------	------	------	------	------	------	ABY87431.1	unknown protein 37, partial [Haliotis diversicolor]	------	------	------	------	------
TRINITY_DN56074_c0_g1	-0.420009	0.259512	0.160497	368	------	------	------	------	------	------	------	------	------	------	------	------	------	------	------	------
TRINITY_DN56739_c0_g1	-0.238206	0.2143	0.0239059	649	------	------	------	------	------	------	------	------	------	------	------	------	------	------	------	------
TRINITY_DN56745_c0_g1	-0.536223	0.244881	0.291342	368	GO:0006004;;GO:0006004;;GO:0006004;;GO:0004560;;GO:0004560;;GO:0004560;	biological_process;;biological_process;;biological_process;;molecular_function;;molecular_function;;molecular_function;;	BP:fucose metabolic process;;BP:fucose metabolic process;;BP:fucose metabolic process;;MF:alpha-L-fucosidase activity;;MF:alpha-L-fucosidase activity;;MF:alpha-L-fucosidase activity;;	K01206	FUCA	map00511	Other glycan degradation	------	------	XP_005097744.2	PREDICTED: alpha-L-fucosidase-like [Aplysia californica]	gi|122136056|sp|Q2KIM0.1|FUCO_BOVIN;;	RecName: Full=Tissue alpha-L-fucosidase; AltName: Full=Alpha-L-fucosidase I; AltName: Full=Alpha-L-fucoside fucohydrolase 1; Short=Alpha-L-fucosidase 1; Flags: Precursor;;	PF01120.14	Alpha_L_fucos	Alpha-L-fucosidase
TRINITY_DN57435_c0_g1	-0.28398	0.299376	-0.0153952	536	------	------	------	------	------	------	------	------	------	------	------	------	------	------	------	------
TRINITY_DN58889_c0_g1	-0.237521	0.014501	0.22302	1220	GO:0005509;	molecular_function;;	MF:calcium ion binding;;	------	------	------	------	------	------	XP_009056489.1	hypothetical protein LOTGIDRAFT_232913 [Lottia gigantea]	------	------	PF13405.3;;PF00036.29;;PF13499.3;;PF13833.3	EF-hand_6;;EF-hand_1;;EF-hand_7;;EF-hand_8	EF-hand domain;;EF hand;;EF-hand domain pair;;EF-hand domain pair
TRINITY_DN58889_c0_g3	-0.238351	-0.0417461	0.280097	597	GO:0005509;	molecular_function;;	MF:calcium ion binding;;	------	------	------	------	------	------	XP_009056489.1	hypothetical protein LOTGIDRAFT_232913 [Lottia gigantea]	------	------	PF13499.3;;PF00036.29;;PF13202.3	EF-hand_7;;EF-hand_1;;EF-hand_5	EF-hand domain pair;;EF hand;;EF hand
TRINITY_DN59118_c0_g1	-0.367637	0.307738	0.059898	800	------	------	------	------	------	------	------	------	------	------	------	------	------	------	------	------
TRINITY_DN59448_c0_g1	-0.23406	0.0435616	0.190498	590	------	------	------	------	------	------	------	------	------	------	------	------	------	------	------	------
TRINITY_DN59708_c0_g1	-0.188699	-0.0153705	0.204069	1323	------	------	------	------	------	------	------	------	------	------	------	------	------	------	------	------
TRINITY_DN59833_c0_g1	-0.231577	0.199674	0.0319025	660	------	------	------	------	------	------	------	------	------	------	------	------	------	------	------	------
TRINITY_DN60135_c0_g1	-0.214385	0.015113	0.199272	1440	------	------	------	------	------	------	------	------	------	------	------	------	------	------	------	------
TRINITY_DN60157_c1_g1	-0.155106	-0.0101628	0.165269	3648	GO:0046654;;GO:0046654;;GO:0005737;;GO:0005737;;GO:0003934;;GO:0003934;	biological_process;;biological_process;;cellular_component;;cellular_component;;molecular_function;;molecular_function;;	BP:tetrahydrofolate biosynthetic process;;BP:tetrahydrofolate biosynthetic process;;CC:cytoplasm;;CC:cytoplasm;;MF:GTP cyclohydrolase I activity;;MF:GTP cyclohydrolase I activity;;	K01495	GCH1, folE	map00790	Folate biosynthesis	COG0302	H:Coenzyme transport and metabolism	XP_021341910.1	GTP cyclohydrolase 1-like isoform X1 [Mizuhopecten yessoensis]	gi|462167|sp|Q05915.1|GCH1_MOUSE;;	RecName: Full=GTP cyclohydrolase 1; AltName: Full=GTP cyclohydrolase I; Short=GTP-CH-I; Flags: Precursor;;	PF01227.19	GTP_cyclohydroI	GTP cyclohydrolase I
TRINITY_DN60460_c0_g1	-0.244309	0.0752203	0.169089	1432	------	------	------	------	------	------	------	------	------	------	------	------	------	------	------	------
TRINITY_DN61059_c0_g1	-0.238607	0.0974084	0.141198	799	------	------	------	------	------	------	------	------	------	------	------	------	------	------	------	------
TRINITY_DN61220_c0_g1	-0.319601	0.236133	0.0834681	564	------	------	------	------	------	------	------	------	------	------	------	------	------	------	------	------
TRINITY_DN61401_c0_g1	-0.242256	0.124425	0.117831	763	------	------	------	------	------	------	------	------	------	------	------	------	------	------	------	------
TRINITY_DN61839_c0_g1	-0.301859	0.0943932	0.207466	855	------	------	------	------	------	------	------	------	------	------	------	------	------	------	------	------
TRINITY_DN61968_c1_g1	-0.484913	0.146008	0.338905	896	------	------	------	------	------	------	------	------	------	------	------	------	------	------	------	------
TRINITY_DN62068_c0_g1	-0.245228	0.160288	0.0849397	3169	GO:0042981;;GO:0006383;;GO:0005666;;GO:0003677;;GO:0003899;	biological_process;;biological_process;;cellular_component;;molecular_function;;molecular_function;;	BP:regulation of apoptotic process;;BP:transcription from RNA polymerase III promoter;;CC:DNA-directed RNA polymerase III complex;;MF:DNA binding;;MF:DNA-directed RNA polymerase activity;;	------	------	------	------	------	------	XP_019629757.1	PREDICTED: nucleotide-binding oligomerization domain-containing protein 2-like [Branchiostoma belcheri]	------	------	PF00619.18;;PF16739.2;;PF07889.9;;PF05701.8	CARD;;CARD_2;;DUF1664;;WEMBL	Caspase recruitment domain;;Caspase recruitment domain;;Protein of unknown function;;Weak chloroplast movement under blue light
TRINITY_DN62489_c0_g1	-0.178719	0.143535	0.0351839	1250	------	------	------	------	------	------	------	------	------	------	------	------	------	------	------	------
TRINITY_DN62495_c0_g1	-0.17627	0.00818345	0.168086	1265	------	------	------	------	------	------	------	------	------	------	------	------	------	------	------	------
TRINITY_DN62639_c0_g1	-0.30419	0.0377846	0.266405	567	GO:0008152;;GO:0008152;;GO:0003796;;GO:0003796;	biological_process;;biological_process;;molecular_function;;molecular_function;;	BP:metabolic process;;BP:metabolic process;;MF:lysozyme activity;;MF:lysozyme activity;;	K13915;K01185	E3.2.1.17;LYZ	map04970	Salivary secretion	------	------	AOX15710.1	lysozyme [Haliotis diversicolor]	gi|75055545|sp|Q6B411.1|LYSM_BOVIN;;	RecName: Full=Lysozyme C, milk isozyme; AltName: Full=1,4-beta-N-acetylmuramidase C; Flags: Precursor;;	PF00062.17	Lys	C-type lysozyme/alpha-lactalbumin family
TRINITY_DN62700_c0_g1	-0.198214	0.374544	-0.17633	1178	------	------	------	------	------	------	------	------	------	XP_012936821.1	PREDICTED: activating transcription factor 7-interacting protein 1-like [Aplysia californica]	------	------	------	------	------
TRINITY_DN63455_c0_g1	-0.34795	0.112948	0.235002	462	------	------	------	------	------	------	------	------	------	------	------	------	------	------	------	------
TRINITY_DN63462_c0_g1	-0.279265	0.290659	-0.0113935	1416	------	------	------	------	------	------	------	------	------	------	------	------	------	------	------	------
TRINITY_DN63550_c5_g1	-0.16509	0.130989	0.0341012	1277	------	------	------	------	------	------	------	------	------	------	------	------	------	------	------	------
TRINITY_DN63627_c0_g1	-0.145584	0.129369	0.0162142	636	------	------	------	------	------	------	------	------	------	------	------	------	------	------	------	------
TRINITY_DN63833_c0_g1	-0.187162	-0.0276308	0.214793	596	------	------	------	------	------	------	------	------	------	------	------	------	------	------	------	------
TRINITY_DN63938_c0_g1	-0.267618	0.267008	0.000609188	1558	------	------	------	------	------	------	------	------	------	------	------	------	------	------	------	------
TRINITY_DN64473_c0_g1	-0.164193	0.00264626	0.161547	5384	GO:0005634;;GO:0003677;	cellular_component;;molecular_function;;	CC:nucleus;;MF:DNA binding;;	K07874	RAB1A	map05134	Legionellosis	------	------	PVD26271.1	hypothetical protein C0Q70_13941 [Pomacea canaliculata]	gi|81868668|sp|Q9JKB5.1|ARI4B_RAT;;	RecName: Full=AT-rich interactive domain-containing protein 4B; Short=ARID domain-containing protein 4B; AltName: Full=180 kDa Sin3-associated polypeptide; Short=Sin3-associated polypeptide p180; AltName: Full=Histone deacetylase complex subunit SAP180; AltName: Full=Retinoblastoma-binding protein 1-like 1;;	PF01388.18;;PF08169.8;;PF11717.5	ARID;;RBB1NT;;Tudor-knot	ARID/BRIGHT DNA binding domain;;RBB1NT;;RNA binding activity-knot of a chromodomain
TRINITY_DN64534_c0_g1	-0.367757	0.149053	0.218704	387	------	------	------	------	------	------	------	------	------	------	------	------	------	------	------	------
TRINITY_DN64539_c1_g1	-0.242533	0.228812	0.0137218	1361	------	------	------	------	------	------	------	------	------	------	------	------	------	------	------	------
TRINITY_DN64646_c1_g1	-0.309686	0.110207	0.19948	1499	------	------	------	------	------	------	------	------	------	------	------	------	------	------	------	------
TRINITY_DN64681_c0_g1	-0.164241	0.176728	-0.0124876	1246	------	------	------	------	------	------	------	------	------	------	------	------	------	------	------	------
TRINITY_DN64821_c0_g1	-0.176144	-0.00775949	0.183904	2007	------	------	------	------	------	------	------	------	------	------	------	------	------	------	------	------
TRINITY_DN64917_c0_g1	-0.524337	0.281487	0.242851	1167	------	------	------	------	------	------	------	------	------	------	------	------	------	------	------	------
TRINITY_DN65243_c0_g2	-0.319531	0.216936	0.102595	516	------	------	------	------	------	------	------	------	------	------	------	------	------	------	------	------
TRINITY_DN65517_c0_g3	-0.403315	0.179877	0.223437	500	------	------	------	------	------	------	------	------	------	------	------	------	------	------	------	------
TRINITY_DN65640_c1_g1	-0.203462	0.0165401	0.186922	989	------	------	------	------	------	------	------	------	------	------	------	------	------	------	------	------
TRINITY_DN65668_c0_g1	-0.163148	0.269873	-0.106725	1851	------	------	------	------	------	------	------	------	------	------	------	------	------	------	------	------
TRINITY_DN65736_c0_g1	-0.212408	0.163156	0.0492519	473	------	------	------	------	------	------	------	------	------	------	------	------	------	------	------	------
TRINITY_DN65955_c0_g1	-0.247429	0.113644	0.133784	1321	------	------	------	------	------	------	------	------	------	------	------	------	------	------	------	------
TRINITY_DN66062_c0_g1	-0.225327	0.632037	-0.40671	792	GO:0005615;;GO:0005615;;GO:0004866;;GO:0004866;	cellular_component;;cellular_component;;molecular_function;;molecular_function;;	CC:extracellular space;;CC:extracellular space;;MF:endopeptidase inhibitor activity;;MF:endopeptidase inhibitor activity;;	K06530	CD109	------	------	------	------	ADA77515.1	thioester-containing protein-D [Azumapecten farreri]	------	------	PF00207.19	A2M	Alpha-2-macroglobulin family
TRINITY_DN66092_c0_g1	-0.172896	0.197594	-0.0246973	1026	------	------	------	------	------	------	------	------	------	XP_013415043.1	uncharacterized protein LOC106176982 isoform X3 [Lingula anatina]	------	------	------	------	------
TRINITY_DN66123_c4_g4	-0.380837	0.201842	0.178995	447	GO:0016021;	cellular_component;;	CC:integral component of membrane;;	------	------	------	------	------	------	CBY14143.1	unnamed protein product [Oikopleura dioica]	------	------	------	------	------
TRINITY_DN66152_c0_g1	-0.284026	0.121279	0.162747	1264	------	------	------	------	------	------	------	------	------	------	------	------	------	------	------	------
TRINITY_DN66162_c0_g1	-0.158058	0.145275	0.0127832	2667	------	------	------	------	------	------	------	------	------	------	------	------	------	------	------	------
TRINITY_DN66334_c1_g1	-0.174877	0.0996123	0.075265	6632	GO:0016021;;GO:0016021;;GO:0016021;	cellular_component;;cellular_component;;cellular_component;;	CC:integral component of membrane;;CC:integral component of membrane;;CC:integral component of membrane;;	------	------	------	------	------	------	XP_009049593.1	hypothetical protein LOTGIDRAFT_238733 [Lottia gigantea]	------	------	------	------	------
TRINITY_DN66455_c0_g1	-0.194071	0.246791	-0.0527203	520	------	------	------	------	------	------	------	------	------	------	------	------	------	------	------	------
TRINITY_DN66539_c0_g1	-0.184751	0.00125305	0.183498	1813	GO:0006629;;GO:0006629;;GO:0005576;;GO:0005576;;GO:0052689;;GO:0052689;	biological_process;;biological_process;;cellular_component;;cellular_component;;molecular_function;;molecular_function;;	BP:lipid metabolic process;;BP:lipid metabolic process;;CC:extracellular region;;CC:extracellular region;;MF:carboxylic ester hydrolase activity;;MF:carboxylic ester hydrolase activity;;	K14075;K14073	PNLIP, PL;PNLIPRP2, PLRP2	map04972;;map00561;;map04977;;map04975	Pancreatic secretion;;Glycerolipid metabolism;;Vitamin digestion and absorption;;Fat digestion and absorption	------	------	XP_022317640.1	pancreatic lipase-related protein 2-like [Crassostrea virginica]	gi|1708841|sp|P54318.1|LIPR2_RAT;;	RecName: Full=Pancreatic lipase-related protein 2; Short=PL-RP2; AltName: Full=Galactolipase; AltName: Full=Secretory glycoprotein GP-3; Flags: Precursor;;	PF00151.16;;PF12697.4;;PF05990.9	Lipase;;Abhydrolase_6;;DUF900	Lipase;;Alpha/beta hydrolase family;;Alpha/beta hydrolase of unknown function
TRINITY_DN66676_c0_g1	-0.172682	0.152328	0.0203537	1189	------	------	------	------	------	------	------	------	------	------	------	------	------	------	------	------
TRINITY_DN66873_c0_g1	-0.249498	0.211442	0.0380554	814	------	------	------	------	------	------	------	------	------	------	------	------	------	------	------	------
TRINITY_DN66878_c0_g1	-0.242978	0.0507481	0.19223	1435	------	------	------	------	------	------	------	------	------	------	------	------	------	------	------	------
TRINITY_DN67107_c2_g1	-0.171462	0.19446	-0.0229987	570	------	------	------	------	------	------	------	------	------	------	------	------	------	------	------	------
TRINITY_DN67202_c0_g1	-0.410743	0.248567	0.162176	901	------	------	------	------	------	------	------	------	------	------	------	------	------	------	------	------
TRINITY_DN67464_c1_g1	-0.175382	0.145723	0.0296591	631	GO:0016021;;GO:0030246;	cellular_component;;molecular_function;;	CC:integral component of membrane;;MF:carbohydrate binding;;	K06721;K17514	CLEC10A, CLECSF13, CLECSF14, CD301;CLEC6A	------	------	------	------	XP_022300762.1	perlucin-like [Crassostrea virginica]	gi|215275179|sp|A7X3Z0.1|LECM_THRJA;;	RecName: Full=C-type lectin lectoxin-Thr1; Short=CTL; Flags: Precursor;;	PF00059.18	Lectin_C	Lectin C-type domain
TRINITY_DN67512_c0_g1	-0.481684	0.302911	0.178773	822	------	------	------	------	------	------	------	------	------	------	------	------	------	------	------	------
TRINITY_DN67687_c0_g1	-0.330019	0.203858	0.126161	778	------	------	------	------	------	------	------	------	------	------	------	------	------	------	------	------
TRINITY_DN68095_c0_g1	-0.268091	0.14183	0.126261	2144	------	------	------	------	------	------	------	------	------	XP_005104678.1	PREDICTED: probable calcium-binding protein CML34 [Aplysia californica]	------	------	PF13405.3;;PF13499.3;;PF00036.29;;PF13202.3	EF-hand_6;;EF-hand_7;;EF-hand_1;;EF-hand_5	EF-hand domain;;EF-hand domain pair;;EF hand;;EF hand
TRINITY_DN68101_c0_g1	-0.154342	0.128347	0.025995	1877	------	------	------	------	------	------	------	------	------	------	------	------	------	------	------	------
TRINITY_DN68130_c0_g1	-0.348103	0.223383	0.12472	937	------	------	------	------	------	------	------	------	------	------	------	------	------	------	------	------
TRINITY_DN68159_c1_g1	-0.240941	0.131109	0.109832	1460	GO:0008152;;GO:0008152;;GO:0008484;;GO:0008484;	biological_process;;biological_process;;molecular_function;;molecular_function;;	BP:metabolic process;;BP:metabolic process;;MF:sulfuric ester hydrolase activity;;MF:sulfuric ester hydrolase activity;;	------	------	------	------	------	------	XP_001624809.1	predicted protein [Nematostella vectensis]	gi|148887336|sp|P50430.2|ARSB_RAT;;	RecName: Full=Arylsulfatase B; Short=ASB; AltName: Full=N-acetylgalactosamine-4-sulfatase; Short=G4S;;	------	------	------
TRINITY_DN68170_c0_g1	-0.306734	0.0949716	0.211763	443	------	------	------	------	------	------	------	------	------	------	------	------	------	------	------	------
TRINITY_DN68347_c0_g1	-0.413197	0.102613	0.310584	2302	GO:0016021;;GO:0016021;;GO:0016021;	cellular_component;;cellular_component;;cellular_component;;	CC:integral component of membrane;;CC:integral component of membrane;;CC:integral component of membrane;;	------	------	------	------	------	------	ABY87356.1	hypothetical protein [Haliotis diversicolor]	gi|166988173|sp|A1L2F6.1|TM205_DANRE;;	RecName: Full=Transmembrane protein 205;;	PF13664.3	DUF4149	Domain of unknown function
TRINITY_DN68387_c0_g1	-0.169898	0.144789	0.0251091	2783	------	------	------	------	------	------	------	------	------	------	------	------	------	------	------	------
TRINITY_DN68399_c0_g1	-0.190218	0.045469	0.144749	1515	------	------	------	------	------	------	------	------	------	------	------	------	------	------	------	------
TRINITY_DN68670_c0_g1	-0.217783	0.148011	0.0697719	1004	------	------	------	------	------	------	------	------	------	------	------	------	------	------	------	------
TRINITY_DN68871_c0_g1	-0.173925	0.11941	0.0545155	1841	GO:0005975;;GO:0005975;;GO:0005975;;GO:0004556;;GO:0043169;;GO:0004556;;GO:0043169;;GO:0004556;;GO:0043169;	biological_process;;biological_process;;biological_process;;molecular_function;;molecular_function;;molecular_function;;molecular_function;;molecular_function;;molecular_function;;	BP:carbohydrate metabolic process;;BP:carbohydrate metabolic process;;BP:carbohydrate metabolic process;;MF:alpha-amylase activity;;MF:cation binding;;MF:alpha-amylase activity;;MF:cation binding;;MF:alpha-amylase activity;;MF:cation binding;;	K01176	AMY, amyA, malS	map04973;;map00500	Carbohydrate digestion and absorption;;Starch and sucrose metabolism	------	------	AFQ98377.1	alpha amylase [Haliotis tuberculata]	gi|5902774|sp|P91778.1|AMY_PECMA;;	RecName: Full=Alpha-amylase; AltName: Full=1,4-alpha-D-glucan glucanohydrolase; Flags: Precursor;;	PF02806.15;;PF00128.21	Alpha-amylase_C;;Alpha-amylase	Alpha amylase, C-terminal all-beta domain;;Alpha amylase, catalytic domain
TRINITY_DN68887_c0_g1	-0.316067	0.109578	0.206488	1431	------	------	------	------	------	------	------	------	------	XP_013227161.1	extensin-3-like, partial [Columba livia]	------	------	------	------	------
TRINITY_DN69059_c0_g1	-0.275215	-0.0701338	0.345349	1192	------	------	------	------	------	------	------	------	------	------	------	------	------	------	------	------
TRINITY_DN69069_c0_g1	-0.236247	0.117812	0.118435	1647	------	------	------	------	------	------	------	------	------	------	------	------	------	------	------	------
TRINITY_DN69509_c0_g1	-0.179725	0.214248	-0.034523	658	------	------	------	------	------	------	------	------	------	------	------	------	------	------	------	------
TRINITY_DN69519_c0_g1	-0.237099	0.151428	0.0856711	1166	------	------	------	------	------	------	------	------	------	------	------	------	------	------	------	------
TRINITY_DN69586_c3_g1	-0.469728	0.225812	0.243915	399	------	------	------	------	------	------	------	------	------	------	------	------	------	------	------	------
TRINITY_DN69666_c0_g1	-0.313157	0.050126	0.263031	1542	GO:0006695;;GO:0019287;;GO:0006695;;GO:0019287;;GO:0006695;;GO:0019287;;GO:0005829;;GO:0005829;;GO:0005829;;GO:0005524;;GO:0004163;;GO:0005524;;GO:0004163;;GO:0005524;;GO:0004163;	biological_process;;biological_process;;biological_process;;biological_process;;biological_process;;biological_process;;cellular_component;;cellular_component;;cellular_component;;molecular_function;;molecular_function;;molecular_function;;molecular_function;;molecular_function;;molecular_function;;	BP:cholesterol biosynthetic process;;BP:isopentenyl diphosphate biosynthetic process, mevalonate pathway;;BP:cholesterol biosynthetic process;;BP:isopentenyl diphosphate biosynthetic process, mevalonate pathway;;BP:cholesterol biosynthetic process;;BP:isopentenyl diphosphate biosynthetic process, mevalonate pathway;;CC:cytosol;;CC:cytosol;;CC:cytosol;;MF:ATP binding;;MF:diphosphomevalonate decarb…	K01597	MVD, mvaD	map00900	Terpenoid backbone biosynthesis	------	------	XP_009066482.1	hypothetical protein LOTGIDRAFT_211321 [Lottia gigantea]	gi|160332329|sp|Q99JF5.2|MVD1_MOUSE;;	RecName: Full=Diphosphomevalonate decarboxylase; AltName: Full=Mevalonate;;	PF00288.23	GHMP_kinases_N	GHMP kinases N terminal domain
TRINITY_DN70034_c0_g1	-0.218899	0.0189487	0.199951	1296	GO:0006950;;GO:0006950;;GO:0006950;	biological_process;;biological_process;;biological_process;;	BP:response to stress;;BP:response to stress;;BP:response to stress;;	------	------	------	------	------	------	XP_011448812.2	PREDICTED: uncharacterized protein LOC105343211 [Crassostrea gigas]	------	------	PF00582.23	Usp	Universal stress protein family
TRINITY_DN70212_c0_g2	-0.311526	0.0697627	0.241763	1016	GO:0016021;;GO:0016021;;GO:0016021;;GO:0030054;;GO:0016021;;GO:0045211;;GO:0030054;;GO:0016021;;GO:0045211;;GO:0005230;;GO:0004888;;GO:0005230;;GO:0004888;;GO:0005230;;GO:0004888;;GO:0022848;;GO:0004888;;GO:0022848;;GO:0004888;	cellular_component;;cellular_component;;cellular_component;;cellular_component;;cellular_component;;cellular_component;;cellular_component;;cellular_component;;cellular_component;;molecular_function;;molecular_function;;molecular_function;;molecular_function;;molecular_function;;molecular_function;;molecular_function;;molecular_function;;molecular_function;;molecular_function;;	CC:integral component of membrane;;CC:integral component of membrane;;CC:integral component of membrane;;CC:cell junction;;CC:integral component of membrane;;CC:postsynaptic membrane;;CC:cell junction;;CC:integral component of membrane;;CC:postsynaptic membrane;;MF:extracellular ligand-gated ion channel activity;;MF:transmembrane signaling receptor activity;;MF:extracellular ligand-gated ion chan…	K05312;K04809	CHRNA7;CHRNN	map04080;;map05204;;map04020;;map04725;;map05033	Neuroactive ligand-receptor interaction;;Chemical carcinogenesis;;Calcium signaling pathway;;Cholinergic synapse;;Nicotine addiction	------	------	ABU62818.1	acetylcholine binding protein 2 [Haliotis discus hannai]	gi|113050|sp|P23414.1|ACH1_SCHGR;;	RecName: Full=Acetylcholine receptor subunit alpha-L1; Flags: Precursor;;	PF02931.20	Neur_chan_LBD	Neurotransmitter-gated ion-channel ligand binding domain
TRINITY_DN70219_c0_g1	-0.139169	0.23818	-0.0990103	4558	------	------	------	------	------	------	------	------	------	XP_021370811.1	myosin-3-like [Mizuhopecten yessoensis]	------	------	------	------	------
TRINITY_DN70230_c0_g1	-0.179861	0.01424	0.165621	1076	------	------	------	------	------	------	------	------	------	------	------	------	------	------	------	------
TRINITY_DN70246_c0_g1	-0.320756	0.130098	0.190659	602	------	------	------	------	------	------	------	------	------	------	------	------	------	------	------	------
TRINITY_DN70349_c0_g1	-0.21956	0.0606707	0.15889	1726	------	------	------	------	------	------	------	------	------	------	------	------	------	------	------	------
TRINITY_DN70824_c0_g1	-0.193897	-0.0765471	0.270445	1289	------	------	------	------	------	------	------	------	------	XP_009054820.1	hypothetical protein LOTGIDRAFT_232363 [Lottia gigantea]	------	------	PF15477.3	SMAP	Small acidic protein family
TRINITY_DN70962_c0_g1	-0.39094	0.250505	0.140435	1285	------	------	------	------	------	------	------	------	------	------	------	------	------	------	------	------
TRINITY_DN71004_c1_g1	-0.16381	0.159491	0.00431857	1203	------	------	------	------	------	------	------	------	------	------	------	------	------	------	------	------
TRINITY_DN71062_c0_g1	-0.191392	0.169609	0.0217825	954	------	------	------	------	------	------	------	------	------	------	------	------	------	------	------	------
TRINITY_DN71109_c2_g1	-0.299416	0.145289	0.154127	531	------	------	------	------	------	------	------	------	------	------	------	------	------	------	------	------
TRINITY_DN71414_c1_g1	-0.176903	0.120078	0.0568246	2359	------	------	------	------	------	------	------	------	------	------	------	------	------	------	------	------
TRINITY_DN71447_c1_g3	-0.10158	0.23523	-0.133651	465	------	------	------	------	------	------	------	------	------	------	------	------	------	------	------	------
TRINITY_DN71459_c0_g1	-0.200215	0.149657	0.0505575	1825	------	------	------	------	------	------	------	------	------	------	------	------	------	------	------	------
TRINITY_DN71702_c0_g1	-0.132139	0.127468	0.00467088	1311	------	------	------	------	------	------	------	------	------	------	------	------	------	------	------	------
TRINITY_DN71708_c0_g1	-0.430404	0.22535	0.205054	1018	------	------	------	------	------	------	------	------	------	------	------	------	------	------	------	------
TRINITY_DN71743_c2_g1	-0.289178	0.1543	0.134878	1052	------	------	------	------	------	------	------	------	------	------	------	------	------	------	------	------
TRINITY_DN71866_c0_g1	-0.204692	0.0631797	0.141512	854	------	------	------	------	------	------	------	------	------	------	------	------	------	------	------	------
TRINITY_DN71878_c0_g1	-0.123431	0.0651958	0.0582353	3397	------	------	------	K10694	ZNRF1_2	------	------	------	------	XP_005090550.1	PREDICTED: E3 ubiquitin-protein ligase ZNRF2-like [Aplysia californica]	gi|81894015|sp|Q71FD5.1|ZNRF2_MOUSE;;	RecName: Full=E3 ubiquitin-protein ligase ZNRF2; AltName: Full=Zinc/RING finger protein 2;;	PF13639.3;;PF17123.2;;PF13923.3	zf-RING_2;;zf-RING_11;;zf-C3HC4_2	Ring finger domain;;RING-like zinc finger;;Zinc finger, C3HC4 type
TRINITY_DN72027_c0_g1	-0.1553	0.136815	0.0184849	1310	------	------	------	------	------	------	------	------	------	------	------	------	------	------	------	------
TRINITY_DN72078_c0_g1	-0.273773	0.133464	0.140309	1508	------	------	------	------	------	------	------	------	------	------	------	------	------	------	------	------
TRINITY_DN72088_c0_g1	-0.304071	0.11816	0.185911	1282	------	------	------	------	------	------	------	------	------	------	------	------	------	------	------	------
TRINITY_DN72122_c0_g1	-0.423925	0.23027	0.193655	500	------	------	------	------	------	------	------	------	------	------	------	------	------	------	------	------
TRINITY_DN72181_c0_g1	-0.257061	0.112609	0.144452	1484	------	------	------	------	------	------	------	------	------	------	------	------	------	------	------	------
TRINITY_DN72216_c4_g2	-0.163344	0.215005	-0.0516613	1256	------	------	------	------	------	------	------	------	------	------	------	------	------	------	------	------
TRINITY_DN72263_c0_g1	-0.24994	0.181222	0.0687174	1317	------	------	------	------	------	------	------	------	------	------	------	------	------	------	------	------
TRINITY_DN72340_c1_g1	-0.238255	0.205792	0.0324632	1347	------	------	------	------	------	------	------	------	------	------	------	------	------	------	------	------
TRINITY_DN72354_c0_g1	-0.192556	-0.0188314	0.211387	1311	------	------	------	------	------	------	------	------	------	------	------	------	------	------	------	------
TRINITY_DN72527_c0_g2	-0.192989	0.123666	0.0693237	869	------	------	------	------	------	------	------	------	------	------	------	------	------	PF15377.3	DUF4604	Domain of unknown function
TRINITY_DN72621_c0_g2	-0.467348	0.214133	0.253215	1566	------	------	------	------	------	------	------	------	------	PVD30816.1	hypothetical protein C0Q70_10091 [Pomacea canaliculata]	------	------	PF03526.10;;PF14478.3	Microcin;;DUF4430	Colicin E1;;Domain of unknown function
TRINITY_DN72621_c0_g3	-0.439156	0.257131	0.182025	789	------	------	------	------	------	------	------	------	------	------	------	------	------	------	------	------
TRINITY_DN72652_c2_g1	-0.242399	0.276073	-0.0336739	2200	------	------	------	------	------	------	------	------	------	------	------	------	------	------	------	------
TRINITY_DN72813_c0_g1	-0.449354	0.117017	0.332337	1026	------	------	------	------	------	------	------	------	------	ABO26593.1	putative perlucin 4 [Haliotis discus discus]	gi|82133788|sp|Q8AYA5.1|SLA2_DEIAC;;	RecName: Full=Snaclec agglucetin subunit alpha-2; AltName: Full=Antithrombin 1 chain A; Flags: Precursor;;	PF00059.18;;PF05473.9	Lectin_C;;UL45	Lectin C-type domain;;UL45 protein, carbohydrate-binding C-type lectin-like
TRINITY_DN73223_c0_g1	-0.138669	-0.0987294	0.237398	4069	------	------	------	------	------	------	------	------	------	XP_013070561.1	PREDICTED: uncharacterized protein LOC106057786 isoform X1 [Biomphalaria glabrata]	------	------	------	------	------
TRINITY_DN73348_c2_g2	-0.220693	0.0832532	0.13744	1635	------	------	------	------	------	------	------	------	------	------	------	------	------	------	------	------
TRINITY_DN73401_c0_g1	-0.149836	-0.0266741	0.17651	1323	------	------	------	------	------	------	------	------	------	XP_022314564.1	uncharacterized protein C19orf60 homolog [Crassostrea virginica]	gi|122133598|sp|Q17Q97.1|CS060_BOVIN;;	RecName: Full=Uncharacterized protein C19orf60 homolog;;	PF14966.3	DNA_repr_REX1B	DNA repair REX1-B
TRINITY_DN73486_c0_g1	-0.182466	0.172142	0.0103239	911	------	------	------	------	------	------	------	------	------	------	------	------	------	------	------	------
TRINITY_DN73613_c0_g1	-0.185565	0.0159671	0.169598	1443	GO:0006695;;GO:0006695;;GO:0005737;;GO:0005737;;GO:0005524;;GO:0004631;;GO:0005524;;GO:0004631;	biological_process;;biological_process;;cellular_component;;cellular_component;;molecular_function;;molecular_function;;molecular_function;;molecular_function;;	BP:cholesterol biosynthetic process;;BP:cholesterol biosynthetic process;;CC:cytoplasm;;CC:cytoplasm;;MF:ATP binding;;MF:phosphomevalonate kinase activity;;MF:ATP binding;;MF:phosphomevalonate kinase activity;;	K13273	PMVK	map04146;;map00900	Peroxisome;;Terpenoid backbone biosynthesis	------	------	XP_009061804.1	hypothetical protein LOTGIDRAFT_179274 [Lottia gigantea]	gi|108860893|sp|Q2KIU2.3|PMVK_BOVIN;;	RecName: Full=Phosphomevalonate kinase; Short=PMKase;;	PF04275.11	P-mevalo_kinase	Phosphomevalonate kinase
TRINITY_DN73636_c1_g1	-0.183002	0.192176	-0.00917414	2092	------	------	------	------	------	------	------	------	------	------	------	------	------	------	------	------
TRINITY_DN73731_c0_g1	-0.154142	0.201798	-0.0476555	1831	------	------	------	------	------	------	------	------	------	------	------	------	------	------	------	------
TRINITY_DN73847_c3_g2	-0.319174	0.182905	0.136269	1253	------	------	------	------	------	------	------	------	------	------	------	------	------	------	------	------
TRINITY_DN73947_c4_g2	-0.269255	0.0639389	0.205317	752	------	------	------	------	------	------	------	------	------	ELU05794.1	hypothetical protein CAPTEDRAFT_221387 [Capitella teleta]	------	------	------	------	------
TRINITY_DN73977_c0_g1	-0.253082	0.25257	0.00051222	655	------	------	------	------	------	------	------	------	------	------	------	------	------	------	------	------
TRINITY_DN74050_c2_g2	-0.401367	0.355942	0.0454248	301	------	------	------	------	------	------	------	------	------	------	------	------	------	------	------	------
TRINITY_DN74078_c5_g1	-0.178796	0.00814168	0.170654	752	GO:0007017;;GO:0007017;;GO:0005737;;GO:0030286;;GO:0005874;;GO:0005737;;GO:0030286;;GO:0005874;;GO:0003774;;GO:0003774;	biological_process;;biological_process;;cellular_component;;cellular_component;;cellular_component;;cellular_component;;cellular_component;;cellular_component;;molecular_function;;molecular_function;;	BP:microtubule-based process;;BP:microtubule-based process;;CC:cytoplasm;;CC:dynein complex;;CC:microtubule;;CC:cytoplasm;;CC:dynein complex;;CC:microtubule;;MF:motor activity;;MF:motor activity;;	K10418	DYNLL	map04962	Vasopressin-regulated water reabsorption	------	------	XP_019743878.1	PREDICTED: dynein light chain 2, cytoplasmic-like [Hippocampus comes]	gi|56748619|sp|Q78P75.1|DYL2_RAT;;	RecName: Full=Dynein light chain 2, cytoplasmic; AltName: Full=Dynein light chain LC8-type 2 >gi|56748850|sp|Q96FJ2.1|DYL2_HUMAN RecName: Full=Dynein light chain 2, cytoplasmic; AltName: Full=8 kDa dynein light chain b; Short=DLC8b; AltName: Full=Dynein light chain LC8-type 2 >gi|56748875|sp|Q9D0M5.1|DYL2_MOUSE RecName: Full=Dynein light chain 2, cytoplasmic; AltName: Full=8 kDa dynein light chai…	PF01221.15	Dynein_light	Dynein light chain type 1
TRINITY_DN74129_c2_g1	-0.281101	0.184592	0.0965093	1430	------	------	------	------	------	------	------	------	------	------	------	------	------	------	------	------
TRINITY_DN74632_c1_g1	-0.285855	-0.0183316	0.304186	923	------	------	------	------	------	------	------	------	------	------	------	------	------	------	------	------
TRINITY_DN74698_c0_g1	-0.259309	0.000209347	0.2591	1873	------	------	------	K09542	CRYAB	map04213;;map04141	Longevity regulating pathway - multiple species;;Protein processing in endoplasmic reticulum	------	------	ADK94118.1	small heat shock protein [Tegillarca granosa]	gi|6166128|sp|Q05713.2|CRYAB_CHICK;;	RecName: Full=Alpha-crystallin B chain; AltName: Full=Alph;;	PF00011.18	HSP20	Hsp20/alpha crystallin family
TRINITY_DN74774_c0_g1	-0.187842	0.035015	0.152827	1587	------	------	------	------	------	------	------	------	------	------	------	------	------	------	------	------
TRINITY_DN74890_c1_g1	-0.257311	0.0735202	0.183791	2333	GO:0016020;;GO:0016021;;GO:0016798;;GO:0016798;	cellular_component;;cellular_component;;molecular_function;;molecular_function;;	CC:membrane;;CC:integral component of membrane;;MF:hydrolase activity, acting on glycosyl bonds;;MF:hydrolase activity, acting on glycosyl bonds;;	K07964	HPSE	map05205;;map00531	Proteoglycans in cancer;;Glycosaminoglycan degradation	------	------	XP_014782571.1	PREDICTED: heparanase-like [Octopus bimaculoides]	gi|75050397|sp|Q9MYY0.2|HPSE_BOVIN;;	RecName: Full=Heparanase; Contains: RecName: Full=Heparanase 8 kDa subunit; Contains: RecName: Full=Heparanase 50 kDa subunit; Flags: Precursor;;	PF03662.11	Glyco_hydro_79n	Glycosyl hydrolase family 79, N-terminal domain
TRINITY_DN74988_c1_g1	-0.2096	0.078698	0.130902	1799	------	------	------	------	------	------	------	------	------	------	------	------	------	------	------	------
TRINITY_DN75029_c0_g1	-0.214849	0.0938275	0.121022	1648	------	------	------	------	------	------	------	------	------	------	------	------	------	------	------	------
TRINITY_DN75293_c1_g1	-0.29086	0.302089	-0.0112284	1430	GO:0050482;;GO:0006644;;GO:0005509;;GO:0004623;;GO:0005509;;GO:0005509;;GO:0005509;	biological_process;;biological_process;;molecular_function;;molecular_function;;molecular_function;;molecular_function;;molecular_function;;	BP:arachidonic acid secretion;;BP:phospholipid metabolic process;;MF:calcium ion binding;;MF:phospholipase A2 activity;;MF:calcium ion binding;;MF:calcium ion binding;;MF:calcium ion binding;;	K06051	DLL	map01522;;map04330;;map04658;;map05224	Endocrine resistance;;Notch signaling pathway;;Th1 and Th2 cell differentiation;;Breast cancer	------	------	CBY24127.1	unnamed protein product [Oikopleura dioica]	------	------	PF00008.24;;PF12661.4	EGF;;hEGF	EGF-like domain;;Human growth factor-like EGF
TRINITY_DN75378_c1_g1	-0.176416	0.033996	0.14242	2273	------	------	------	------	------	------	------	------	------	------	------	------	------	------	------	------
TRINITY_DN75511_c1_g2	-0.197348	0.230852	-0.0335038	535	------	------	------	------	------	------	------	------	------	------	------	------	------	------	------	------
TRINITY_DN75511_c2_g1	-0.278444	0.208389	0.0700548	1369	GO:0009086;;GO:0009086;;GO:0005737;;GO:0005737;;GO:0047150;;GO:0008270;;GO:0047150;;GO:0008270;	biological_process;;biological_process;;cellular_component;;cellular_component;;molecular_function;;molecular_function;;molecular_function;;molecular_function;;	BP:methionine biosynthetic process;;BP:methionine biosynthetic process;;CC:cytoplasm;;CC:cytoplasm;;MF:betaine-homocysteine S-methyltransferase activity;;MF:zinc ion binding;;MF:betaine-homocysteine S-methyltransferase activity;;MF:zinc ion binding;;	K00544	BHMT	map00270;;map00260	Cysteine and methionine metabolism;;Glycine, serine and threonine metabolism	------	------	XP_005108478.2	PREDICTED: betaine--homocysteine S-methyltransferase 1-like [Aplysia californica]	gi|82179513|sp|Q5M8Z0.1|BHMT1_XENTR;;	RecName: Full=Betaine--homocysteine S-methyltransferase 1;;	------	------	------
TRINITY_DN75598_c1_g1	-0.260803	-0.030328	0.291131	488	------	------	------	------	------	------	------	------	------	------	------	------	------	------	------	------
TRINITY_DN75614_c0_g1	-0.223196	0.160822	0.0623744	1497	------	------	------	------	------	------	------	------	------	------	------	------	------	------	------	------
TRINITY_DN75697_c2_g1	-0.322122	0.213769	0.108353	880	------	------	------	------	------	------	------	------	------	------	------	------	------	------	------	------
TRINITY_DN75740_c1_g1	-0.258448	0.125624	0.132824	2157	------	------	------	------	------	------	------	------	------	------	------	------	------	------	------	------
TRINITY_DN75769_c0_g2	-0.35471	-0.0773484	0.432058	1125	------	------	------	------	------	------	------	------	------	------	------	------	------	------	------	------
TRINITY_DN76088_c0_g1	-0.254045	0.14206	0.111985	3108	GO:0006396;;GO:0006396;;GO:0006396;;GO:0005634;;GO:0005634;;GO:0005634;;GO:0003723;;GO:0003723;;GO:0003723;	biological_process;;biological_process;;biological_process;;cellular_component;;cellular_component;;cellular_component;;molecular_function;;molecular_function;;molecular_function;;	BP:RNA processing;;BP:RNA processing;;BP:RNA processing;;CC:nucleus;;CC:nucleus;;CC:nucleus;;MF:RNA binding;;MF:RNA binding;;MF:RNA binding;;	K18733	LARP6	------	------	------	------	XP_021347439.1	la-related protein 6-like [Mizuhopecten yessoensis]	gi|74752287|sp|Q9BRS8.1|LARP6_HUMAN;;	RecName: Full=La-related protein 6; AltName: Full=Acheron; Short=Achn; AltName: Full=La ribonucleoprotein domain family member 6;;	PF05383.14;;PF00076.19	La;;RRM_1	La domain;;RNA recognition motif.
TRINITY_DN76264_c3_g7	-0.0943012	-0.104	0.198302	348	------	------	------	------	------	------	------	------	------	AAX11341.1	developmentally-regulated vdg3 [Haliotis asinina]	------	------	------	------	------
TRINITY_DN76512_c3_g2	-0.344584	0.16957	0.175013	624	------	------	------	------	------	------	------	------	------	------	------	------	------	------	------	------
TRINITY_DN76525_c0_g1	-0.293301	0.11852	0.17478	1008	------	------	------	------	------	------	------	------	------	XP_005104926.2	PREDICTED: uncharacterized protein LOC101862746 [Aplysia californica]	------	------	------	------	------
TRINITY_DN76636_c0_g1	-0.240629	0.0711577	0.169471	2224	------	------	------	------	------	------	------	------	------	------	------	------	------	------	------	------
TRINITY_DN76821_c0_g1	-0.418538	0.152466	0.266072	2382	GO:0006004;;GO:0006004;;GO:0006004;;GO:0004560;;GO:0004560;;GO:0004560;	biological_process;;biological_process;;biological_process;;molecular_function;;molecular_function;;molecular_function;;	BP:fucose metabolic process;;BP:fucose metabolic process;;BP:fucose metabolic process;;MF:alpha-L-fucosidase activity;;MF:alpha-L-fucosidase activity;;MF:alpha-L-fucosidase activity;;	K01206	FUCA	map00511	Other glycan degradation	------	------	XP_013393623.1	alpha-L-fucosidase [Lingula anatina]	gi|327488246|sp|C3YWU0.2|FUCO_BRAFL;;	RecName: Full=Alpha-L-fucosidase; AltName: Full=Alpha-L-fucoside fucohydrolase; Flags: Precursor;;	------	------	------
TRINITY_DN76847_c2_g1	-0.306071	0.291048	0.0150231	2465	------	------	------	------	------	------	------	------	------	XP_009063653.1	hypothetical protein LOTGIDRAFT_154902 [Lottia gigantea]	------	------	------	------	------
TRINITY_DN76995_c2_g1	-0.303302	0.192559	0.110743	3767	GO:0007165;;GO:0007165;;GO:0007165;;GO:0016021;;GO:0016021;;GO:0016021;	biological_process;;biological_process;;biological_process;;cellular_component;;cellular_component;;cellular_component;;	BP:signal transduction;;BP:signal transduction;;BP:signal transduction;;CC:integral component of membrane;;CC:integral component of membrane;;CC:integral component of membrane;;	------	------	------	------	------	------	AGU16473.2	toll-like receptor [Biomphalaria glabrata]	gi|74867119|sp|Q9V477.1|TOLL8_DROME;;	RecName: Full=Toll-like receptor Tollo; AltName: Full=Toll-like receptor 8; Flags: Precursor;;	PF13855.3;;PF12799.4;;PF01582.17;;PF13306.3;;PF13676.3;;PF14580.3;;PF08937.8	LRR_8;;LRR_4;;TIR;;LRR_5;;TIR_2;;LRR_9;;DUF1863	Leucine rich repeat;;Leucine Rich repeats;;TIR domain;;Leucine rich repeats;;TIR domain;;Leucine-rich repeat;;MTH538 TIR-like domain
TRINITY_DN77169_c4_g1	-0.167127	0.241082	-0.0739559	1123	------	------	------	------	------	------	------	------	------	------	------	------	------	------	------	------
TRINITY_DN77208_c0_g1	-0.433174	0.152068	0.281107	941	------	------	------	------	------	------	------	------	------	------	------	------	------	------	------	------
TRINITY_DN77281_c3_g1	-0.138447	-0.0155113	0.153958	2585	GO:0042981;;GO:0042981;	biological_process;;biological_process;;	BP:regulation of apoptotic process;;BP:regulation of apoptotic process;;	------	------	------	------	------	------	XP_012938788.1	PREDICTED: probable E3 ubiquitin-protein ligase bre1 [Aplysia californica]	------	------	PF00619.18;;PF01166.15;;PF06810.8	CARD;;TSC22;;Phage_GP20	Caspase recruitment domain;;TSC-22/dip/bun family;;Phage minor structural protein GP20
TRINITY_DN77385_c0_g1	-0.182209	0.118541	0.0636677	1992	------	------	------	------	------	------	------	------	------	------	------	------	------	------	------	------
TRINITY_DN77451_c5_g1	-0.152955	0.160138	-0.00718221	1468	------	------	------	------	------	------	------	------	------	------	------	------	------	------	------	------
TRINITY_DN77511_c0_g1	-0.186359	0.0859727	0.100386	2847	------	------	------	------	------	------	------	------	------	------	------	------	------	------	------	------
TRINITY_DN77543_c3_g1	-0.2832	0.0669606	0.21624	1670	------	------	------	------	------	------	------	------	------	------	------	------	------	------	------	------
TRINITY_DN77681_c0_g1	-0.229796	0.112652	0.117144	1382	------	------	------	------	------	------	------	------	------	------	------	gi|476007185|sp|B5CY96.1|PORA_BACPM;;	RecName: Full=Beta-porphyranase A; AltName: Full=Glycosyl hydrolase 86 family protein A; Short=GH86A; Flags: Precursor;;	PF00150.15	Cellulase	Cellulase
TRINITY_DN77707_c0_g1	-0.174231	-0.0123706	0.186602	1299	------	------	------	------	------	------	------	------	------	------	------	------	------	------	------	------
TRINITY_DN77768_c0_g1	-0.169561	-0.00344199	0.173003	1549	------	------	------	------	------	------	------	------	------	------	------	------	------	------	------	------
TRINITY_DN78097_c1_g1	-0.172742	0.0255524	0.147189	1496	------	------	------	------	------	------	------	------	------	------	------	------	------	------	------	------
TRINITY_DN78196_c1_g1	-0.266935	0.0899588	0.176976	1495	GO:0005509;;GO:0005509;;GO:0005509;;GO:0005509;;GO:0005509;;GO:0016301;	molecular_function;;molecular_function;;molecular_function;;molecular_function;;molecular_function;;molecular_function;;	MF:calcium ion binding;;MF:calcium ion binding;;MF:calcium ion binding;;MF:calcium ion binding;;MF:calcium ion binding;;MF:kinase activity;;	K13448;K02183	CML;CALM	map05214;;map05031;;map04114;;map05418;;map04750;;map04015;;map04014;;map04270;;map04070;;map04921;;map05010;;map04922;;map04925;;map04924;;map05133;;map04728;;map05034;;map04740;;map04745;;map04744;;map04720;;map05152;;map04261;;map04024;;map04020;;map04022;;map04970;;map04971;;map04722;;map04713;;map04910;;map04912;;map04915;;map04916	Glioma;;Amphetamine addiction;;Oocyte meiosis;;Fluid shear stress and atherosclerosis;;Inflammatory mediator regulation of TRP channels;;Rap1 signaling pathway;;Ras signaling pathway;;Vascular smooth muscle contraction;;Phosphatidylinositol signaling system;;Oxytocin signaling pathway;;Alzheimer's disease;;Glucagon signaling pathway;;Aldosterone synthesis and secretion;;Renin secretion;;Pertussis…	------	------	ADB02986.1	calmodulin 2 [Haliotis discus discus]	gi|75330836|sp|Q8S1Y9.1|CML1_ORYSJ;;	RecName: Full=Calmodulin-like protein 1; AltName: Full=OsCAM61; Flags: Precursor;;	PF00036.29;;PF13405.3;;PF13499.3;;PF13202.3;;PF13833.3;;PF10591.6	EF-hand_1;;EF-hand_6;;EF-hand_7;;EF-hand_5;;EF-hand_8;;SPARC_Ca_bdg	EF hand;;EF-hand domain;;EF-hand domain pair;;EF hand;;EF-hand domain pair;;Secreted protein acidic and rich in cysteine Ca binding region
TRINITY_DN78321_c1_g1	-0.263629	0.137318	0.126312	809	------	------	------	------	------	------	------	------	------	------	------	------	------	------	------	------
TRINITY_DN78364_c3_g1	-0.294434	0.0860071	0.208427	566	------	------	------	------	------	------	------	------	------	------	------	------	------	------	------	------
TRINITY_DN78388_c0_g1	-0.160436	0.139693	0.0207436	1843	------	------	------	------	------	------	------	------	------	------	------	------	------	------	------	------
TRINITY_DN78428_c0_g1	-0.163588	-0.0226942	0.186282	1927	------	------	------	------	------	------	------	------	------	------	------	------	------	------	------	------
TRINITY_DN78453_c0_g1	-0.171453	0.17163	-0.000176643	2205	------	------	------	------	------	------	------	------	------	------	------	------	------	------	------	------
TRINITY_DN78641_c3_g3	-0.206014	0.0225521	0.183462	661	------	------	------	------	------	------	------	------	------	------	------	------	------	------	------	------
TRINITY_DN78676_c0_g1	-0.146018	-0.021225	0.167244	4559	GO:0009968;;GO:0009968;;GO:0009968;;GO:0005737;;GO:0005737;;GO:0005737;	biological_process;;biological_process;;biological_process;;cellular_component;;cellular_component;;cellular_component;;	BP:negative regulation of signal transduction;;BP:negative regulation of signal transduction;;BP:negative regulation of signal transduction;;CC:cytoplasm;;CC:cytoplasm;;CC:cytoplasm;;	------	------	------	------	------	------	XP_009045505.1	hypothetical protein LOTGIDRAFT_110160 [Lottia gigantea]	gi|74731396|sp|Q96D03.1|DDT4L_HUMAN;;	RecName: Full=DNA damage-inducible transcript 4-like protein; AltName: Full=HIF-1 responsive protein RTP801-like; AltName: Full=Protein regulated in development and DNA damage response 2; Short=REDD-2;;	PF07809.8	RTP801_C	RTP801 C-terminal region
TRINITY_DN78779_c4_g1	-0.20003	0.0613369	0.138693	2414	------	------	------	------	------	------	------	------	------	------	------	------	------	------	------	------
TRINITY_DN78854_c3_g1	-0.189299	0.284396	-0.0950969	762	------	------	------	------	------	------	------	------	------	------	------	------	------	------	------	------
TRINITY_DN78855_c2_g1	-0.160362	0.142423	0.0179387	3485	------	------	------	------	------	------	------	------	------	------	------	------	------	------	------	------
TRINITY_DN78879_c0_g1	-0.225851	0.114232	0.111619	2384	------	------	------	------	------	------	------	------	------	------	------	------	------	------	------	------
TRINITY_DN78990_c0_g1	-0.268997	-0.0482853	0.317283	1270	------	------	------	------	------	------	------	------	------	------	------	------	------	------	------	------
TRINITY_DN79136_c0_g2	-0.216024	0.128289	0.0877349	1448	------	------	------	------	------	------	------	------	------	------	------	------	------	------	------	------
TRINITY_DN79215_c0_g1	-0.152776	-0.0492247	0.202	1381	GO:0005509;;GO:0005509;	molecular_function;;molecular_function;;	MF:calcium ion binding;;MF:calcium ion binding;;	------	------	------	------	------	------	AGA92562.1	allograft inflammatory factor [Haliotis diversicolor]	------	------	------	------	------
TRINITY_DN79300_c0_g1	-0.148125	0.222351	-0.0742265	1781	------	------	------	------	------	------	------	------	------	------	------	------	------	------	------	------
TRINITY_DN79325_c3_g1	-0.154004	-0.00774096	0.161745	663	GO:0003743;;GO:0003743;;GO:0003743;	molecular_function;;molecular_function;;molecular_function;;	MF:translation initiation factor activity;;MF:translation initiation factor activity;;MF:translation initiation factor activity;;	------	------	------	------	------	------	XP_014790888.1	PREDICTED: eukaryotic translation initiation factor 1-like [Octopus bimaculoides]	gi|1174481|sp|P42678.1|SUI1_ANOGA;;	RecName: Full=Protein translation factor SUI1 homolog;;	------	------	------
TRINITY_DN79360_c1_g1	-0.217654	0.0286065	0.189048	2180	GO:0046983;;GO:0046983;;GO:0046983;	molecular_function;;molecular_function;;molecular_function;;	MF:protein dimerization activity;;MF:protein dimerization activity;;MF:protein dimerization activity;;	K09068;K15604	TAL;LYL1	map05202	Transcriptional misregulation in cancer	------	------	XP_021365931.1	uncharacterized protein LOC110458523 [Mizuhopecten yessoensis]	gi|82190821|sp|O93507.1|TAL1_DANRE;;	RecName: Full=T-cell acute lymphocytic leukemia protein 1 homolog; Short=TAL-1; AltName: Full=Stem cell protein; Short=zSCL;;	PF00010.23	HLH	Helix-loop-helix DNA-binding domain
TRINITY_DN79514_c0_g2	-0.273759	0.145072	0.128688	5008	GO:0006886;;GO:0006886;;GO:0006886;;GO:0005634;;GO:0005634;;GO:0005634;;GO:0008536;;GO:0008536;;GO:0008536;	biological_process;;biological_process;;biological_process;;cellular_component;;cellular_component;;cellular_component;;molecular_function;;molecular_function;;molecular_function;;	BP:intracellular protein transport;;BP:intracellular protein transport;;BP:intracellular protein transport;;CC:nucleus;;CC:nucleus;;CC:nucleus;;MF:Ran GTPase binding;;MF:Ran GTPase binding;;MF:Ran GTPase binding;;	K14290	XPO1, CRM1	map05166;;map05164;;map04013;;map05169;;map03013;;map03008	HTLV-I infection;;Influenza A;;MAPK signaling pathway - fly;;Epstein-Barr virus infection;;RNA transport;;Ribosome biogenesis in eukaryotes	COG5101;;COG5101	U:Intracellular trafficking, secretion, and vesicular transport;;Y:Nuclear structure	XP_005111754.1	PREDICTED: exportin-1-like [Aplysia californica]	gi|68052857|sp|Q80U96.1|XPO1_RAT;;	RecName: Full=Exportin-1; Short=Exp1; AltName: Full=Chromosome region maintenance 1 protein homolog;;	PF08767.8;;PF08389.9;;PF03810.16	CRM1_C;;Xpo1;;IBN_N	CRM1 C terminal;;Exportin 1-like protein;;Importin-beta N-terminal domain
TRINITY_DN79632_c2_g1	-0.311448	0.111998	0.199449	788	GO:0005975;;GO:0005975;;GO:0004553;;GO:0004553;	biological_process;;biological_process;;molecular_function;;molecular_function;;	BP:carbohydrate metabolic process;;BP:carbohydrate metabolic process;;MF:hydrolase activity, hydrolyzing O-glycosyl compounds;;MF:hydrolase activity, hydrolyzing O-glycosyl compounds;;	K05349	bglX	map00500	Starch and sucrose metabolism	------	------	XP_009059989.1	hypothetical protein LOTGIDRAFT_228908 [Lottia gigantea]	gi|510785801|sp|D5EY15.1|XYL3A_PRER2;;	RecName: Full=Xylan 1,4-beta-xylosidase; AltName: Full=1,4-beta-D-xylan xylohydrolase; AltName: Full=Alpha-L-arabinofuranosidase; Short=Arabinosidase; AltName: Full=Beta-D-xylosidase; AltName: Full=Exo-1,4-beta-xylosidase; Flags: Precursor;;	PF14310.3	Fn3-like	Fibronectin type III-like domain
TRINITY_DN79632_c2_g3	-0.257089	0.227726	0.0293632	378	GO:0005975;;GO:0005975;;GO:0005975;;GO:0004553;;GO:0004553;;GO:0004553;	biological_process;;biological_process;;biological_process;;molecular_function;;molecular_function;;molecular_function;;	BP:carbohydrate metabolic process;;BP:carbohydrate metabolic process;;BP:carbohydrate metabolic process;;MF:hydrolase activity, hydrolyzing O-glycosyl compounds;;MF:hydrolase activity, hydrolyzing O-glycosyl compounds;;MF:hydrolase activity, hydrolyzing O-glycosyl compounds;;	K05349	bglX	map00500	Starch and sucrose metabolism	------	------	XP_009059989.1	hypothetical protein LOTGIDRAFT_228908 [Lottia gigantea]	------	------	PF14310.3	Fn3-like	Fibronectin type III-like domain
TRINITY_DN79665_c0_g1	-0.308502	0.203717	0.104785	973	------	------	------	------	------	------	------	------	------	------	------	------	------	------	------	------
TRINITY_DN79922_c1_g1	-0.191386	0.200145	-0.00875888	1536	------	------	------	------	------	------	------	------	------	------	------	------	------	------	------	------
TRINITY_DN80006_c0_g1	-0.131984	0.163303	-0.0313182	2187	------	------	------	------	------	------	------	------	------	------	------	------	------	------	------	------
TRINITY_DN80033_c0_g1	-0.187346	0.202001	-0.0146547	1675	------	------	------	------	------	------	------	------	------	------	------	------	------	------	------	------
TRINITY_DN80140_c0_g1	-0.249049	0.0624084	0.186641	2658	GO:0007165;;GO:0007165;;GO:0016021;;GO:0016021;	biological_process;;biological_process;;cellular_component;;cellular_component;;	BP:signal transduction;;BP:signal transduction;;CC:integral component of membrane;;CC:integral component of membrane;;	K18809	TL	map04624	Toll and Imd signaling pathway	------	------	XP_021357952.1	uncharacterized protein LOC110453361 [Mizuhopecten yessoensis]	gi|74867119|sp|Q9V477.1|TOLL8_DROME;;	RecName: Full=Toll-like receptor Tollo; AltName: Full=Toll-like receptor 8; Flags: Precursor;;	PF01582.17;;PF13676.3;;PF12799.4;;PF13855.3	TIR;;TIR_2;;LRR_4;;LRR_8	TIR domain;;TIR domain;;Leucine Rich repeats;;Leucine rich repeat
TRINITY_DN80155_c3_g1	-0.298432	0.177197	0.121236	439	------	------	------	------	------	------	------	------	------	------	------	------	------	------	------	------
TRINITY_DN80246_c0_g1	-0.313436	0.00901774	0.304419	639	GO:0008152;;GO:0008152;;GO:0008152;;GO:0008484;;GO:0008484;;GO:0008484;	biological_process;;biological_process;;biological_process;;molecular_function;;molecular_function;;molecular_function;;	BP:metabolic process;;BP:metabolic process;;BP:metabolic process;;MF:sulfuric ester hydrolase activity;;MF:sulfuric ester hydrolase activity;;MF:sulfuric ester hydrolase activity;;	------	------	------	------	------	------	XP_013076115.1	PREDICTED: arylsulfatase I-like [Biomphalaria glabrata]	gi|74722580|sp|Q5FYB0.1|ARSJ_HUMAN;;	RecName: Full=Arylsulfatase J; Short=ASJ; Flags: Precursor;;	PF14707.3	Sulfatase_C	C-terminal region of aryl-sulfatase
TRINITY_DN80295_c1_g1	-0.184265	0.196062	-0.0117975	3036	GO:0016021;;GO:0020037;;GO:0005506;;GO:0004497;;GO:0016705;;GO:0020037;;GO:0005506;;GO:0016705;	cellular_component;;molecular_function;;molecular_function;;molecular_function;;molecular_function;;molecular_function;;molecular_function;;molecular_function;;	CC:integral component of membrane;;MF:heme binding;;MF:iron ion binding;;MF:monooxygenase activity;;MF:oxidoreductase activity, acting on paired donors, with incorporation or reduction of molecular oxygen;;MF:heme binding;;MF:iron ion binding;;MF:oxidoreductase activity, acting on paired donors, with incorporation or reduction of molecular oxygen;;	K17861	CYP13	------	------	------	------	XP_022343234.1	cytochrome P450 3A24-like [Crassostrea virginica]	gi|2493396|sp|Q27514.1|C13A5_CAEEL;;	RecName: Full=Putative cytochrome P450 CYP13A5;;	PF00067.19	p450	Cytochrome P450
TRINITY_DN80379_c2_g2	-0.259462	0.134084	0.125378	1279	------	------	------	------	------	------	------	------	------	------	------	------	------	------	------	------
TRINITY_DN80436_c1_g3	-0.209937	3.55071e-05	0.209901	1362	------	------	------	------	------	------	------	------	------	------	------	------	------	------	------	------
TRINITY_DN80536_c3_g1	-0.191667	0.0562727	0.135395	2552	------	------	------	------	------	------	------	------	------	------	------	------	------	------	------	------
TRINITY_DN80561_c2_g3	-0.231602	0.0374614	0.19414	546	------	------	------	------	------	------	------	------	------	------	------	------	------	------	------	------
TRINITY_DN80597_c2_g4	-0.151745	0.1503	0.00144492	2149	------	------	------	------	------	------	------	------	------	------	------	------	------	------	------	------
TRINITY_DN80599_c0_g1	-0.425043	0.31296	0.112083	4737	------	------	------	K17513;K06560;K06792	MRC, CD206, CD280;AGC1, CSPG1;CLEC17A	map05152;;map04145	Tuberculosis;;Phagosome	------	------	XP_009050377.1	hypothetical protein LOTGIDRAFT_158683 [Lottia gigantea]	gi|60390624|sp|Q66S03.1|LECG_THANI;;	RecName: Full=Galactose-specific lectin nattectin; Short=CTL; Flags: Precursor;;	PF00059.18	Lectin_C	Lectin C-type domain
TRINITY_DN80611_c1_g1	-0.261454	0.0982523	0.163202	2407	GO:0016021;;GO:0016021;	cellular_component;;cellular_component;;	CC:integral component of membrane;;CC:integral component of membrane;;	K01080	PPAP2	map00565;;map00564;;map00561;;map00600;;map04975;;map04072;;map05231;;map04666	Ether lipid metabolism;;Glycerophospholipid metabolism;;Glycerolipid metabolism;;Sphingolipid metabolism;;Fat digestion and absorption;;Phospholipase D signaling pathway;;Choline metabolism in cancer;;Fc gamma R-mediated phagocytosis	------	------	XP_005106887.1	PREDICTED: lipid phosphate phosphohydrolase 1-like [Aplysia californica]	gi|45477007|sp|O14494.1|PLPP1_HUMAN;;	RecName: Full=Phospholipid phosphatase 1; AltName: Full=Lipid phosphate phosphohydrolase 1; AltName: Full=PAP2-alpha; AltName: Full=Phosphatidate phosphohydrolase type 2a; AltName: Full=Phosphatidic acid phosphatase 2a; Short=PAP-2a; Short=PAP2a;;	PF01569.18;;PF14378.3	PAP2;;PAP2_3	PAP2 superfamily;;PAP2 superfamily
TRINITY_DN80680_c0_g1	-0.154509	-0.0151588	0.169668	3567	------	------	------	------	------	------	------	------	------	------	------	------	------	------	------	------
TRINITY_DN80697_c0_g1	-0.385916	0.289358	0.096558	507	------	------	------	------	------	------	------	------	------	------	------	------	------	------	------	------
TRINITY_DN80750_c0_g1	-0.195563	0.161888	0.0336751	1946	------	------	------	------	------	------	------	------	------	------	------	------	------	------	------	------
TRINITY_DN80791_c3_g4	-0.265204	0.132136	0.133068	1499	------	------	------	------	------	------	------	------	------	------	------	------	------	------	------	------
TRINITY_DN80838_c0_g1	-0.258152	0.174161	0.0839903	3134	GO:0016021;;GO:0046873;	cellular_component;;molecular_function;;	CC:integral component of membrane;;MF:metal ion transmembrane transporter activity;;	K14716;K14711	SLC39A5, ZIP5;SLC39A10, ZIP10	------	------	------	------	EKC34980.1	Zinc transporter ZIP10 [Crassostrea gigas]	gi|82187125|sp|Q6PEH9.1|S39AA_DANRE;;	RecName: Full=Zinc transporter ZIP10; AltName: Full=Solute carrier family 39 member 10; AltName: Full=Zrt- and Irt-like protein 10; Short=ZIP-10; Flags: Precursor;;	PF02535.19	Zip	ZIP Zinc transporter
TRINITY_DN81052_c0_g2	-0.477836	0.235177	0.242659	932	------	------	------	------	------	------	------	------	------	------	------	------	------	------	------	------
TRINITY_DN81158_c1_g1	-0.267839	0.22605	0.0417893	2024	GO:0006689;;GO:0006689;;GO:0006689;;GO:0008047;;GO:0008047;;GO:0008047;	biological_process;;biological_process;;biological_process;;molecular_function;;molecular_function;;molecular_function;;	BP:ganglioside catabolic process;;BP:ganglioside catabolic process;;BP:ganglioside catabolic process;;MF:enzyme activator activity;;MF:enzyme activator activity;;MF:enzyme activator activity;;	K12383	GM2A	map04142	Lysosome	------	------	XP_013071759.1	PREDICTED: ganglioside GM2 activator-like [Biomphalaria glabrata]	gi|62511066|sp|Q8HXX6.2|SAP3_MACFA;;	RecName: Full=Ganglioside GM2 activator; AltName: Full=Cerebroside sulfate activator protein; AltName: Full=GM2-AP; AltName: Full=Sphingolipid activator protein 3; Short=SAP-3; Flags: Precursor;;	PF02221.12	E1_DerP2_DerF2	ML domain
TRINITY_DN81216_c0_g1	-0.283214	0.178633	0.104581	1189	------	------	------	------	------	------	------	------	------	------	------	------	------	------	------	------
TRINITY_DN81313_c3_g2	-0.144178	0.0811626	0.063015	3271	------	------	------	------	------	------	------	------	------	------	------	------	------	------	------	------
TRINITY_DN81335_c0_g2	-0.275554	0.0989633	0.17659	1093	------	------	------	------	------	------	------	------	------	------	------	------	------	------	------	------
TRINITY_DN81355_c1_g1	-0.287836	-0.029242	0.317078	1191	------	------	------	------	------	------	------	------	------	------	------	------	------	------	------	------
TRINITY_DN81374_c3_g2	-0.206873	-0.0392887	0.246162	483	GO:0008152;;GO:0008152;;GO:0008152;;GO:0008152;;GO:0008484;;GO:0008484;;GO:0008484;;GO:0008484;	biological_process;;biological_process;;biological_process;;biological_process;;molecular_function;;molecular_function;;molecular_function;;molecular_function;;	BP:metabolic process;;BP:metabolic process;;BP:metabolic process;;BP:metabolic process;;MF:sulfuric ester hydrolase activity;;MF:sulfuric ester hydrolase activity;;MF:sulfuric ester hydrolase activity;;MF:sulfuric ester hydrolase activity;;	------	------	------	------	------	------	XP_009058088.1	hypothetical protein LOTGIDRAFT_105309 [Lottia gigantea]	gi|77416378|sp|Q8BM89.1|ARSJ_MOUSE;;	RecName: Full=Arylsulfatase J; Short=ASJ; Flags: Precursor;;	PF14707.3	Sulfatase_C	C-terminal region of aryl-sulfatase
TRINITY_DN81386_c1_g1	-0.156071	-0.0131869	0.169257	2318	GO:0016491;	molecular_function;;	MF:oxidoreductase activity;;	K07512	MECR, NRBF1	map00062	Fatty acid elongation	------	------	XP_021376874.1	enoyl-[acyl-carrier-protein] reductase, mitochondrial-like [Mizuhopecten yessoensis]	gi|123893118|sp|Q28GQ2.1|MECR_XENTR;;	RecName: Full=Trans-2-enoyl-CoA reductase, mitochondrial; Flags: Precursor;;	PF00107.23;;PF08240.9;;PF13602.3	ADH_zinc_N;;ADH_N;;ADH_zinc_N_2	Zinc-binding dehydrogenase;;Alcohol dehydrogenase GroES-like domain;;Zinc-binding dehydrogenase
TRINITY_DN81687_c0_g1	-0.355514	0.30925	0.0462637	946	------	------	------	------	------	------	------	------	------	XP_021357188.1	uncharacterized protein LOC110452820 isoform X1 [Mizuhopecten yessoensis]	------	------	PF03067.12	LPMO_10	Lytic polysaccharide mono-oxygenase, cellulose-degrading
TRINITY_DN81694_c2_g1	-0.200169	0.106056	0.0941129	1468	------	------	------	------	------	------	------	------	------	------	------	------	------	------	------	------
TRINITY_DN81754_c0_g1	-0.190871	0.0219281	0.168943	1552	GO:0006471;;GO:0005759;;GO:0070403;;GO:0034979;;GO:0008270;	biological_process;;cellular_component;;molecular_function;;molecular_function;;molecular_function;;	BP:protein ADP-ribosylation;;CC:mitochondrial matrix;;MF:NAD+ binding;;MF:NAD-dependent protein deacetylase activity;;MF:zinc ion binding;;	K11414	SIRT4, SIR2L4	------	------	COG0846	K:Transcription	PVD31535.1	hypothetical protein C0Q70_06948 [Pomacea canaliculata]	gi|341942121|sp|Q8R216.3|SIR4_MOUSE;;	RecName: Full=NAD-dependent protein lipoamidase sirtuin-4, mitochondrial; AltName: Full=NAD-dependent ADP-ribosyltransferase sirtuin-4; AltName: Full=NAD-dependent protein deacetylase sirtuin-4; AltName: Full=Regulatory protein SIR2 homolog 4; AltName: Full=SIR2-like protein 4; Flags: Precursor;;	PF02146.14	SIR2	Sir2 family
TRINITY_DN81870_c2_g1	-0.207624	-0.0525431	0.260167	1046	GO:0005509;;GO:0005509;;GO:0005509;;GO:0016301;;GO:0005509;;GO:0005509;	molecular_function;;molecular_function;;molecular_function;;molecular_function;;molecular_function;;molecular_function;;	MF:calcium ion binding;;MF:calcium ion binding;;MF:calcium ion binding;;MF:kinase activity;;MF:calcium ion binding;;MF:calcium ion binding;;	K10840;K13448;K02183	CML;CALM;CETN2	map05214;;map05031;;map04114;;map05418;;map04750;;map04015;;map04014;;map04270;;map04070;;map04921;;map05010;;map04922;;map04925;;map04924;;map05133;;map04728;;map05034;;map04740;;map04745;;map04744;;map04720;;map05152;;map04261;;map03420;;map04024;;map04020;;map04022;;map04970;;map04971;;map04722;;map04713;;map04910;;map04912;;map04915;;map04916	Glioma;;Amphetamine addiction;;Oocyte meiosis;;Fluid shear stress and atherosclerosis;;Inflammatory mediator regulation of TRP channels;;Rap1 signaling pathway;;Ras signaling pathway;;Vascular smooth muscle contraction;;Phosphatidylinositol signaling system;;Oxytocin signaling pathway;;Alzheimer's disease;;Glucagon signaling pathway;;Aldosterone synthesis and secretion;;Renin secretion;;Pertussis…	------	------	ABY87354.1	calmodulin 2 [Haliotis diversicolor]	gi|14285418|sp|Q9JM83.2|CALM4_MOUSE;;	RecName: Full=Calmodulin-4; AltName: Full=Calcium-binding protein Dd112;;	PF13499.3;;PF00036.29;;PF13405.3;;PF13202.3;;PF13833.3;;PF10591.6	EF-hand_7;;EF-hand_1;;EF-hand_6;;EF-hand_5;;EF-hand_8;;SPARC_Ca_bdg	EF-hand domain pair;;EF hand;;EF-hand domain;;EF hand;;EF-hand domain pair;;Secreted protein acidic and rich in cysteine Ca binding region
TRINITY_DN81958_c0_g1	-0.238076	-0.0203485	0.258424	2427	------	------	------	K04364	GRB2	map05214;;map05215;;map04650;;map05211;;map05160;;map05161;;map04014;;map04540;;map04010;;map04013;;map04012;;map04072;;map04662;;map05203;;map05213;;map05034;;map04380;;map05221;;map04722;;map05223;;map05206;;map04664;;map04510;;map04660;;map05200;;map04550;;map04068;;map04910;;map05224;;map04062;;map04320;;map05205;;map05231;;map04915;;map05220;;map04630;;map01522;;map04912;;map01521;;map04150;…	Glioma;;Prostate cancer;;Natural killer cell mediated cytotoxicity;;Renal cell carcinoma;;Hepatitis C;;Hepatitis B;;Ras signaling pathway;;Gap junction;;MAPK signaling pathway;;MAPK signaling pathway - fly;;ErbB signaling pathway;;Phospholipase D signaling pathway;;B cell receptor signaling pathway;;Viral carcinogenesis;;Endometrial cancer;;Alcoholism;;Osteoclast differentiation;;Acute myeloid le…	------	------	XP_005092858.1	PREDICTED: growth factor receptor-bound protein 2-like [Aplysia californica]	gi|2498425|sp|Q60631.1|GRB2_MOUSE;;	RecName: Full=Growth factor receptor-bound protein 2; AltName: Full=Adapter protein GRB2; AltName: Full=SH2/SH3 adapter GRB2;;	PF14604.3;;PF00018.25;;PF07653.14;;PF00017.21;;PF08239.8	SH3_9;;SH3_1;;SH3_2;;SH2;;SH3_3	Variant SH3 domain;;SH3 domain;;Variant SH3 domain;;SH2 domain;;Bacterial SH3 domain
TRINITY_DN81974_c7_g2	-0.271763	0.160781	0.110982	590	------	------	------	------	------	------	------	------	------	------	------	------	------	------	------	------
TRINITY_DN82015_c0_g1	-0.351374	0.189406	0.161968	2623	GO:0004521;;GO:0004521;	molecular_function;;molecular_function;;	MF:endoribonuclease activity;;MF:endoribonuclease activity;;	------	------	------	------	------	------	XP_009050476.1	hypothetical protein LOTGIDRAFT_231209 [Lottia gigantea]	------	------	------	------	------
TRINITY_DN82107_c1_g5	-0.250142	0.03007	0.220072	553	------	------	------	------	------	------	------	------	------	------	------	------	------	------	------	------
TRINITY_DN82120_c1_g1	-0.23925	0.269853	-0.0306026	2677	GO:0009082;;GO:0052656;;GO:0052654;;GO:0052655;	biological_process;;molecular_function;;molecular_function;;molecular_function;;	BP:branched-chain amino acid biosynthetic process;;MF:L-isoleucine transaminase activity;;MF:L-leucine transaminase activity;;MF:L-valine transaminase activity;;	K00826	E2.6.1.42, ilvE	map00270;;map00770;;map00280;;map00290	Cysteine and methionine metabolism;;Pantothenate and CoA biosynthesis;;Valine, leucine and isoleucine degradation;;Valine, leucine and isoleucine biosynthesis	------	------	XP_012944436.1	PREDICTED: branched-chain-amino-acid aminotransferase, cytosolic-like [Aplysia californica]	gi|1705437|sp|P24288.2|BCAT1_MOUSE;;	RecName: Full=Branched-chain-amino-acid aminotransferase, cytosolic; Short=BCA;;	PF01063.16	Aminotran_4	Amino-transferase class IV
TRINITY_DN82157_c1_g1	-0.251899	0.210476	0.0414222	628	------	------	------	------	------	------	------	------	------	------	------	------	------	------	------	------
TRINITY_DN82381_c1_g1	-0.217592	0.0532842	0.164308	1065	GO:0033897;;GO:0003723;;GO:0033897;;GO:0003723;	molecular_function;;molecular_function;;molecular_function;;molecular_function;;	MF:ribonuclease T2 activity;;MF:RNA binding;;MF:ribonuclease T2 activity;;MF:RNA binding;;	K01166	E3.1.27.1	------	------	------	------	XP_013396317.1	ribonuclease Oy [Lingula anatina]	gi|47117147|sp|Q7M456.1|RNOY_CRAGI;;	RecName: Full=Ribonuclease Oy; Short=RNase Oy;;	PF00445.15	Ribonuclease_T2	Ribonuclease T2 family
TRINITY_DN82477_c2_g1	-0.2902	0.236565	0.0536348	327	------	------	------	------	------	------	------	------	------	------	------	------	------	------	------	------
TRINITY_DN82512_c1_g3	-0.195428	0.146443	0.0489847	1810	------	------	------	------	------	------	------	------	------	------	------	------	------	------	------	------
TRINITY_DN82541_c0_g1	-0.187938	0.196091	-0.00815274	902	------	------	------	------	------	------	------	------	------	------	------	------	------	------	------	------
TRINITY_DN82604_c6_g1	-0.257682	0.244213	0.0134688	661	------	------	------	------	------	------	------	------	------	------	------	------	------	------	------	------
TRINITY_DN82690_c1_g1	-0.238579	-0.0113934	0.249972	1047	------	------	------	------	------	------	------	------	------	------	------	------	------	------	------	------
TRINITY_DN82701_c10_g1	-0.189564	-0.0135643	0.203128	614	------	------	------	------	------	------	------	------	------	------	------	------	------	------	------	------
TRINITY_DN82743_c1_g2	-0.222089	0.0285559	0.193533	3010	------	------	------	K05349	bglX	map00500	Starch and sucrose metabolism	------	------	PVD28420.1	hypothetical protein C0Q70_11007 [Pomacea canaliculata]	gi|75250279|sp|Q94KD8.1|BXL2_ARATH;;	RecName: Full=Probable beta-D-xylosidase 2; Short=AtBXL2; Flags: Precursor;;	PF00933.18;;PF01915.19	Glyco_hydro_3;;Glyco_hydro_3_C	Glycosyl hydrolase family 3 N terminal domain;;Glycosyl hydrolase family 3 C-terminal domain
TRINITY_DN82794_c4_g1	-0.127443	-0.0660516	0.193495	672	------	------	------	------	------	------	------	------	------	------	------	------	------	------	------	------
TRINITY_DN82885_c0_g1	-0.196882	0.0598683	0.137014	1472	GO:0030246;	molecular_function;;	MF:carbohydrate binding;;	K10060;K10061	CLEC4G;CLEC4F, CLECSF13	------	------	------	------	XP_021362939.1	uncharacterized protein LOC110456481 [Mizuhopecten yessoensis]	gi|119862|sp|P06734.1|FCER2_HUMAN;;	RecName: Full=Low affinity immunoglobulin epsilon Fc receptor; AltName: Full=BLAST-2; AltName: Full=C-type lectin domain family 4 member J; AltName: Full=Fc-epsilon-RII; AltName: Full=Immunoglobulin E-binding factor; AltName: Full=Lymphocyte IgE receptor; AltName: CD_antigen=CD23; Contains: RecName: Full=Low affinity immunoglobulin epsilon Fc receptor membrane-bound form; Contains: RecName: Full=…	PF00059.18	Lectin_C	Lectin C-type domain
TRINITY_DN82895_c4_g1	-0.292742	0.043798	0.248944	862	GO:0005509;;GO:0016301;;GO:0005509;;GO:0005509;;GO:0005509;;GO:0005509;	molecular_function;;molecular_function;;molecular_function;;molecular_function;;molecular_function;;molecular_function;;	MF:calcium ion binding;;MF:kinase activity;;MF:calcium ion binding;;MF:calcium ion binding;;MF:calcium ion binding;;MF:calcium ion binding;;	K13412	CPK	map05145	Toxoplasmosis	------	------	ABY87388.1	calmodulin-dependent protein kinase, partial [Haliotis diversicolor]	gi|215273944|sp|Q9NZT1.2|CALL5_HUMAN;;	RecName: Full=Calmodulin-like protein 5; AltName: Full=Calmodulin-like skin protein;;	PF00036.29;;PF13499.3;;PF13833.3;;PF13405.3;;PF13202.3	EF-hand_1;;EF-hand_7;;EF-hand_8;;EF-hand_6;;EF-hand_5	EF hand;;EF-hand domain pair;;EF-hand domain pair;;EF-hand domain;;EF hand
TRINITY_DN82895_c4_g2	-0.367698	0.116557	0.251141	430	------	------	------	------	------	------	------	------	------	ABY87413.1	unknown protein 22, partial [Haliotis diversicolor]	------	------	------	------	------
TRINITY_DN83096_c3_g1	-0.191035	0.0174385	0.173596	800	------	------	------	------	------	------	------	------	------	------	------	------	------	------	------	------
TRINITY_DN83124_c4_g1	-0.203246	0.114293	0.0889532	3338	------	------	------	K00306	PIPOX	map04146;;map00310;;map00260	Peroxisome;;Lysine degradation;;Glycine, serine and threonine metabolism	------	------	XP_021364717.1	peroxisomal sarcosine oxidase-like isoform X1 [Mizuhopecten yessoensis]	gi|114152877|sp|Q29RU9.2|SOX_BOVIN;;	RecName: Full=Peroxisomal sarcosine oxidase; Short=PSO; AltName: Full=L-pipecolate oxidase; AltName: Full=L-pipecolic acid oxidase;;	PF01266.21;;PF12831.4;;PF01134.19;;PF13450.3;;PF00890.21;;PF01946.14;;PF07992.11;;PF01494.16;;PF03486.11	DAO;;FAD_oxidored;;GIDA;;NAD_binding_8;;FAD_binding_2;;Thi4;;Pyr_redox_2;;FAD_binding_3;;HI0933_like	FAD dependent oxidoreductase;;FAD dependent oxidoreductase;;Glucose inhibited division protein A;;NA;;FAD binding domain;;Thi4 family;;Pyridine nucleotide-disulphide oxidoreductase;;FAD binding domain;;HI0933-like protein
TRINITY_DN83171_c1_g1	-0.177388	0.131541	0.0458464	1215	------	------	------	------	------	------	------	------	------	------	------	------	------	------	------	------
TRINITY_DN83217_c0_g1	-0.233304	0.234598	-0.00129335	1477	------	------	------	------	------	------	------	------	------	------	------	------	------	------	------	------
TRINITY_DN83308_c1_g3	-0.143959	0.300097	-0.156139	1071	------	------	------	------	------	------	------	------	------	------	------	------	------	------	------	------
TRINITY_DN83341_c2_g1	-0.179767	0.138275	0.0414922	1437	------	------	------	------	------	------	------	------	------	------	------	------	------	------	------	------
TRINITY_DN83371_c1_g1	-0.339484	0.113637	0.225847	1294	------	------	------	------	------	------	------	------	------	------	------	------	------	------	------	------
TRINITY_DN83501_c0_g1	-0.304269	0.209415	0.0948535	1247	GO:0008203;;GO:0042953;;GO:0006898;;GO:0045177;;GO:0016324;;GO:0005903;;GO:0031526;;GO:0005905;;GO:0005737;;GO:0030139;;GO:0005783;;GO:0005768;;GO:0070062;;GO:0005794;;GO:0005765;;GO:0005509;;GO:0005509;;GO:0031419;;GO:0008144;;GO:0042803;;GO:0038023;;GO:0005509;	biological_process;;biological_process;;biological_process;;cellular_component;;cellular_component;;cellular_component;;cellular_component;;cellular_component;;cellular_component;;cellular_component;;cellular_component;;cellular_component;;cellular_component;;cellular_component;;cellular_component;;molecular_function;;molecular_function;;molecular_function;;molecular_function;;molecular_function;…	BP:cholesterol metabolic process;;BP:lipoprotein transport;;BP:receptor-mediated endocytosis;;CC:apical part of cell;;CC:apical plasma membrane;;CC:brush border;;CC:brush border membrane;;CC:clathrin-coated pit;;CC:cytoplasm;;CC:endocytic vesicle;;CC:endoplasmic reticulum;;CC:endosome;;CC:extracellular exosome;;CC:Golgi apparatus;;CC:lysosomal membrane;;MF:calcium ion binding;;MF:calcium ion bind…	K14616	CUBN	map04977	Vitamin digestion and absorption	------	------	PVD25562.1	hypothetical protein C0Q70_13218 [Pomacea canaliculata]	gi|341940516|sp|Q9JLB4.3|CUBN_MOUSE;;	RecName: Full=Cubilin; AltName: Full=Intrinsic factor-cobalamin receptor; Flags: Precursor;;	PF00431.17	CUB	CUB domain
TRINITY_DN83572_c1_g1	-0.210657	0.139449	0.0712085	736	------	------	------	------	------	------	------	------	------	------	------	------	------	------	------	------
TRINITY_DN83597_c2_g3	-0.189516	0.167561	0.0219543	1138	------	------	------	------	------	------	------	------	------	------	------	------	------	------	------	------
TRINITY_DN83605_c0_g1	-0.295331	0.40807	-0.112739	796	------	------	------	------	------	------	------	------	------	------	------	------	------	------	------	------
TRINITY_DN83605_c0_g2	-0.209926	0.343467	-0.133541	445	------	------	------	------	------	------	------	------	------	------	------	------	------	------	------	------
TRINITY_DN83643_c0_g2	-0.270715	0.123964	0.14675	1658	------	------	------	K05266;K04195;K04239;K04194	CCKBR;HCRTR2;CCKAR;MLNR	map04972;;map04911;;map04080;;map04971;;map04020	Pancreatic secretion;;Insulin secretion;;Neuroactive ligand-receptor interaction;;Gastric acid secretion;;Calcium signaling pathway	------	------	PVD31904.1	hypothetical protein C0Q70_07330 [Pomacea canaliculata]	gi|206729885|sp|O43614.2|OX2R_HUMAN;;	RecName: Full=Orexin receptor type 2; Short=Ox-2-R; Short=Ox2-R; Short=Ox2R; AltName: Full=Hypocretin receptor type 2;;	PF00001.18	7tm_1	7 transmembrane receptor
TRINITY_DN83659_c0_g1	-0.235607	-0.0469512	0.282558	2930	GO:0006696;;GO:0006696;;GO:0016021;;GO:0016021;;GO:0004310;;GO:0051996;;GO:0004310;;GO:0051996;	biological_process;;biological_process;;cellular_component;;cellular_component;;molecular_function;;molecular_function;;molecular_function;;molecular_function;;	BP:ergosterol biosynthetic process;;BP:ergosterol biosynthetic process;;CC:integral component of membrane;;CC:integral component of membrane;;MF:farnesyl-diphosphate farnesyltransferase activity;;MF:squalene synthase activity;;MF:farnesyl-diphosphate farnesyltransferase activity;;MF:squalene synthase activity;;	K00801	FDFT1	map00100	Steroid biosynthesis	COG1562	I:Lipid transport and metabolism	PVD32387.1	hypothetical protein C0Q70_07821 [Pomacea canaliculata]	gi|341940699|sp|P53798.2|FDFT_MOUSE;;	RecName: Full=Squalene synthase; Short=SQS; Short=SS; AltName: Full=FPP:FPP farnesyltransferase; AltName: Full=Farnesyl-diphosphate farnesyltransferase;;	PF00494.16	SQS_PSY	Squalene/phytoene synthase
TRINITY_DN83720_c0_g1	-0.409112	0.235961	0.173151	2251	GO:0005975;;GO:0004553;	biological_process;;molecular_function;;	BP:carbohydrate metabolic process;;MF:hydrolase activity, hydrolyzing O-glycosyl compounds;;	------	------	------	------	------	------	OWF36220.1	Mannan endo-1,4-beta-mannosidase [Mizuhopecten yessoensis]	gi|47606432|sp|Q8WPJ2.1|MANA_MYTED;;	RecName: Full=Mannan endo-1,4-beta-mannosidase; AltName: Full=Beta-mannanase; AltName: Full=Endo-beta-1,4-mannanase; Short=Man5A; Short=ManA; Flags: Precursor;;	PF00059.18	Lectin_C	Lectin C-type domain
TRINITY_DN83724_c0_g1	-0.206861	0.0218659	0.184995	3071	GO:0016021;;GO:0016021;;GO:0016021;	cellular_component;;cellular_component;;cellular_component;;	CC:integral component of membrane;;CC:integral component of membrane;;CC:integral component of membrane;;	K12384	SCARB2, LIMP2, CD36L2	map04142	Lysosome	------	------	AJM13625.1	scavenger receptor class B-like protein [Mimachlamys nobilis]	gi|2498525|sp|Q14108.2|SCRB2_HUMAN;;	RecName: Full=Lysosome membrane protein 2; AltName: Full=85 kDa lysosomal membrane sialoglycoprotein; Short=LGP85; AltName: Full=CD36 antigen-like 2; AltName: Full=Lysosome membrane protein II; Short=LIMP II; AltName: Full=Scavenger receptor class B member 2; AltName: CD_antigen=CD36;;	PF01130.18	CD36	CD36 family
TRINITY_DN83835_c0_g2	-0.165767	0.261432	-0.0956649	1163	GO:0016021;;GO:0005509;;GO:0004222;;GO:0008270;	cellular_component;;molecular_function;;molecular_function;;molecular_function;;	CC:integral component of membrane;;MF:calcium ion binding;;MF:metalloendopeptidase activity;;MF:zinc ion binding;;	K14616;K13046	CUBN;tok	map04977	Vitamin digestion and absorption	------	------	XP_012276352.1	cubilin [Orussus abietinus]	gi|74762080|sp|Q9Y6L7.1|TLL2_HUMAN;;	RecName: Full=Tolloid-like protein 2; Flags: Precursor;;	PF00431.17	CUB	CUB domain
TRINITY_DN84064_c1_g1	-0.154305	-0.0171357	0.171441	3063	GO:0006633;;GO:0006633;;GO:0006633;;GO:0006633;;GO:0016021;;GO:0016021;;GO:0016021;;GO:0016021;;GO:0016717;;GO:0016717;;GO:0016717;;GO:0016717;	biological_process;;biological_process;;biological_process;;biological_process;;cellular_component;;cellular_component;;cellular_component;;cellular_component;;molecular_function;;molecular_function;;molecular_function;;molecular_function;;	BP:fatty acid biosynthetic process;;BP:fatty acid biosynthetic process;;BP:fatty acid biosynthetic process;;BP:fatty acid biosynthetic process;;CC:integral component of membrane;;CC:integral component of membrane;;CC:integral component of membrane;;CC:integral component of membrane;;MF:oxidoreductase activity, acting on paired donors, with oxidation of a pair of donors resulting in the reduction …	K00507	SCD, desC	map04152;;map01040;;map03320;;map04212	AMPK signaling pathway;;Biosynthesis of unsaturated fatty acids;;PPAR signaling pathway;;Longevity regulating pathway - worm	COG1398	I:Lipid transport and metabolism	XP_013062343.1	PREDICTED: acyl-CoA desaturase-like [Biomphalaria glabrata]	gi|34921987|sp|Q92038.2|ACOD_CYPCA;;	RecName: Full=Acyl-CoA desaturase; AltName: Full=Delt;;	PF00487.21	FA_desaturase	Fatty acid desaturase
TRINITY_DN84136_c0_g1	-0.209534	0.107936	0.101597	3927	GO:0007049;;GO:0051301;;GO:0007049;;GO:0051301;;GO:0005737;;GO:0005737;;GO:0004864;;GO:0004864;	biological_process;;biological_process;;biological_process;;biological_process;;cellular_component;;cellular_component;;molecular_function;;molecular_function;;	BP:cell cycle;;BP:cell division;;BP:cell cycle;;BP:cell division;;CC:cytoplasm;;CC:cytoplasm;;MF:protein phosphatase inhibitor activity;;MF:protein phosphatase inhibitor activity;;	------	------	------	------	------	------	PVD20248.1	hypothetical protein C0Q70_20745 [Pomacea canaliculata]	gi|46397415|sp|P60841.1|ENSA_RAT;;	RecName: Full=Alpha-endosulfine; AltName: Full=ARPP-19e >gi|46397417|sp|P60840.1|ENSA_MOUSE RecName: Full=Alpha-endosulfine; AltName: Full=ARPP-19e;;	PF04667.14	Endosulfine	cAMP-regulated phosphoprotein/endosulfine conserved region
TRINITY_DN84177_c0_g1	-0.183423	-0.0789301	0.262353	2285	GO:0008610;;GO:0016126;;GO:0016021;;GO:0005789;;GO:0016021;;GO:0005506;;GO:0016491;;GO:0000254;;GO:0005506;	biological_process;;biological_process;;cellular_component;;cellular_component;;cellular_component;;molecular_function;;molecular_function;;molecular_function;;molecular_function;;	BP:lipid biosynthetic process;;BP:sterol biosynthetic process;;CC:integral component of membrane;;CC:endoplasmic reticulum membrane;;CC:integral component of membrane;;MF:iron ion binding;;MF:oxidoreductase activity;;MF:C-4 methylsterol oxidase activity;;MF:iron ion binding;;	K07750	E1.14.13.72, SC4MOL, ERG25	map00100	Steroid biosynthesis	COG3000	I:Lipid transport and metabolism	PVD37170.1	hypothetical protein C0Q70_04165 [Pomacea canaliculata]	gi|82188768|sp|Q7ZW77.1|MSMO1_DANRE;;	RecName: Full=Methylsterol monooxygenase 1; AltName: Full=C-4 methylsterol oxidase;;	PF04116.10	FA_hydroxylase	Fatty acid hydroxylase superfamily
TRINITY_DN84284_c0_g1	-0.130285	0.182047	-0.0517619	1796	GO:0003964;;GO:0003964;	molecular_function;;molecular_function;;	MF:RNA-directed DNA polymerase activity;;MF:RNA-directed DNA polymerase activity;;	------	------	------	------	------	------	XP_018929277.1	PREDICTED: uncharacterized protein LOC109056544 [Cyprinus carpio]	------	------	------	------	------
TRINITY_DN84342_c0_g1	-0.157368	-0.00548525	0.162853	3230	GO:0003995;;GO:0050660;;GO:0003995;;GO:0050660;	molecular_function;;molecular_function;;molecular_function;;molecular_function;;	MF:acyl-CoA dehydrogenase activity;;MF:flavin adenine dinucleotide binding;;MF:acyl-CoA dehydrogenase activity;;MF:flavin adenine dinucleotide binding;;	K09479	ACADVL	map00071	Fatty acid degradation	COG1960	I:Lipid transport and metabolism	XP_009044355.1	hypothetical protein LOTGIDRAFT_177715 [Lottia gigantea]	gi|1703068|sp|P49748.1|ACADV_HUMAN;;	RecName: Full=Very long-chain specific acyl-CoA dehydrogenase, mitochondrial; Short=VLCAD; Flags: Precursor;;	PF00441.21;;PF02770.16;;PF02771.13;;PF08028.8	Acyl-CoA_dh_1;;Acyl-CoA_dh_M;;Acyl-CoA_dh_N;;Acyl-CoA_dh_2	Acyl-CoA dehydrogenase, C-terminal domain;;Acyl-CoA dehydrogenase, middle domain;;Acyl-CoA dehydrogenase, N-terminal domain;;Acyl-CoA dehydrogenase, C-terminal domain
TRINITY_DN84410_c0_g1	-0.258305	0.21114	0.0471648	2444	------	------	------	------	------	------	------	------	------	------	------	------	------	------	------	------
TRINITY_DN85015_c0_g1	-0.185576	0.200714	-0.0151388	2047	GO:0005975;;GO:0005975;;GO:0005975;;GO:0042132;;GO:0042132;;GO:0042132;	biological_process;;biological_process;;biological_process;;molecular_function;;molecular_function;;molecular_function;;	BP:carbohydrate metabolic process;;BP:carbohydrate metabolic process;;BP:carbohydrate metabolic process;;MF:fructose 1,6-bisphosphate 1-phosphatase activity;;MF:fructose 1,6-bisphosphate 1-phosphatase activity;;MF:fructose 1,6-bisphosphate 1-phosphatase activity;;	K03841	FBP, fbp	map04910;;map00010;;map00030;;map00051;;map04152	Insulin signaling pathway;;Glycolysis / Gluconeogenesis;;Pentose phosphate pathway;;Fructose and mannose metabolism;;AMPK signaling pathway	------	------	XP_002428744.1	Fructose-1,6-bisphosphatase, putative [Pediculus humanus corporis]	gi|269849749|sp|P00637.4|F16P1_RABIT;;	RecName: Full=Fructose-1,6-bisphosphatase 1; Short=FBPase 1; AltName: Full=D-fructose-1,6-bisphosphate 1-phosphohydrolase 1; AltName: Full=Liver FBPase;;	------	------	------
TRINITY_DN85136_c1_g1	-0.243021	0.192631	0.05039	1272	GO:0006189;;GO:0004639;	biological_process;;molecular_function;;	BP:'de novo' IMP biosynthetic process;;MF:phosphoribosylaminoimidazolesuccinocarboxamide synthase activity;;	K01587	PAICS	map00230	Purine metabolism	COG0041;;COG0152	F:Nucleotide transport and metabolism;;	XP_021348327.1	multifunctional protein ADE2-like [Mizuhopecten yessoensis]	gi|585761|sp|P38024.1|PUR6_CHICK;;	RecName: Full=Multifunctional protein ADE2; Includes: RecName: Full=Phosphoribosylaminoimidazole-succinocarboxamide synthase; AltName: Full=SAICAR synthetase; Includes: RecName: Full=Phosphoribosylaminoimidazole carboxylase; AltName: Full=AIR carboxylase; Short=AIRC;;	PF00731.17;;PF01259.15	AIRC;;SAICAR_synt	AIR carboxylase;;SAICAR synthetase
TRINITY_DN85399_c0_g2	-0.327102	0.307682	0.0194208	1471	------	------	------	K07977;K07937	ARF1;ARF	map04072;;map04144;;map05134;;map05110	Phospholipase D signaling pathway;;Endocytosis;;Legionellosis;;Vibrio cholerae infection	------	------	XP_021344168.1	ADP-ribosylation factor-like [Mizuhopecten yessoensis]	gi|3182917|sp|O00909.3|ARF1_DICDI;;	RecName: Full=ADP-ribosylation factor 1;;	PF00025.18;;PF00071.19;;PF08477.10;;PF09439.7;;PF00503.17;;PF04670.9;;PF01926.20	Arf;;Ras;;Roc;;SRPRB;;G-alpha;;Gtr1_RagA;;MMR_HSR1	ADP-ribosylation factor family;;Ras family;;Ras of Complex, Roc, domain of DAPkinase;;Signal recognition particle receptor beta subunit;;G-protein alpha subunit;;Gtr1/RagA G protein conserved region;;50S ribosome-binding GTPase
TRINITY_DN85411_c0_g1	-0.188966	0.106096	0.0828699	3577	GO:0006529;;GO:0006541;;GO:0004066;;GO:0005524;	biological_process;;biological_process;;molecular_function;;molecular_function;;	BP:asparagine biosynthetic process;;BP:glutamine metabolic process;;MF:asparagine synthas;;MF:ATP binding;;	K01953	asnB, ASNS	map00250	Alanine, aspartate and glutamate metabolism	COG0367	E:Amino acid transport and metabolism	XP_009052546.1	hypothetical protein LOTGIDRAFT_201958 [Lottia gigantea]	gi|82081799|sp|Q5ZJU3.3|ASNS_CHICK;;	RecName: Full=Asparagine synthetase [glutamine-hydrolyzing]; AltName: Full=Glutamine-dependent asparagine synthetase;;	PF00733.18;;PF13537.3;;PF13522.3;;PF03054.13;;PF02540.14	Asn_synthase;;GATase_7;;GATase_6;;tRNA_Me_trans;;NAD_synthase	Asparagine synthase;;Glutamine amidotransferase domain;;Glutamine amidotransferase domain;;tRNA methyl transferase;;NAD synthase
TRINITY_DN85412_c1_g1	-0.192042	-0.0524319	0.244474	764	------	------	------	------	------	------	------	------	------	------	------	------	------	------	------	------
TRINITY_DN85437_c1_g1	-0.191813	0.114227	0.0775854	2323	GO:0016021;;GO:0005509;;GO:0005506;;GO:0031418;;GO:0016705;;GO:0005506;;GO:0031418;;GO:0016705;	cellular_component;;molecular_function;;molecular_function;;molecular_function;;molecular_function;;molecular_function;;molecular_function;;molecular_function;;	CC:integral component of membrane;;MF:calcium ion binding;;MF:iron ion binding;;MF:L-ascorbic acid binding;;MF:oxidoreductase activity, acting on paired donors, with incorporation or reduction of molecular oxygen;;MF:iron ion binding;;MF:L-ascorbic acid binding;;MF:oxidoreductase activity, acting on paired donors, with incorporation or reduction of molecular oxygen;;	K06711	PH-4	------	------	------	------	XP_009048588.1	hypothetical protein LOTGIDRAFT_157676 [Lottia gigantea]	gi|32129509|sp|Q8BG58.1|P4HTM_MOUSE;;	RecName: Full=Transmembrane prolyl 4-hydroxylase; Short=P4H-TM; AltName: Full=Hypoxia-inducible factor prolyl hydroxylase 4; Short=HIF-PH4; Short=HIF-prolyl hydroxylase 4; Short=HPH-4;;	PF13640.3	2OG-FeII_Oxy_3	2OG-F
TRINITY_DN85437_c1_g2	-0.228784	0.174389	0.0543956	632	------	------	------	------	------	------	------	------	------	------	------	------	------	------	------	------
TRINITY_DN85461_c1_g1	-0.237792	0.0810836	0.156708	563	GO:0005975;;GO:0005975;;GO:0005975;;GO:0005975;;GO:0005975;;GO:0004553;;GO:0004553;;GO:0004553;;GO:0004553;;GO:0004553;	biological_process;;biological_process;;biological_process;;biological_process;;biological_process;;molecular_function;;molecular_function;;molecular_function;;molecular_function;;molecular_function;;	BP:carbohydrate metabolic process;;BP:carbohydrate metabolic process;;BP:carbohydrate metabolic process;;BP:carbohydrate metabolic process;;BP:carbohydrate metabolic process;;MF:hydrolase activity, hydrolyzing O-glycosyl compounds;;MF:hydrolase activity, hydrolyzing O-glycosyl compounds;;MF:hydrolase activity, hydrolyzing O-glycosyl compounds;;MF:hydrolase activity, hydrolyzing O-glycosyl compoun…	K05349	bglX	map00500	Starch and sucrose metabolism	------	------	XP_009064490.1	hypothetical protein LOTGIDRAFT_236081 [Lottia gigantea]	gi|597500949|sp|A7LXS8.1|BGH3A_BACO1;;	RecName: Full=Beta-glucosidase BoGH3A; AltName: Full=Glycosyl hydrolase family protein 3A; Short=BoGH3A; Flags: Precursor;;	PF14310.3	Fn3-like	Fibronectin type III-like domain
TRINITY_DN85567_c1_g1	-0.400266	0.171587	0.22868	3197	------	------	------	------	------	------	------	------	------	------	------	------	------	------	------	------
TRINITY_DN85723_c1_g2	-0.185532	-0.0420331	0.227566	1151	GO:0045454;;GO:0045454;;GO:0045454;;GO:0045454;;GO:0045454;;GO:0005623;;GO:0016021;;GO:0005623;;GO:0005623;;GO:0016021;;GO:0005623;;GO:0016021;;GO:0005623;;GO:0016021;;GO:0016853;;GO:0016853;;GO:0016853;;GO:0016853;;GO:0016853;	biological_process;;biological_process;;biological_process;;biological_process;;biological_process;;cellular_component;;cellular_component;;cellular_component;;cellular_component;;cellular_component;;cellular_component;;cellular_component;;cellular_component;;cellular_component;;molecular_function;;molecular_function;;molecular_function;;molecular_function;;molecular_function;;	BP:cell redox homeostasis;;BP:cell redox homeostasis;;BP:cell redox homeostasis;;BP:cell redox homeostasis;;BP:cell redox homeostasis;;CC:cell;;CC:integral component of membrane;;CC:cell;;CC:cell;;CC:integral component of membrane;;CC:cell;;CC:integral component of membrane;;CC:cell;;CC:integral component of membrane;;MF:isomerase activity;;MF:isomerase activity;;MF:isomerase activity;;MF:isomera…	K09584	PDIA6, TXNDC7	map04141	Protein processing in endoplasmic reticulum	------	------	KRZ88289.1	Protein disulfide-isomerase A6 [Trichinella sp. T8]	gi|2501205|sp|Q15084.1|PDIA6_HUMAN;;	RecName: Full=Protein disulfide-isomerase A6; AltName: Full=Endoplasmic reticulum protein 5; Short=ER protein 5; Short=ERp5; AltName: Full=Protein disulfide isomerase P5; AltName: Full=Thioredoxin domain-containing protein 7; Flags: Precursor;;	------	------	------
TRINITY_DN85790_c1_g1	-0.307335	0.145331	0.162004	2529	------	------	------	------	------	------	------	------	------	------	------	------	------	------	------	------
TRINITY_DN85790_c2_g1	-0.163193	0.157878	0.00531564	1994	------	------	------	------	------	------	------	------	------	------	------	------	------	------	------	------
TRINITY_DN85807_c1_g1	-0.352263	0.0443314	0.307932	1074	------	------	------	------	------	------	------	------	------	------	------	------	------	PF13895.3	Ig_2	Immunoglobulin domain
TRINITY_DN85807_c1_g2	-0.342261	0.0527698	0.289492	756	------	------	------	------	------	------	------	------	------	------	------	------	------	------	------	------
TRINITY_DN85942_c0_g3	-0.492753	0.167703	0.32505	466	GO:0006004;;GO:0006004;;GO:0004560;;GO:0004560;	biological_process;;biological_process;;molecular_function;;molecular_function;;	BP:fucose metabolic process;;BP:fucose metabolic process;;MF:alpha-L-fucosidase activity;;MF:alpha-L-fucosidase activity;;	K01206	FUCA	map00511	Other glycan degradation	------	------	XP_009049991.1	hypothetical protein LOTGIDRAFT_113506 [Lottia gigantea]	gi|327488246|sp|C3YWU0.2|FUCO_BRAFL;;	RecName: Full=Alpha-L-fucosidase; AltName: Full=Alpha-L-fucoside fucohydrolase; Flags: Precursor;;	PF01120.14	Alpha_L_fucos	Alpha-L-fucosidase
TRINITY_DN86097_c0_g2	-0.182447	-0.0250509	0.207498	636	------	------	------	------	------	------	------	------	------	------	------	------	------	------	------	------
TRINITY_DN86115_c2_g1	-0.364328	0.244604	0.119725	2276	GO:0016021;;GO:0016021;;GO:0016491;;GO:0016491;	cellular_component;;cellular_component;;molecular_function;;molecular_function;;	CC:integral component of membrane;;CC:integral component of membrane;;MF:oxidoreductase activity;;MF:oxidoreductase activity;;	K00301	E1.5.3.1	map00260	Glycine, serine and threonine metabolism	------	------	XP_021364407.1	uncharacterized protein LOC110457448 [Mizuhopecten yessoensis]	gi|134208|sp|P23342.1|MSOX_BACSN;;	RecName: Full=Monomeric sarcosine oxidase; Short=MSOX;;	PF01266.21	DAO	FAD dependent oxidoreductase
TRINITY_DN86125_c0_g1	-0.138714	-0.0567809	0.195495	3332	------	------	------	K17284	PLIN2, ADRP	map03320	PPAR signaling pathway	------	------	OWF53956.1	Perilipin-2 [Mizuhopecten yessoensis]	gi|75075085|sp|Q4PLW0.1|PLIN2_PIG;;	RecName: Full=Perilipin-2; AltName: Full=Adipophilin; AltName: Full=Adipose differentiation-related protein; Short=ADRP;;	PF03036.13;;PF08618.7	Perilipin;;Opi1	Perilipin family;;Transcription factor Opi1
TRINITY_DN86126_c0_g2	-0.202842	0.0145414	0.1883	477	------	------	------	------	------	------	------	------	------	------	------	------	------	------	------	------
TRINITY_DN86145_c0_g1	-0.253373	0.0870127	0.166361	1856	------	------	------	------	------	------	------	------	------	------	------	------	------	------	------	------
TRINITY_DN86150_c0_g1	-0.215901	0.250322	-0.0344216	662	------	------	------	------	------	------	------	------	------	------	------	------	------	------	------	------
TRINITY_DN86241_c1_g4	-0.305017	0.121983	0.183034	1075	GO:0008152;;GO:0008152;;GO:0008152;;GO:0008484;;GO:0008484;;GO:0008484;	biological_process;;biological_process;;biological_process;;molecular_function;;molecular_function;;molecular_function;;	BP:metabolic process;;BP:metabolic process;;BP:metabolic process;;MF:sulfuric ester hydrolase activity;;MF:sulfuric ester hydrolase activity;;MF:sulfuric ester hydrolase activity;;	------	------	------	------	------	------	XP_009058088.1	hypothetical protein LOTGIDRAFT_105309 [Lottia gigantea]	gi|74722580|sp|Q5FYB0.1|ARSJ_HUMAN;;	RecName: Full=Arylsulfatase J; Short=ASJ; Flags: Precursor;;	PF14707.3;;PF09596.7;;PF16385.2	Sulfatase_C;;MamL-1;;DUF4994	C-terminal region of aryl-sulfatase;;MamL-1 domain;;Domain of unknown function
TRINITY_DN86324_c0_g1	-0.275341	0.167618	0.107722	1623	------	------	------	------	------	------	------	------	------	------	------	------	------	------	------	------
TRINITY_DN86432_c0_g1	-0.374802	0.157877	0.216925	2869	------	------	------	------	------	------	------	------	------	------	------	------	------	------	------	------
TRINITY_DN86508_c0_g2	-0.290145	-0.00695455	0.2971	538	------	------	------	------	------	------	------	------	------	------	------	------	------	------	------	------
TRINITY_DN86534_c4_g2	-0.310068	0.189275	0.120793	824	------	------	------	------	------	------	------	------	------	------	------	------	------	------	------	------
TRINITY_DN86547_c2_g1	-0.2486	0.195735	0.0528648	2516	------	------	------	------	------	------	------	------	------	------	------	------	------	------	------	------
TRINITY_DN86581_c6_g1	-0.207158	0.0779366	0.129221	2747	GO:0004035;;GO:0016791;	molecular_function;;molecular_function;;	MF:alkaline phosphatase activity;;MF:phosphatase activity;;	K01077	E3.1.3.1, phoA, phoB	map00730;;map00790	Thiamine metabolism;;Folate biosynthesis	------	------	XP_021360957.1	alkaline phosphatase, tissue-nonspecific isozyme-like [Mizuhopecten yessoensis]	gi|130751|sp|P08289.2|PPBT_RAT;;	RecName: Full=Alkaline phosphatase, tissue-nonspecific isozyme; Short=AP-TNAP; Short=TNSALP; AltName: Full=Alkaline phosphatase liver/bone/kidney isozyme; Flags: Precursor;;	PF00245.17;;PF01676.15	Alk_phosphatase;;Metalloenzyme	Alkaline phosphatase;;Metalloenzyme superfamily
TRINITY_DN86644_c1_g1	-0.186779	0.0640489	0.12273	3397	GO:0045493;;GO:0005975;;GO:0004553;;GO:0004553;	biological_process;;biological_process;;molecular_function;;molecular_function;;	BP:xylan catabolic process;;BP:carbohydrate metabolic process;;MF:hydrolase activity, hydrolyzing O-glycosyl compounds;;MF:hydrolase activity, hydrolyzing O-glycosyl compounds;;	K01181	E3.2.1.8, xynA	------	------	------	------	BAH84829.1	endo-1,4-beta-xylanase [Corbicula japonica]	gi|1042851736|sp|A3DH97.1|RSGI6_CLOTH;;	RecName: Full=Anti-sigma-I factor RsgI6; AltName: Full=Endo-1,4-beta-xylanase;;	PF00331.17;;PF02018.14	Glyco_hydro_10;;CBM_4_9	Glycosyl hydrolase family 10;;Carbohydrate binding domain
TRINITY_DN86700_c2_g1	-0.349357	0.212969	0.136388	467	------	------	------	------	------	------	------	------	------	------	------	------	------	------	------	------
TRINITY_DN86702_c1_g1	-0.238004	0.18241	0.0555933	1470	GO:0009086;;GO:0009086;;GO:0009086;;GO:0005737;;GO:0005737;;GO:0005737;;GO:0047150;;GO:0008270;;GO:0047150;;GO:0008270;;GO:0047150;;GO:0008270;	biological_process;;biological_process;;biological_process;;cellular_component;;cellular_component;;cellular_component;;molecular_function;;molecular_function;;molecular_function;;molecular_function;;molecular_function;;molecular_function;;	BP:methionine biosynthetic process;;BP:methionine biosynthetic process;;BP:methionine biosynthetic process;;CC:cytoplasm;;CC:cytoplasm;;CC:cytoplasm;;MF:betaine-homocysteine S-methyltransferase activity;;MF:zinc ion binding;;MF:betaine-homocysteine S-methyltransferase activity;;MF:zinc ion binding;;MF:betaine-homocysteine S-methyltransferase activity;;MF:zinc ion binding;;	K00544	BHMT	map00270;;map00260	Cysteine and methionine metabolism;;Glycine, serine and threonine metabolism	------	------	XP_009045559.1	hypothetical protein LOTGIDRAFT_230320 [Lottia gigantea]	gi|5915784|sp|O35490.1|BHMT1_MOUSE;;	RecName: Full=Betaine--homocysteine S-methyltransferase 1;;	PF02574.13	S-methyl_trans	Homocysteine S-methyltransferase
TRINITY_DN86713_c1_g1	-0.233048	0.0760025	0.157046	3141	GO:0042128;;GO:0042128;;GO:0030151;;GO:0043546;;GO:0016491;;GO:0020037;;GO:0030151;;GO:0016491;	biological_process;;biological_process;;molecular_function;;molecular_function;;molecular_function;;molecular_function;;molecular_function;;molecular_function;;	BP:nitrate assimilation;;BP:nitrate assimilation;;MF:molybdenum ion binding;;MF:molybdopterin cofactor binding;;MF:oxidoreductase activity;;MF:heme binding;;MF:molybdenum ion binding;;MF:oxidoreductase activity;;	K00387	SUOX	map00920	Sulfur metabolism	------	------	XP_012943234.1	PREDICTED: sulfite oxidase-like [Aplysia californica]	gi|25091335|sp|Q9VWP4.1|SUOX_DROME;;	RecName: Full=Probable sulfite oxidase, mitochondrial; Flags: Precursor;;	PF00174.16;;PF03404.13;;PF00173.25	Oxidored_molyb;;Mo-co_dimer;;Cyt-b5	Oxidoreductase molybdopterin binding domain;;Mo-co oxidoreductase dimerisation domain;;Cytochrome b5-like Heme/Steroid binding domain
TRINITY_DN86737_c3_g1	-0.397283	0.190075	0.207208	579	------	------	------	------	------	------	------	------	------	------	------	------	------	------	------	------
TRINITY_DN86918_c1_g2	-0.280865	0.332935	-0.0520707	516	------	------	------	------	------	------	------	------	------	------	------	------	------	------	------	------
TRINITY_DN87050_c0_g1	-0.249594	0.156676	0.0929183	3785	------	------	------	K01359	PCSK1	------	------	------	------	PVD28532.1	hypothetical protein C0Q70_11120 [Pomacea canaliculata]	gi|128013|sp|P29145.1|NECB_HYDVU;;	RecName: Full=PC3-like endoprotease variant B; AltName: Full=SPC3; Flags: Precursor;;	PF00082.19;;PF01483.17;;PF16470.2	Peptidase_S8;;P_proprotein;;S8_pro-domain	Subtilase family;;Proprotein convertase P-domain;;Peptidase S8 pro-domain
TRINITY_DN87099_c3_g1	-0.167497	-0.0233294	0.190826	837	------	------	------	------	------	------	------	------	------	------	------	------	------	------	------	------
TRINITY_DN87138_c1_g1	-0.215243	0.029015	0.186228	1480	GO:0016021;	cellular_component;;	CC:integral component of membrane;;	------	------	------	------	------	------	XP_005090599.1	PREDICTED: uncharacterized protein LOC101861014 [Aplysia californica]	------	------	PF05721.10	PhyH	Phytanoyl-CoA dioxygenase
TRINITY_DN87149_c0_g1	-0.307802	0.150743	0.157059	2710	------	------	------	------	------	------	------	------	------	XP_009065581.1	hypothetical protein LOTGIDRAFT_236447 [Lottia gigantea]	------	------	------	------	------
TRINITY_DN87222_c0_g1	-0.337324	0.129863	0.207461	509	------	------	------	------	------	------	------	------	------	------	------	------	------	------	------	------
TRINITY_DN87294_c0_g1	-0.235248	0.0261132	0.209134	386	------	------	------	------	------	------	------	------	------	------	------	------	------	------	------	------
TRINITY_DN87299_c0_g1	-0.28445	0.12329	0.16116	1717	------	------	------	------	------	------	------	------	------	------	------	------	------	------	------	------
TRINITY_DN87362_c0_g1	-0.252649	0.126246	0.126403	3048	GO:0045087;;GO:0007165;;GO:0045087;;GO:0007165;;GO:0016021;;GO:0016021;	biological_process;;biological_process;;biological_process;;biological_process;;cellular_component;;cellular_component;;	BP:innate immune response;;BP:signal transduction;;BP:innate immune response;;BP:signal transduction;;CC:integral component of membrane;;CC:integral component of membrane;;	K18808;K18809	TL;TLR13	map04624	Toll and Imd signaling pathway	------	------	PVD18369.1	hypothetical protein C0Q70_20918 [Pomacea canaliculata]	gi|135981|sp|P08953.1|TOLL_DROME;;	RecName: Full=Protein toll; Flags: Precursor;;	PF13676.3;;PF01582.17;;PF13855.3	TIR_2;;TIR;;LRR_8	TIR domain;;TIR domain;;Leucine rich repeat
TRINITY_DN87366_c0_g1	-0.0566447	0.183969	-0.127325	1228	------	------	------	------	------	------	------	------	------	------	------	------	------	------	------	------
TRINITY_DN87370_c1_g3	-0.251129	0.0504625	0.200666	1826	GO:0008152;;GO:0008152;;GO:0008152;;GO:0008484;;GO:0008484;;GO:0008484;	biological_process;;biological_process;;biological_process;;molecular_function;;molecular_function;;molecular_function;;	BP:metabolic process;;BP:metabolic process;;BP:metabolic process;;MF:sulfuric ester hydrolase activity;;MF:sulfuric ester hydrolase activity;;MF:sulfuric ester hydrolase activity;;	K01135	ARSB	map04142;;map00531	Lysosome;;Glycosaminoglycan degradation	------	------	XP_005090306.1	PREDICTED: arylsulfatase B-like [Aplysia californica]	gi|114223|sp|P15848.1|ARSB_HUMAN;;	RecName: Full=Arylsulfatase B; Short=ASB; AltName: Full=N-acetylgalactosamine-4-sulfatase; Short=G4S; Flags: Precursor;;	PF00884.20	Sulfatase	Sulfatase
TRINITY_DN87461_c1_g1	-0.243753	0.112373	0.13138	1004	------	------	------	------	------	------	------	------	------	------	------	------	------	------	------	------
TRINITY_DN87478_c0_g1	-0.164918	0.122732	0.0421863	1703	------	------	------	------	------	------	------	------	------	------	------	------	------	------	------	------
TRINITY_DN87542_c2_g1	-0.174005	0.104441	0.0695644	1148	------	------	------	------	------	------	------	------	------	------	------	------	------	------	------	------
TRINITY_DN87577_c3_g1	-0.377073	0.0510148	0.326058	910	------	------	------	------	------	------	------	------	------	------	------	------	------	PF15102.3	TMEM154	TMEM154 protein family
TRINITY_DN87636_c2_g1	-0.229854	0.223384	0.00646997	8082	------	------	------	K18441	CYTH	map04072;;map04144	Phospholipase D signaling pathway;;Endocytosis	------	------	PVD26395.1	hypothetical protein C0Q70_14070 [Pomacea canaliculata]	gi|116241246|sp|P16157.3|ANK1_HUMAN;;	RecName: Full=Ankyrin-1; Short=ANK-1; AltName: Full=Ankyrin-R; AltName: Full=Erythrocyte ankyrin;;	PF12796.4;;PF13637.3;;PF00023.27;;PF13606.3;;PF13857.3;;PF07525.13	Ank_2;;Ank_4;;Ank;;Ank_3;;Ank_5;;SOCS_box	Ankyrin repeats;;Ankyrin repeats;;Ankyrin repeat;;Ankyrin repeat;;Ankyrin repeats;;SOCS box
TRINITY_DN87687_c0_g1	-0.230138	-0.051071	0.281209	2988	GO:0007264;;GO:0007264;;GO:0005622;;GO:0005622;;GO:0005525;;GO:0003924;;GO:0005525;;GO:0003924;	biological_process;;biological_process;;cellular_component;;cellular_component;;molecular_function;;molecular_function;;molecular_function;;molecular_function;;	BP:small GTPase mediated signal transduction;;BP:small GTPase mediated signal transduction;;CC:intracellular;;CC:intracellular;;MF:GTP binding;;MF:GTPase activity;;MF:GTP binding;;MF:GTPase activity;;	K07869;K07975	K07975;RHOBTB3	------	------	------	------	OWF34064.1	Rho-related protein racA [Mizuhopecten yessoensis]	gi|13878934|sp|P34147.2|RACA_DICDI;;	RecName: Full=Rho-related protein racA;;	PF00071.19;;PF00651.28;;PF08477.10;;PF00025.18	Ras;;BTB;;Roc;;Arf	Ras family;;BTB/POZ domain;;Ras of Complex, Roc, domain of DAPkinase;;ADP-ribosylation factor family
TRINITY_DN87781_c1_g1	-0.416548	0.249595	0.166953	1240	------	------	------	------	------	------	------	------	------	------	------	------	------	------	------	------
TRINITY_DN87917_c1_g1	-0.327793	0.436799	-0.109006	1719	------	------	------	------	------	------	------	------	------	------	------	------	------	------	------	------
TRINITY_DN88088_c0_g1	-0.06023	0.166129	-0.105899	4623	------	------	------	------	------	------	------	------	------	------	------	------	------	PF13920.3	zf-C3HC4_3	Zinc finger, C3HC4 type
TRINITY_DN88095_c1_g1	-0.198178	0.00641917	0.191759	3112	------	------	------	------	------	------	------	------	------	------	------	------	------	------	------	------
TRINITY_DN88121_c1_g1	-0.087631	0.292596	-0.204965	2422	GO:0047746;;GO:0047746;;GO:0047746;	molecular_function;;molecular_function;;molecular_function;;	MF:chlorophyllase activity;;MF:chlorophyllase activity;;MF:chlorophyllase activity;;	K08099	E3.1.1.14	map00860	Porphyrin and chlorophyll metabolism	------	------	XP_011453368.1	PREDICTED: chlorophyllase-2, chloroplastic [Crassostrea gigas]	------	------	PF12740.4;;PF07224.8	Chlorophyllase2;;Chlorophyllase	Chlorophyllase enzyme;;Chlorophyllase
TRINITY_DN88198_c6_g1	-0.211719	0.204637	0.00708182	1182	------	------	------	------	------	------	------	------	------	XP_013395994.1	uncharacterized protein LOC106163070 [Lingula anatina]	gi|296453033|sp|Q8N6F8.2|WBS27_HUMAN;;	RecName: Full=Williams-Beuren syndrome chromosomal region 27 protein;;	------	------	------
TRINITY_DN88260_c4_g2	-0.22276	-0.0175592	0.24032	844	------	------	------	------	------	------	------	------	------	XP_022528668.1	uncharacterized protein LOC111193216 isoform X1 [Astyanax mexicanus]	------	------	------	------	------
TRINITY_DN88286_c0_g1	-0.368184	0.210856	0.157328	1239	------	------	------	------	------	------	------	------	------	------	------	------	------	------	------	------
TRINITY_DN88292_c2_g1	-0.263947	0.0291833	0.234764	383	GO:0035556;;GO:0006629;;GO:0005622;;GO:0004435;;GO:0005201;	biological_process;;biological_process;;cellular_component;;molecular_function;;molecular_function;;	BP:intracellular signal transduction;;BP:lipid metabolic process;;CC:intracellular;;MF:phosphatidylinositol phospholipase C activity;;MF:extracellular matrix structural constituent;;	K03987	C1QB	map05142;;map05150;;map05322;;map05133;;map04610;;map05020	Chagas diseas;;Staphylococcus aureus infection;;Systemic lupus erythematosus;;Pertussis;;Complement and coagulation cascades;;Prion diseases	------	------	AKJ25940.1	C1q domain containing protein 2 [Haliotis discus discus]	gi|81905694|sp|Q9D8U4.1|C1QT2_MOUSE;;	RecName: Full=Complement C1q tumor necrosis factor-related protein 2; Short=mCTRP2; Flags: Precursor;;	PF00386.18	C1q	C1q domain
TRINITY_DN88330_c5_g2	-0.223648	0.114533	0.109115	1247	------	------	------	------	------	------	------	------	------	------	------	------	------	------	------	------
TRINITY_DN88434_c7_g1	-0.181758	0.123252	0.0585056	2458	GO:0016620;;GO:0016620;	molecular_function;;molecular_function;;	MF:oxidoreductase activity, acting on the aldehyde or oxo group of donors, NAD or NADP as acceptor;;MF:oxidoreductase activity, acting on the aldehyde or oxo group of donors, NAD or NADP as acceptor;;	------	------	------	------	------	------	XP_021378179.1	aldehyde dehydrogenase family 8 member A1-like [Mizuhopecten yessoensis]	gi|122143238|sp|Q0P5F9.1|AL8A1_BOVIN;;	RecName: Full=Aldehyde dehydrogenase family 8 member A1;;	PF00171.19	Aldedh	Aldehyde dehydrogenase family
TRINITY_DN88569_c0_g1	-0.240258	0.167168	0.0730904	1213	------	------	------	------	------	------	------	------	------	------	------	------	------	------	------	------
TRINITY_DN88671_c0_g1	-0.250158	0.376505	-0.126347	400	------	------	------	------	------	------	------	------	------	------	------	------	------	------	------	------
TRINITY_DN88671_c0_g2	-0.25025	0.31944	-0.0691894	1853	------	------	------	------	------	------	------	------	------	------	------	------	------	------	------	------
TRINITY_DN88698_c0_g1	-0.221324	0.181825	0.039499	1352	------	------	------	------	------	------	------	------	------	------	------	------	------	------	------	------
TRINITY_DN88712_c0_g1	-0.18916	0.167027	0.022133	1862	GO:0055085;;GO:0055085;;GO:0016021;;GO:0016021;;GO:0016021;	biological_process;;biological_process;;cellular_component;;cellular_component;;cellular_component;;	BP:transmembrane transport;;BP:transmembrane transport;;CC:integral component of membrane;;CC:integral component of membrane;;CC:integral component of membrane;;	------	------	------	------	------	------	PVD19139.1	hypothetical protein C0Q70_21703 [Pomacea canaliculata]	------	------	------	------	------
TRINITY_DN88721_c2_g3	-0.206035	-0.0250218	0.231057	1613	------	------	------	------	------	------	------	------	------	XP_019635213.1	PREDICTED: uncharacterized protein LOC109478195 [Branchiostoma belcheri]	gi|259016204|sp|Q8IZJ3.2|CPMD8_HUMAN;;	RecName: Full=C3 and PZP-like alpha-2-macroglobulin domain-containing protein 8; Flags: Precursor;;	PF12248.5	Methyltransf_FA	Farnesoic acid 0-methyl transferase
TRINITY_DN88815_c0_g1	-0.186864	0.152078	0.0347863	8454	GO:0007156;;GO:0007156;;GO:0016021;;GO:0005886;;GO:0016021;;GO:0005886;;GO:0005509;;GO:0005044;;GO:0005509;;GO:0005044;	biological_process;;biological_process;;cellular_component;;cellular_component;;cellular_component;;cellular_component;;molecular_function;;molecular_function;;molecular_function;;molecular_function;;	BP:homophilic cell adhesion via plasma membrane adhesion molecules;;BP:homophilic cell adhesion via plasma membrane adhesion molecules;;CC:integral component of membrane;;CC:plasma membrane;;CC:integral component of membrane;;CC:plasma membrane;;MF:calcium ion binding;;MF:scavenger receptor activity;;MF:calcium ion binding;;MF:scavenger receptor activity;;	------	------	------	------	------	------	XP_006822956.1	PREDICTED: uncharacterized protein LOC100371179 [Saccoglossus kowalevskii]	gi|171769535|sp|A2AVA0.1|SVEP1_MOUSE;;	RecName: Full=Sushi, von Willebrand factor type A, EGF and pentraxin domain-containing protein 1; AltName: Full=Polydom; Flags: Precursor;;	PF13229.3;;PF01833.21;;PF07974.10	Beta_helix;;TIG;;EGF_2	Right handed beta helix region;;IPT/TIG domain;;EGF-like domain
TRINITY_DN88825_c2_g1	-0.256624	0.0819973	0.174627	1241	------	------	------	------	------	------	------	------	------	PVD20536.1	hypothetical protein C0Q70_18692 [Pomacea canaliculata]	------	------	PF15054.3	DUF4535	Domain of unknown function
TRINITY_DN88840_c0_g1	-0.148364	0.0420061	0.106357	2470	------	------	------	------	------	------	------	------	------	------	------	------	------	------	------	------
TRINITY_DN88899_c2_g1	-0.230949	0.0645841	0.166365	2419	GO:0030245;;GO:0030245;;GO:0008810;;GO:0008810;	biological_process;;biological_process;;molecular_function;;molecular_function;;	BP:cellulose catabolic process;;BP:cellulose catabolic process;;MF:cellulase activity;;MF:cellulase activity;;	K01179	E3.2.1.4	map00500	Starch and sucrose metabolism	------	------	XP_009049791.1	hypothetical protein LOTGIDRAFT_113614 [Lottia gigantea]	gi|75454815|sp|Q5YLG1.1|GUNA_BACPU;;	RecName: Full=Endoglucanase A; AltName: Full=Endo-1,4-beta-glucanase A;;	PF00759.16;;PF00553.16	Glyco_hydro_9;;CBM_2	Glycosyl hydrolase family 9;;Cellulose binding domain
TRINITY_DN88948_c0_g1	-0.203348	-0.0220684	0.225417	3317	------	------	------	------	------	------	------	------	------	PVD25103.1	hypothetical protein C0Q70_15601 [Pomacea canaliculata]	------	------	------	------	------
TRINITY_DN89138_c0_g5	-0.349437	0.263305	0.0861323	474	------	------	------	------	------	------	------	------	------	------	------	------	------	------	------	------
TRINITY_DN89200_c3_g4	-0.201731	0.083767	0.117964	1363	------	------	------	------	------	------	------	------	------	------	------	------	------	------	------	------
TRINITY_DN89215_c2_g1	-0.243283	0.333184	-0.0899007	469	------	------	------	------	------	------	------	------	------	------	------	------	------	------	------	------
TRINITY_DN89312_c1_g1	-0.432287	0.274974	0.157313	710	------	------	------	------	------	------	------	------	------	------	------	------	------	------	------	------
TRINITY_DN89360_c1_g3	-0.203728	0.0376349	0.166093	3078	GO:0008152;;GO:0031177;;GO:0016740;	biological_process;;molecular_function;;molecular_function;;	BP:metabolic process;;MF:phosphopantetheine binding;;MF:transferase activity;;	------	------	------	------	------	------	XP_013068917.1	PREDICTED: mycocerosic acid synthase-like [Biomphalaria glabrata]	gi|2506137|sp|Q03133.4|ERYA3_SACER;;	RecName: Full=6-deoxyerythronolide-B synthase EryA3, modules 5 and 6; Short=DEBS 3; AltName: Full=6-deoxyerythronolide B synthase III; AltName: Full=Erythronolide synthase; AltName: Full=ORF C;;	PF00698.18	Acyl_transf_1	Acyl transferase domain
TRINITY_DN89371_c0_g2	-0.241289	0.165072	0.0762171	3538	------	------	------	------	------	------	------	------	------	------	------	------	------	------	------	------
TRINITY_DN89375_c0_g1	-0.235885	0.0812204	0.154664	758	GO:0004521;;GO:0004521;;GO:0004521;;GO:0004521;	molecular_function;;molecular_function;;molecular_function;;molecular_function;;	MF:endoribonuclease activity;;MF:endoribonuclease activity;;MF:endoribonuclease activity;;MF:endoribonuclease activity;;	------	------	------	------	------	------	XP_009050477.1	hypothetical protein LOTGIDRAFT_231210 [Lottia gigantea]	------	------	------	------	------
TRINITY_DN89404_c1_g1	-0.256326	0.149359	0.106966	649	------	------	------	------	------	------	------	------	------	------	------	------	------	------	------	------
TRINITY_DN89404_c1_g2	-0.244669	0.130253	0.114416	533	------	------	------	------	------	------	------	------	------	------	------	------	------	------	------	------
TRINITY_DN89426_c1_g1	-0.256055	0.0597528	0.196302	2454	------	------	------	------	------	------	------	------	------	------	------	------	------	------	------	------
TRINITY_DN89468_c2_g1	-0.207759	0.208117	-0.000357415	283	------	------	------	------	------	------	------	------	------	------	------	gi|730714|sp|Q04791.1|SASB_ANAPL;;	RecName: Full=Fatty acyl-CoA hydrolase precursor, medium chain; AltName: Full=Thioesterase B; Flags: Precursor;;	PF00135.25	COesterase	Carboxylesterase family
TRINITY_DN89497_c0_g1	-0.224631	-0.0624109	0.287041	492	GO:0008152;;GO:0008152;;GO:0008152;;GO:0008152;;GO:0008484;;GO:0008484;;GO:0008484;;GO:0008484;	biological_process;;biological_process;;biological_process;;biological_process;;molecular_function;;molecular_function;;molecular_function;;molecular_function;;	BP:metabolic process;;BP:metabolic process;;BP:metabolic process;;BP:metabolic process;;MF:sulfuric ester hydrolase activity;;MF:sulfuric ester hydrolase activity;;MF:sulfuric ester hydrolase activity;;MF:sulfuric ester hydrolase activity;;	K12375	ARSI_J	------	------	------	------	ABO26692.1	sulfatase 1A precursor, partial [Haliotis discus discus]	gi|74722580|sp|Q5FYB0.1|ARSJ_HUMAN;;	RecName: Full=Arylsulfatase J; Short=ASJ; Flags: Precursor;;	PF00884.20	Sulfatase	Sulfatase
TRINITY_DN89532_c4_g2	-0.206428	0.0218133	0.184615	2424	GO:0016021;;GO:0022857;	cellular_component;;molecular_function;;	CC:integral component of membrane;;MF:transmembrane transporter activity;;	K08143;K07299	SLC2A5, GLUT5;SLC2A1, GLUT1	map05166;;map05211;;map04920;;map04973;;map05200;;map04976;;map04919;;map04922;;map04911;;map05230;;map04066;;map04931	HTLV-I infection;;Renal cell carcinoma;;Adipocytokine signaling pathway;;Carbohydrate digestion and absorption;;Pathways in cancer;;Bile secretion;;Thyroid hormone signaling pathway;;Glucagon signaling pathway;;Insulin secretion;;Central carbon metabolism in cancer;;HIF-1 signaling pathway;;Insulin resistance	------	------	XP_009057821.1	hypothetical protein LOTGIDRAFT_228693 [Lottia gigantea]	gi|3023911|sp|P79365.1|GTR1_SHEEP;;	RecName: Full=Solute carrier family 2, facilitated glucose transporter member 1; AltName: Full=Glucose transporter type 1, erythrocyte/brain; Short=GLUT-1;;	PF00083.21;;PF07690.13	Sugar_tr;;MFS_1	Sugar;;Major Facilitator Superfamily
TRINITY_DN89616_c3_g1	-0.23583	0.0791671	0.156663	661	GO:0008152;;GO:0008152;;GO:0008152;;GO:0008152;;GO:0008484;;GO:0008484;;GO:0008484;;GO:0008484;	biological_process;;biological_process;;biological_process;;biological_process;;molecular_function;;molecular_function;;molecular_function;;molecular_function;;	BP:metabolic process;;BP:metabolic process;;BP:metabolic process;;BP:metabolic process;;MF:sulfuric ester hydrolase activity;;MF:sulfuric ester hydrolase activity;;MF:sulfuric ester hydrolase activity;;MF:sulfuric ester hydrolase activity;;	------	------	------	------	------	------	XP_009058087.1	hypothetical protein LOTGIDRAFT_182669 [Lottia gigantea]	gi|74722581|sp|Q5FYB1.1|ARSI_HUMAN;;	RecName: Full=Arylsulfatase I; Short=ASI; Flags: Precursor;;	PF00884.20;;PF14707.3	Sulfatase;;Sulfatase_C	Sulfatase;;C-terminal region of aryl-sulfatase
TRINITY_DN89616_c3_g4	-0.189412	0.0762331	0.113179	657	GO:0008152;;GO:0008152;;GO:0008152;;GO:0008484;;GO:0008484;;GO:0008484;	biological_process;;biological_process;;biological_process;;molecular_function;;molecular_function;;molecular_function;;	BP:metabolic process;;BP:metabolic process;;BP:metabolic process;;MF:sulfuric ester hydrolase activity;;MF:sulfuric ester hydrolase activity;;MF:sulfuric ester hydrolase activity;;	K01135	ARSB	map04142;;map00531	Lysosome;;Glycosaminoglycan degradation	------	------	XP_009049412.1	hypothetical protein LOTGIDRAFT_112980 [Lottia gigantea]	gi|148887336|sp|P50430.2|ARSB_RAT;;	RecName: Full=Arylsulfatase B; Short=ASB; AltName: Full=N-acetylgalactosamine-4-sulfatase; Short=G4S;;	PF00884.20	Sulfatase	Sulfatase
TRINITY_DN89649_c1_g1	-0.114698	-0.102427	0.217124	1212	GO:0005509;;GO:0005544;;GO:0005509;;GO:0005544;;GO:0005509;;GO:0005544;	molecular_function;;molecular_function;;molecular_function;;molecular_function;;molecular_function;;molecular_function;;	MF:calcium ion binding;;MF:calcium-dependent phospholipid binding;;MF:calcium ion binding;;MF:calcium-dependent phospholipid binding;;MF:calcium ion binding;;MF:calcium-dependent phospholipid binding;;	K17095	ANXA7_11	------	------	------	------	PAA63120.1	hypothetical protein BOX15_Mlig009327g2 [Macrostomum lignano]	gi|113972|sp|P26256.1|ANX12_HYDVU;;	RecName: Full=Annexin-B12; AltName: Full=Annexin XII; AltName: Full=Annexin-12;;	PF00191.17	Annexin	Annexin
TRINITY_DN89813_c5_g1	-0.261642	0.00892421	0.252718	323	GO:0008152;;GO:0008152;;GO:0008484;;GO:0008484;	biological_process;;biological_process;;molecular_function;;molecular_function;;	BP:metabolic process;;BP:metabolic process;;MF:sulfuric ester hydrolase activity;;MF:sulfuric ester hydrolase activity;;	K12375	ARSI_J	------	------	------	------	ABO26692.1	sulfatase 1A precursor, partial [Haliotis discus discus]	gi|218563492|sp|Q32KH7.2|ARSI_CANFA;;	RecName: Full=Arylsulfatase I; Short=ASI; Flags: Precursor;;	------	------	------
TRINITY_DN89823_c8_g4	-0.315486	0.14865	0.166836	554	------	------	------	------	------	------	------	------	------	------	------	------	------	------	------	------
TRINITY_DN89852_c3_g1	-0.221091	0.111069	0.110022	892	------	------	------	------	------	------	------	------	------	------	------	------	------	------	------	------
TRINITY_DN89879_c2_g1	-0.206311	0.108875	0.0974359	583	GO:0005975;;GO:0005975;;GO:0005975;;GO:0005975;;GO:0005975;;GO:0004553;;GO:0004553;;GO:0004553;;GO:0004553;;GO:0004553;	biological_process;;biological_process;;biological_process;;biological_process;;biological_process;;molecular_function;;molecular_function;;molecular_function;;molecular_function;;molecular_function;;	BP:carbohydrate metabolic process;;BP:carbohydrate metabolic process;;BP:carbohydrate metabolic process;;BP:carbohydrate metabolic process;;BP:carbohydrate metabolic process;;MF:hydrolase activity, hydrolyzing O-glycosyl compounds;;MF:hydrolase activity, hydrolyzing O-glycosyl compounds;;MF:hydrolase activity, hydrolyzing O-glycosyl compounds;;MF:hydrolase activity, hydrolyzing O-glycosyl compoun…	K05349	bglX	map00500	Starch and sucrose metabolism	------	------	XP_009048576.1	hypothetical protein LOTGIDRAFT_157667 [Lottia gigantea]	gi|20141276|sp|Q56078.2|BGLX_SALTY;;	RecName: Full=Periplasmic beta-glucosidase; AltName: Full=Beta-D-glucoside glucohydrolase; AltName: Full=Cellobiase; AltName: Full=Gentiobiase; AltName: Full=T-cell inhibitor; Flags: Precursor;;	PF14310.3	Fn3-like	Fibronectin type III-like domain
TRINITY_DN89884_c3_g1	-0.166536	0.196523	-0.0299872	1261	------	------	------	------	------	------	------	------	------	------	------	------	------	------	------	------
TRINITY_DN89909_c2_g1	-0.189821	0.0993996	0.0904216	2500	------	------	------	------	------	------	------	------	------	------	------	------	------	------	------	------
TRINITY_DN89946_c4_g1	-0.272404	0.0657045	0.2067	851	GO:0006004;;GO:0004560;	biological_process;;molecular_function;;	BP:fucose metabolic process;;MF:alpha-L-fucosidase activity;;	K01206	FUCA	map00511	Other glycan degradation	COG3669	G:Carbohydrate transport and metabolism	XP_006822320.1	PREDICTED: alpha-L-fucosidase-like [Saccoglossus kowalevskii]	gi|327488246|sp|C3YWU0.2|FUCO_BRAFL;;	RecName: Full=Alpha-L-fucosidase; AltName: Full=Alpha-L-fucoside fucohydrolase; Flags: Precursor;;	PF01120.14;;PF16757.2	Alpha_L_fucos;;Fucosidase_C	Alpha-L-fucosidase;;Alpha-L-fucosidase C-terminal domain
TRINITY_DN89950_c0_g1	-0.173084	0.176306	-0.00322198	2692	------	------	------	------	------	------	------	------	------	------	------	------	------	------	------	------
TRINITY_DN89992_c4_g1	-0.300777	0.109271	0.191506	1900	GO:0005975;;GO:0005975;;GO:0030246;;GO:0004553;;GO:0030246;;GO:0004553;	biological_process;;biological_process;;molecular_function;;molecular_function;;molecular_function;;molecular_function;;	BP:carbohydrate metabolic process;;BP:carbohydrate metabolic process;;MF:carbohydrate binding;;MF:hydrolase activity, hydrolyzing O-glycosyl compounds;;MF:carbohydrate binding;;MF:hydrolase activity, hydrolyzing O-glycosyl compounds;;	K12316	GAA	map00500;;map04142;;map00052	Starch and sucrose metabolism;;Lysosome;;Galactose metabolism	------	------	BAN67474.1	alpha-glucosidase [Haliotis discus hannai]	gi|51338793|sp|P70699.2|LYAG_MOUSE;;	RecName: Full=Lysosomal alpha-glucosidase; AltName: Full=Acid maltase; Flags: Precursor;;	PF01055.23	Glyco_hydro_31	Glycosyl hydrolases family 31
TRINITY_DN89992_c4_g4	-0.291534	0.059146	0.232388	660	GO:0005975;;GO:0005975;;GO:0005975;;GO:0016021;;GO:0030246;;GO:0004553;;GO:0030246;;GO:0004553;;GO:0030246;;GO:0004553;	biological_process;;biological_process;;biological_process;;cellular_component;;molecular_function;;molecular_function;;molecular_function;;molecular_function;;molecular_function;;molecular_function;;	BP:carbohydrate metabolic process;;BP:carbohydrate metabolic process;;BP:carbohydrate metabolic process;;CC:integral component of membrane;;MF:carbohydrate binding;;MF:hydrolase activity, hydrolyzing O-glycosyl compounds;;MF:carbohydrate binding;;MF:hydrolase activity, hydrolyzing O-glycosyl compounds;;MF:carbohydrate binding;;MF:hydrolase activity, hydrolyzing O-glycosyl compounds;;	K12316;K12047	MGAM;GAA	map04973;;map00500;;map04142;;map00052	Carbohydrate digestion and absorption;;Starch and sucrose metabolism;;Lysosome;;Galactose metabolism	------	------	BAN67474.1	alpha-glucosidase [Haliotis discus hannai]	gi|135040|sp|P07768.3|SUIS_RABIT;;	RecName: Full=Sucrase-isomaltase, intestinal; Contains: RecName: Full=Sucrase; Contains: RecName: Full=Isomaltase;;	PF16863.2;;PF00088.15	NtCtMGAM_N;;Trefoil	N-terminal barrel of NtMGAM and CtMGAM, maltase-glucoamylase;;Trefoil
TRINITY_DN90028_c6_g1	-0.203339	0.023001	0.180338	1754	------	------	------	------	------	------	------	------	------	------	------	------	------	------	------	------
TRINITY_DN90037_c1_g2	-0.264801	0.111768	0.153032	652	------	------	------	------	------	------	------	------	------	------	------	------	------	------	------	------
TRINITY_DN90119_c2_g1	-0.161862	0.0728774	0.0889845	1314	------	------	------	------	------	------	------	------	------	------	------	------	------	------	------	------
TRINITY_DN90154_c2_g2	-0.20367	0.182666	0.0210038	2883	------	------	------	------	------	------	------	------	------	XP_013074371.1	PREDICTED: proteoglycan 4-like [Biomphalaria glabrata]	------	------	PF15766.2	DUF4695	Domain of unknown function
TRINITY_DN90177_c6_g1	-0.150039	-0.0309687	0.181008	1225	GO:0019509;;GO:0006555;;GO:0019509;;GO:0006555;;GO:0019509;;GO:0005737;;GO:0005634;;GO:0005737;;GO:0005634;;GO:0005737;;GO:0005634;;GO:0010309;;GO:0046872;;GO:0010309;;GO:0046872;;GO:0010309;;GO:0005506;	biological_process;;biological_process;;biological_process;;biological_process;;biological_process;;cellular_component;;cellular_component;;cellular_component;;cellular_component;;cellular_component;;cellular_component;;molecular_function;;molecular_function;;molecular_function;;molecular_function;;molecular_function;;molecular_function;;	BP:L-methionine biosynthetic process from methylthioadenosine;;BP:methionine metabolic process;;BP:L-methionine biosynthetic process from methylthioadenosine;;BP:methionine metabolic process;;BP:L-methionine biosynthetic process from methylthioadenosine;;CC:cytoplasm;;CC:nucleus;;CC:cytoplasm;;CC:nucleus;;CC:cytoplasm;;CC:nucleus;;MF:acireductone dioxygenase [iro;;MF:metal ion binding;;MF:aciredu…	K08967	mtnD, mtnZ, ADI1	map00270	Cysteine and methionine metabolism	COG1791	S:Function unknown	XP_002399605.1	acireductone dioxygenase, putative [Ixodes scapularis]	gi|363805411|sp|B7PRF6.1|MTND_IXOSC;;	RecName: Full=1,2-dihydroxy-3-keto-5-methylthiopentene dioxygenase; AltName: Full=Acireductone dioxygenase;;	PF03079.11;;PF07883.8;;PF02311.16	ARD;;Cupin_2;;AraC_binding	ARD/ARD' family;;Cupin domain;;AraC-like ligand binding domain
TRINITY_DN90224_c6_g1	-0.152444	0.204636	-0.0521923	5307	GO:0006486;;GO:0006486;;GO:0000139;;GO:0016021;;GO:0005794;;GO:0016021;;GO:0030246;;GO:0016757;;GO:0030246;;GO:0016757;	biological_process;;biological_process;;cellular_component;;cellular_component;;cellular_component;;cellular_component;;molecular_function;;molecular_function;;molecular_function;;molecular_function;;	BP:protein glycosylation;;BP:protein glycosylation;;CC:Golgi membrane;;CC:integral component of membrane;;CC:Golgi apparatus;;CC:integral component of membrane;;MF:carbohydrate binding;;MF:transferase activity, transferring glycosyl groups;;MF:carbohydrate binding;;MF:transferase activity, transferring glycosyl groups;;	K00710	GALNT	map00512	Mucin type O-glycan biosynthesis	------	------	XP_022306304.1	polypeptide N-acetylgalactosaminyltransferase 5-like isoform X3 [Crassostrea virginica]	gi|51316068|sp|Q95ZJ1.2|GALT5_CAEEL;;	RecName: Full=Polypeptide N-acetylgalactosaminyltransferase 5; Short=pp-GaNTase 5; AltName: Full=Protein-UDP acetylgalactosaminyltransferase 5; AltName: Full=UDP-GalNAc:polypeptide N-acetylgalactosaminyltransferase 5;;	PF00535.23;;PF02709.11;;PF10111.6;;PF00652.19	Glycos_transf_2;;Glyco_transf_7C;;Glyco_tranf_2_2;;Ricin_B_lectin	Glycosyl transferase family 2;;N-terminal domain of galactosyltransferase;;Glycosyltransferase like family 2;;Ricin-type beta-trefoil lectin domain
TRINITY_DN90235_c4_g1	-0.49602	0.0804872	0.415533	3106	------	------	------	------	------	------	------	------	------	XP_009061276.1	hypothetical protein LOTGIDRAFT_234762 [Lottia gigantea]	------	------	------	------	------

## Sheet: subcluster 3
Gene_id	C12	L12	LL12	length	GO_id	GO_term	Go_description	KO_id	KO_name	Pathway_id	Pathway_definition	COG_id	COG_Functional Categories	NR_hit-name	NR_description	Swiss-Prot_hit-name	Swiss-Prot_description	Pfam_id	Domain	Domain description
TRINITY_DN12155_c0_g1	-0.0898962	-0.187315	0.277212	608	GO:0005840;;GO:0005840;	cellular_component;;cellular_component;;	CC:ribosome;;CC:ribosome;;	K17407	MRPS28	------	------	------	------	XP_014767680.1	PREDICTED: 28S ribosomal protein S28, mitochondrial-like [Octopus bimaculoides]	gi|109940163|sp|P82928.2|RT28_BOVIN;;	RecName: Full=28S ribosomal protein S28, mitochondrial; Short=MRP-S28; Short=S28mt; Flags: Precursor;;	PF10246.6	MRP-S35	Mitochondrial ribosomal protein MRP-S35
TRINITY_DN20164_c0_g1	0.025833	-0.457814	0.431981	595	------	------	------	------	------	------	------	------	------	PVD18324.1	hypothetical protein C0Q70_20873 [Pomacea canaliculata]	------	------	------	------	------
TRINITY_DN27367_c0_g1	-0.050021	-0.25697	0.306991	1718	GO:0020037;;GO:0005506;;GO:0004497;;GO:0016705;	molecular_function;;molecular_function;;molecular_function;;molecular_function;;	MF:heme binding;;MF:iron ion binding;;MF:monooxygenase activity;;MF:oxidoreductase activity, acting on paired donors, with incorporation or reduction of molecular oxygen;;	K07414;K00512	CYP17A;CYP2D	map04726;;map00140;;map04913;;map04917	Serotonergic synapse;;Steroid hormone biosynthesis;;Ovarian steroidogenesis;;Prolactin signaling pathway	------	------	XP_005093227.1	PREDICTED: cytochrome P450 1B1-like [Aplysia californica]	gi|117282|sp|P12394.1|CP17A_CHICK;;	RecName: Full=Steroid 17-alpha-hydroxylase/17,20 lyase; AltName: Full=17-alpha-hydroxyprogesterone aldolase; AltName: Full=CYPXVII; AltName: Full=Cytochrome P450 17A1; AltName: Full=Cytochrome P450-C17; Short=Cytochrome P450c17;;	PF00067.19	p450	Cytochrome P450
TRINITY_DN30197_c0_g1	-0.0471644	-0.274497	0.321662	442	------	------	------	------	------	------	------	------	------	XP_009053124.1	hypothetical protein LOTGIDRAFT_87724, partial [Lottia gigantea]	gi|1705512|sp|P20481.2|BUCC_APLCA;;	RecName: Full=Buccalin; Contains: RecName: Full=Buccalin-D; Contains: RecName: Full=Buccalin-E; Contains: RecName: Full=Buccalin-F; Contains: RecName: Full=Buccalin-G; Contains: RecName: Full=Buccalin-H; Contains: RecName: Full=Buccalin-A; Contains: RecName: Full=Buccalin-I; Contains: RecName: Full=Buccalin-J; Contains: RecName: Full=Buccalin-K; Contains: RecName: Full=Buccalin-L; Contains: RecNa…	------	------	------
TRINITY_DN32307_c0_g1	-0.144392	-0.393412	0.537804	1384	GO:0016021;;GO:0016021;;GO:0016021;	cellular_component;;cellular_component;;cellular_component;;	CC:integral component of membrane;;CC:integral component of membrane;;CC:integral component of membrane;;	------	------	------	------	------	------	ACX37443.1	zona pellucida domain protein D [Haliotis rufescens]	------	------	------	------	------
TRINITY_DN4005_c0_g1	-0.130841	-0.164822	0.295663	735	------	------	------	------	------	------	------	------	------	------	------	------	------	------	------	------
TRINITY_DN42101_c0_g1	-0.0441081	-0.41198	0.456088	1092	GO:0016021;	cellular_component;;	CC:integral component of membrane;;	------	------	------	------	------	------	ACX37439.1	vitelline envelope zona pellucida domain protein 29 [Haliotis rufescens]	------	------	PF00100.20	Zona_pellucida	Zona pellucida-like domain
TRINITY_DN43233_c0_g1	0.0225777	-0.466604	0.444026	397	GO:0003677;	molecular_function;;	MF:DNA binding;;	------	------	------	------	------	------	XP_014664910.1	PREDICTED: barrier-to-autointegration factor-like [Priapulus caudatus]	gi|22095479|sp|Q9VLU0.1|BAF_DROME;;	RecName: Full=Barrier-to-autointegration factor;;	PF02961.11	BAF	Barrier to autointegration factor
TRINITY_DN45839_c0_g1	-0.145396	-0.403554	0.54895	1459	GO:0016021;;GO:0016021;;GO:0016021;;GO:0016021;	cellular_component;;cellular_component;;cellular_component;;cellular_component;;	CC:integral component of membrane;;CC:integral component of membrane;;CC:integral component of membrane;;CC:integral component of membrane;;	------	------	------	------	------	------	ABE72950.1	vitelline envelope zona pellucida domain 9 [Haliotis fulgens]	------	------	------	------	------
TRINITY_DN46128_c0_g1	-0.14844	-0.325117	0.473557	946	------	------	------	K11278	NPM3	------	------	------	------	XP_021358909.1	nucleoplasmin-like protein ANO39 isoform X1 [Mizuhopecten yessoensis]	gi|74826616|sp|Q9NLA3.1|ANO39_PATPE;;	RecName: Full=Nucleoplasmin-like protein ANO39; AltName: Full=39 kDa oocyte-expressed nucleolar protein; AltName: Full=Nucleic acid-associated protein 36; AltName: Full=Nucleic acid-binding nuclear protein; Short=NAAP; Short=NAAP1; Short=NAAP2;;	PF03066.12	Nucleoplasmin	Nucleoplasmin
TRINITY_DN46343_c0_g1	0.0807129	-0.261505	0.180792	1070	------	------	------	------	------	------	------	------	------	XP_021342090.1	uncharacterized protein LOC110442695 [Mizuhopecten yessoensis]	------	------	------	------	------
TRINITY_DN47836_c0_g1	0.0155313	-0.546381	0.53085	419	------	------	------	------	------	------	------	------	------	------	------	------	------	PF01391.15	Collagen	Collagen triple helix repeat
TRINITY_DN49260_c0_g1	-0.25019	-0.122131	0.372321	617	GO:0005509;;GO:0005509;;GO:0005509;;GO:0005509;;GO:0005509;	molecular_function;;molecular_function;;molecular_function;;molecular_function;;molecular_function;;	MF:calcium ion binding;;MF:calcium ion binding;;MF:calcium ion binding;;MF:calcium ion binding;;MF:calcium ion binding;;	K02183;K13448	CML;CALM	map05214;;map05031;;map04114;;map05418;;map04750;;map04015;;map04014;;map04270;;map04070;;map04921;;map05010;;map04922;;map04925;;map04924;;map05133;;map04728;;map05034;;map04740;;map04745;;map04744;;map04720;;map05152;;map04261;;map04024;;map04020;;map04022;;map04970;;map04971;;map04722;;map04713;;map04910;;map04912;;map04915;;map04916	Glioma;;Amphetamine addiction;;Oocyte meiosis;;Fluid shear stress and atherosclerosis;;Inflammatory mediator regulation of TRP channels;;Rap1 signaling pathway;;Ras signaling pathway;;Vascular smooth muscle contraction;;Phosphatidylinositol signaling system;;Oxytocin signaling pathway;;Alzheimer's disease;;Glucagon signaling pathway;;Aldosterone synthesis and secretion;;Renin secretion;;Pertussis…	------	------	ABO26649.1	calmodulin [Haliotis discus discus]	gi|14285418|sp|Q9JM83.2|CALM4_MOUSE;;	RecName: Full=Calmodulin-4; AltName: Full=Calcium-binding protein Dd112;;	PF13499.3;;PF00036.29;;PF13405.3;;PF13833.3;;PF13202.3;;PF10591.6	EF-hand_7;;EF-hand_1;;EF-hand_6;;EF-hand_8;;EF-hand_5;;SPARC_Ca_bdg	EF-hand domain pair;;EF hand;;EF-hand domain;;EF-hand domain pair;;EF hand;;Secreted protein acidic and rich in cysteine Ca binding region
TRINITY_DN50259_c0_g1	-0.0413733	-0.405247	0.44662	1091	GO:0016021;;GO:0016021;;GO:0016021;;GO:0016021;	cellular_component;;cellular_component;;cellular_component;;cellular_component;;	CC:integral component of membrane;;CC:integral component of membrane;;CC:integral component of membrane;;CC:integral component of membrane;;	------	------	------	------	------	------	ACX37434.1	vitelline envelope zona pellucida domain protein 24 [Haliotis rufescens]	------	------	------	------	------
TRINITY_DN50269_c0_g1	-0.0760247	-0.297695	0.37372	1246	GO:0046872;	molecular_function;;	MF:metal ion binding;;	------	------	------	------	------	------	OPL21211.1	mynd domain, partial [Mytilus galloprovincialis]	gi|82179097|sp|Q5FWU8.1|ZMY10_XENLA;;	RecName: Full=Zinc finger MYND domain-containing protein 10;;	PF01753.15	zf-MYND	MYND finger
TRINITY_DN51534_c0_g1	0.038185	-0.22418	0.185995	1516	------	------	------	K20526	TAGLN	------	------	------	------	ABU53030.1	calponin [Haliotis diversicolor]	gi|29336625|sp|Q24799.1|MYPH_ECHGR;;	RecName: Full=Myophilin;;	PF00402.15;;PF00307.28	Calponin;;CH	Calponin family repeat;;Calponin homology
TRINITY_DN52374_c0_g1	-0.232326	-0.189644	0.42197	435	------	------	------	------	------	------	------	------	------	------	------	------	------	------	------	------
TRINITY_DN53039_c0_g1	-0.00520525	-0.308072	0.313278	629	------	------	------	------	------	------	------	------	------	------	------	------	------	------	------	------
TRINITY_DN53075_c0_g1	-0.0813067	-0.334345	0.415652	1151	------	------	------	------	------	------	------	------	------	------	------	------	------	PF06535.9	RGM_N	Repulsive guidance molecule
TRINITY_DN53585_c0_g1	0.0188352	-0.490686	0.471851	1063	GO:0007156;;GO:0016021;;GO:0005886;;GO:0005509;	biological_process;;cellular_component;;cellular_component;;molecular_function;;	BP:homophilic cell adhesion via plasma membrane adhesion molecules;;CC:integral component of membrane;;CC:plasma membrane;;MF:calcium ion binding;;	K16669;K16506	FAT1_2_3;FAT4	map04392;;map04391	Hippo signaling pathway -multiple species;;Hippo signaling pathway - fly	------	------	XP_022911091.1	cadherin-related tumor suppressor [Onthophagus taurus]	gi|81888837|sp|Q5F226.1|FAT2_MOUSE;;	RecName: Full=Protocadherin Fat 2; AltName: Full=FAT tumor suppressor homolog 2; Flags: Precursor;;	PF00028.14	Cadherin	Cadherin domain
TRINITY_DN54008_c0_g1	0.0441208	-0.263169	0.219048	1562	------	------	------	------	------	------	------	------	------	OWF35713.1	Small lysine-rich protein 1 [Mizuhopecten yessoensis]	gi|460425422|sp|H3BMG3.1|SMKR1_HUMAN;;	RecName: Full=Small lysine-rich protein 1;;	------	------	------
TRINITY_DN54067_c0_g1	-0.129611	-0.303485	0.433096	344	GO:0007017;;GO:0007017;;GO:0005737;;GO:0005874;;GO:0005737;;GO:0005874;;GO:0005525;;GO:0003924;;GO:0005200;;GO:0005525;;GO:0003924;;GO:0005200;	biological_process;;biological_process;;cellular_component;;cellular_component;;cellular_component;;cellular_component;;molecular_function;;molecular_function;;molecular_function;;molecular_function;;molecular_function;;molecular_function;;	BP:microtubule-based process;;BP:microtubule-based process;;CC:cytoplasm;;CC:microtubule;;CC:cytoplasm;;CC:microtubule;;MF:GTP binding;;MF:GTPase activity;;MF:structural constituent of cytoskeleton;;MF:GTP binding;;MF:GTPase activity;;MF:structural constituent of cytoskeleton;;	K07375	TUBB	map04145;;map04540;;map05130	Phagosome;;Gap junction;;Pathogenic Escherichia coli infection	------	------	PVD34147.1	hypothetical protein C0Q70_05410 [Pomacea canaliculata]	gi|135487|sp|P02556.1|TBB_LYTPI;;	RecName: Full=Tubulin beta chain; AltName: Full=Beta-tubulin;;	PF03953.14	Tubulin_C	Tubulin C-terminal domain
TRINITY_DN54419_c0_g1	0.0319538	-0.226718	0.194764	1161	GO:0005524;;GO:0005524;;GO:0005524;;GO:0005524;	molecular_function;;molecular_function;;molecular_function;;molecular_function;;	MF:ATP binding;;MF:ATP binding;;MF:ATP binding;;MF:ATP binding;;	K12314;K05692	ACTC1;ACTB_G1	map05164;;map04390;;map04391;;map04015;;map04210;;map04810;;map04921;;map05131;;map05130;;map05132;;map04530;;map04745;;map05110;;map05205;;map04510;;map04260;;map04261;;map05418;;map05416;;map05414;;map05412;;map04145;;map05410;;map04919;;map04670;;map05100;;map04520;;map04611	Influenza A;;Hippo signaling pathway;;Hippo signaling pathway - fly;;Rap1 signaling pathway;;Apoptosis;;Regulation of actin cytoskeleton;;Oxytocin signaling pathway;;Shigellosis;;Pathogenic Escherichia coli infection;;Salmonella infection;;Tight junction;;Phototransduction - fly;;Vibrio cholerae infection;;Proteoglycans in cancer;;Focal adhesion;;Cardiac muscle contraction;;Adrenergic signaling i…	------	------	OXB57690.1	hypothetical protein ASZ78_008251 [Callipepla squamata]	gi|113212|sp|P10982.1|ACT1_ABSGL;;	RecName: Full=Actin-1;;	PF00022.16	Actin	Actin
TRINITY_DN54598_c0_g1	-0.194524	-0.153721	0.348245	1512	GO:0016021;	cellular_component;;	CC:integral component of membrane;;	K13707	ABHD15	------	------	------	------	XP_006813521.1	PREDICTED: abhydrolase domain-containing protein 15-like [Saccoglossus kowalevskii]	gi|81862048|sp|Q5F2F2.1|ABH15_MOUSE;;	RecName: Full=Protein ABHD15; AltName: Full=Alpha/beta hydrolase domain-containing protein 15; Short=Abhydrolase domain-containing protein 15; Flags: Precursor;;	PF00561.17;;PF12146.5;;PF12697.4;;PF02129.15;;PF08538.7	Abhydrolase_1;;Hydrolase_4;;Abhydrolase_6;;Peptidase_S15;;DUF1749	alpha/beta hydrolase fold;;Serine aminopeptidase, S33;;Alpha/beta hydrolase family;;X-Pro dipeptidyl-peptidase;;Protein of unknown function
TRINITY_DN55182_c0_g1	-0.00695842	-0.169136	0.176094	1387	GO:0016021;;GO:0016021;	cellular_component;;cellular_component;;	CC:integral component of membrane;;CC:integral component of membrane;;	------	------	------	------	------	------	XP_013090490.1	PREDICTED: cell number regulator 10-like [Biomphalaria glabrata]	gi|75180217|sp|Q9LQU4.1|PCR2_ARATH;;	RecName: Full=Protein PLANT CADMIUM RESISTANCE 2; Short=AtPCR2;;	PF04749.14	PLAC8	PLAC8 family
TRINITY_DN55837_c0_g1	-0.0512218	-0.17327	0.224492	732	------	------	------	------	------	------	------	------	------	------	------	------	------	------	------	------
TRINITY_DN56177_c0_g1	-0.0875291	-0.452631	0.540161	1192	------	------	------	------	------	------	------	------	------	ACX37430.1	vitelline envelope zona pellucida domain protein 20 [Haliotis rufescens]	------	------	------	------	------
TRINITY_DN56597_c0_g1	0.00899461	-0.459994	0.450999	1161	------	------	------	------	------	------	------	------	------	ABE72930.1	vitelline envelope zona pellucida domain 5 [Haliotis fulgens]	------	------	------	------	------
TRINITY_DN56789_c0_g1	-0.153953	-0.444377	0.59833	525	------	------	------	------	------	------	------	------	------	------	------	------	------	------	------	------
TRINITY_DN57099_c0_g1	-0.0942006	-0.361632	0.455833	594	------	------	------	------	------	------	------	------	------	------	------	------	------	------	------	------
TRINITY_DN58598_c0_g1	-0.100446	-0.345569	0.446014	1432	GO:0016021;;GO:0016021;;GO:0016021;	cellular_component;;cellular_component;;cellular_component;;	CC:integral component of membrane;;CC:integral component of membrane;;CC:integral component of membrane;;	------	------	------	------	------	------	ACX37422.1	vitelline envelope zona pellucida domain protein 12 [Haliotis rufescens]	------	------	------	------	------
TRINITY_DN58987_c0_g1	0.139172	-0.518239	0.379067	382	------	------	------	------	------	------	------	------	------	------	------	------	------	------	------	------
TRINITY_DN59221_c1_g1	-0.210504	-0.251668	0.462172	1237	------	------	------	------	------	------	------	------	------	------	------	------	------	------	------	------
TRINITY_DN59513_c0_g1	0.043475	-0.288103	0.244628	1621	------	------	------	------	------	------	------	------	------	XP_005108686.1	PREDICTED: uncharacterized protein LOC101862217 [Aplysia californica]	------	------	------	------	------
TRINITY_DN61503_c0_g1	0.0235174	-0.380924	0.357406	872	------	------	------	------	------	------	------	------	------	------	------	------	------	------	------	------
TRINITY_DN61670_c0_g1	-0.194278	-0.32904	0.523319	768	GO:0006334;;GO:0000786;;GO:0005634;;GO:0003677;	biological_process;;cellular_component;;cellular_component;;molecular_function;;	BP:nucleosome assembly;;CC:nucleosome;;CC:nucleus;;MF:DNA binding;;	------	------	------	------	------	------	XP_019615314.1	PREDICTED: sperm-specific protein PHI-2B/PHI-3-like [Branchiostoma belcheri]	gi|114795|sp|P15308.1|B4_XENLA;;	RecName: Full=Protein B4; AltName: Full=Histone H1-like protein; AltName: Full=Linker histone B4;;	PF00538.16	Linker_histone	linker histone H1 and H5 family
TRINITY_DN61830_c0_g1	-0.0415428	-0.429116	0.470659	1542	------	------	------	------	------	------	------	------	------	ABE72932.1	zona pellucida domain A [Haliotis discus hannai]	------	------	------	------	------
TRINITY_DN62588_c0_g1	-0.112776	-0.389273	0.50205	1097	------	------	------	------	------	------	------	------	------	ACX37427.1	vitelline envelope zona pellucida domain protein 17 [Haliotis rufescens]	------	------	PF00100.20	Zona_pellucida	Zona pellucida-like domain
TRINITY_DN62589_c0_g1	0.0612453	-0.274041	0.212796	569	GO:0050482;;GO:0006644;;GO:0004623;	biological_process;;biological_process;;molecular_function;;	BP:arachidonic acid secretion;;BP:phospholipid metabolic process;;MF:phospholipase A2 activity;;	------	------	------	------	------	------	XP_022294591.1	uncharacterized protein LOC111104768 [Crassostrea virginica]	gi|20454859|sp|Q9TWL9.2|COMA_CONMA;;	RecName: Full=Conodipine-M alpha chain; Short=PLA2; AltName: Full=Phosphatidylcholine 2-acylhydrolase [Conus magus];;	PF09056.8;;PF06951.8	Phospholip_A2_3;;PLA2G12	Prokaryotic phospholipase A2;;Group XII secretory phospholipase A2 precursor
TRINITY_DN62662_c0_g1	-0.0792706	-0.287086	0.366357	1289	------	------	------	K19519	TGFBI, BIGH3	------	------	------	------	XP_009048290.1	hypothetical protein LOTGIDRAFT_200505 [Lottia gigantea]	gi|76364093|sp|P82198.1|BGH3_MOUSE;;	RecName: Full=Transforming growth factor-beta-induced protein ig-h3; Short=Beta ig-h3; Flags: Precursor;;	PF02469.19	Fasciclin	Fasciclin domain
TRINITY_DN62681_c1_g1	-0.230862	-0.283676	0.514538	345	------	------	------	------	------	------	------	------	------	------	------	------	------	------	------	------
TRINITY_DN63386_c0_g1	0.0999739	-0.283918	0.183944	1115	------	------	------	------	------	------	------	------	------	XP_005107500.1	PREDICTED: coiled-coil domain-containing protein 153-like [Aplysia californica]	gi|193806577|sp|A8KB59.1|CC153_DANRE;;	RecName: Full=Coiled-coil domain-containing protein 153;;	------	------	------
TRINITY_DN63757_c0_g1	0.215498	-0.550625	0.335126	945	------	------	------	------	------	------	------	------	------	------	------	------	------	------	------	------
TRINITY_DN64623_c1_g1	-0.0533635	-0.299598	0.352961	632	------	------	------	------	------	------	------	------	------	------	------	------	------	------	------	------
TRINITY_DN64886_c0_g1	-0.180962	-0.312233	0.493194	1232	GO:0016021;;GO:0016021;;GO:0016021;	cellular_component;;cellular_component;;cellular_component;;	CC:integral component of membrane;;CC:integral component of membrane;;CC:integral component of membrane;;	------	------	------	------	------	------	ACX37428.1	vitelline envelope zona pellucida domain protein 18 [Haliotis rufescens]	------	------	------	------	------
TRINITY_DN65088_c0_g1	-0.143173	-0.329814	0.472987	1659	------	------	------	------	------	------	------	------	------	XP_013388003.1	uncharacterized protein LOC106157056 isoform X1 [Lingula anatina]	gi|2496969|sp|Q09318.1|YQY2_CAEEL;;	RecName: Full=Uncharacterized protein F36G3.2;;	PF00583.22;;PF13508.4;;PF13673.4;;PF13302.4;;PF14542.3	Acetyltransf_1;;Acetyltransf_7;;Acetyltransf_10;;Acetyltransf_3;;Acetyltransf_CG	Acetyltransferase;;Acetyltransferase;;Acetyltransferase;;Acetyltransferase;;GCN5-related N-acetyl-transferase
TRINITY_DN65228_c0_g1	-0.366132	-0.144829	0.510961	862	------	------	------	------	------	------	------	------	------	------	------	------	------	------	------	------
TRINITY_DN66359_c0_g1	-0.0645728	-0.368154	0.432727	2486	GO:0019752;;GO:0019752;;GO:0016831;;GO:0030170;;GO:0016831;;GO:0030170;	biological_process;;biological_process;;molecular_function;;molecular_function;;molecular_function;;molecular_function;;	BP:carboxylic acid metabolic process;;BP:carboxylic acid metabolic process;;MF:carboxy-lyase activity;;MF:pyridoxal phosphate binding;;MF:carboxy-lyase activity;;MF:pyridoxal phosphate binding;;	K01594;K01580	E4.1.1.15, gadB, gadA, GAD;CSAD	map00650;;map00430;;map00250;;map04940;;map04727;;map00410	Butanoate metabolism;;Taurine and hypotaurine metabolism;;Alanine, aspartate and glutamate metabolism;;Type I diabetes mellitus;;GABAergic synapse;;beta-Alanine metabolism	------	------	XP_009053632.1	hypothetical protein LOTGIDRAFT_160336 [Lottia gigantea]	gi|221222448|sp|A6QM00.2|GADL1_BOVIN;;	RecName: Full=Acidic amino acid decarboxylase GADL1; AltName: Full=Aspartate 1-decarboxylase; Short=ADC; AltName: Full=Cysteine sulfinic acid decarboxylase; Short=CSADC; AltName: Full=Glutamate decarboxylase-like protein 1;;	PF00282.16;;PF01212.18;;PF00266.16	Pyridoxal_deC;;Beta_elim_lyase;;Aminotran_5	Pyridoxal-dependent decarboxylase conserved domain;;Beta-eliminating lyase;;Aminotransferase class-V
TRINITY_DN66410_c2_g1	-0.036715	-0.414273	0.450988	1595	------	------	------	------	------	------	------	------	------	ACX37433.1	vitelline envelope zona pellucida domain protein 23 [Haliotis rufescens]	------	------	------	------	------
TRINITY_DN67496_c1_g1	-0.382707	-0.248058	0.630765	641	------	------	------	------	------	------	------	------	------	------	------	------	------	------	------	------
TRINITY_DN67784_c0_g1	-0.107708	-0.455453	0.563161	1217	GO:0016021;;GO:0016021;;GO:0016021;;GO:0016021;;GO:0016021;	cellular_component;;cellular_component;;cellular_component;;cellular_component;;cellular_component;;	CC:integral component of membrane;;CC:integral component of membrane;;CC:integral component of membrane;;CC:integral component of membrane;;CC:integral component of membrane;;	------	------	------	------	------	------	ACX37431.1	vitelline envelope zona pellucida domain protein 21 [Haliotis rufescens]	------	------	PF00100.20	Zona_pellucida	Zona pellucida-like domain
TRINITY_DN67797_c0_g1	0.0988894	-0.289117	0.190228	2493	GO:0005509;;GO:0005509;	molecular_function;;molecular_function;;	MF:calcium ion binding;;MF:calcium ion binding;;	K02183	CALM	map05214;;map05031;;map04114;;map05418;;map04750;;map04015;;map04014;;map04270;;map04070;;map04921;;map05010;;map04922;;map04925;;map04924;;map05133;;map04728;;map05034;;map04740;;map04745;;map04744;;map04720;;map05152;;map04261;;map04024;;map04020;;map04022;;map04970;;map04971;;map04722;;map04713;;map04910;;map04912;;map04915;;map04916	Glioma;;Amphetamine addiction;;Oocyte meiosis;;Fluid shear stress and atherosclerosis;;Inflammatory mediator regulation of TRP channels;;Rap1 signaling pathway;;Ras signaling pathway;;Vascular smooth muscle contraction;;Phosphatidylinositol signaling system;;Oxytocin signaling pathway;;Alzheimer's disease;;Glucagon signaling pathway;;Aldosterone synthesis and secretion;;Renin secretion;;Pertussis…	------	------	XP_009053695.1	hypothetical protein LOTGIDRAFT_239422 [Lottia gigantea]	gi|115489|sp|P27163.2|CALM2_PETHY;;	RecName: Full=Calmodulin-2; Short=CaM-2;;	PF13833.3;;PF13499.3;;PF00036.29;;PF13405.3;;PF02056.13	EF-hand_8;;EF-hand_7;;EF-hand_1;;EF-hand_6;;Glyco_hydro_4	EF-hand domain pair;;EF-hand domain pair;;EF hand;;EF-hand domain;;Family 4 glycosyl hydrolase
TRINITY_DN67848_c1_g1	0.0418731	-0.234205	0.192332	2468	GO:0051015;;GO:0051015;;GO:0051015;;GO:0051015;	molecular_function;;molecular_function;;molecular_function;;molecular_function;;	MF:actin filament binding;;MF:actin filament binding;;MF:actin filament binding;;MF:actin filament binding;;	K05768	GSN	map04666;;map05203;;map04810	Fc gamma R-mediated phagocytosis;;Viral carcinogenesis;;Regulation of actin cytoskeleton	------	------	XP_013094309.1	PREDICTED: gelsolin-like protein 2 [Biomphalaria glabrata]	gi|74843302|sp|Q8MPM1.1|GELS2_LUMTE;;	RecName: Full=Gelsolin-like protein 2; AltName: Full=Actin-modulator; Short=EWAM-P2;;	PF00626.19	Gelsolin	Gelsolin repeat
TRINITY_DN67897_c0_g2	-0.00744604	-0.257391	0.264837	910	------	------	------	------	------	------	------	------	------	XP_022343045.1	uncharacterized protein C5orf49 homolog isoform X2 [Crassostrea virginica]	gi|81906021|sp|Q9DAR0.1|CE049_MOUSE;;	RecName: Full=Uncharacterized protein C5orf49 homolog; AltName: Full=Y regulated sperm protein;;	PF15074.3	DUF4541	Domain of unknown function
TRINITY_DN67959_c0_g1	0.0478443	-0.201473	0.153629	3218	------	------	------	------	------	------	------	------	------	PVD34824.1	hypothetical protein C0Q70_06103 [Pomacea canaliculata]	gi|82241307|sp|Q7ZU45.1|TTC25_DANRE;;	RecName: Full=Tetratricopeptide repeat protein 25; Short=TPR repeat protein 25;;	PF13424.3;;PF07719.14;;PF00515.25;;PF13176.3;;PF13432.3	TPR_12;;TPR_2;;TPR_1;;TPR_7;;TPR_16	Tetratricopeptide repeat;;Tetratricopeptide repeat;;Tetratricopeptide repeat;;Tetratricopeptide repeat;;Tetratricopeptide repeat
TRINITY_DN67978_c0_g1	-0.154872	-0.383414	0.538285	875	------	------	------	------	------	------	------	------	------	------	------	------	------	------	------	------
TRINITY_DN68056_c0_g3	0.321782	-0.779054	0.457272	776	GO:0015074;;GO:0006310;;GO:0015074;;GO:0006310;;GO:0003677;;GO:0003677;	biological_process;;biological_process;;biological_process;;biological_process;;molecular_function;;molecular_function;;	BP:DNA integration;;BP:DNA recombination;;BP:DNA integration;;BP:DNA recombination;;MF:DNA binding;;MF:DNA binding;;	------	------	------	------	------	------	KXJ09279.1	hypothetical protein AC249_AIPGENE8780 [Exaiptasia pallida]	------	------	PF00589.19	Phage_integrase	Phage integrase family
TRINITY_DN68116_c0_g1	-0.1521	-0.270584	0.422684	1975	GO:0031145;;GO:0051301;;GO:1904668;;GO:0010997;;GO:0097027;	biological_process;;biological_process;;biological_process;;molecular_function;;molecular_function;;	BP:anaphase-promoting complex-dependent catabolic process;;BP:cell division;;BP:positive regulation of ubiquitin protein ligase activity;;MF:anaphase-promoting complex binding;;MF:ubiquitin-protein transferase activator activity;;	K03363	CDC20	map04110;;map04120;;map04114;;map05203;;map05166	Cell cycle;;Ubiquitin mediated proteolysis;;Oocyte meiosis;;Viral carcinogenesis;;HTLV-I infection	------	------	XP_022319943.1	cell division cycle protein 20 homolog [Crassostrea virginica]	gi|37537762|sp|Q12834.2|CDC20_HUMAN;;	RecName: Full=Cell division cycle protein 20 homolog; AltName: Full=p55CDC;;	PF00400.29;;PF12894.4	WD40;;ANAPC4_WD40	WD domain, G-beta repeat;;Anaphase-promoting complex subunit 4 WD40 domain
TRINITY_DN68175_c0_g1	-0.126253	-0.381316	0.507569	1112	------	------	------	------	------	------	------	------	------	ABE72938.1	vitelline envelope zona pellucida domain 6 [Haliotis fulgens]	------	------	PF00100.20	Zona_pellucida	Zona pellucida-like domain
TRINITY_DN68274_c0_g1	-0.108637	-0.362614	0.471251	1335	------	------	------	------	------	------	------	------	------	ABE72944.1	vitelline envelope zona pellucida domain 8 [Haliotis discus hannai]	------	------	------	------	------
TRINITY_DN68763_c0_g1	-0.179436	-0.386869	0.566306	619	------	------	------	------	------	------	------	------	------	------	------	------	------	PF09073.7	BUD22	BUD22
TRINITY_DN69440_c0_g1	-0.110795	-0.190928	0.301723	666	------	------	------	------	------	------	------	------	------	------	------	------	------	------	------	------
TRINITY_DN69520_c0_g1	-0.0511026	-0.287421	0.338523	952	------	------	------	------	------	------	------	------	------	------	------	------	------	------	------	------
TRINITY_DN69935_c0_g1	-0.150542	-0.149614	0.300155	1349	GO:0005581;	cellular_component;;	CC:collagen trimer;;	K06238;K16629	COL6A;COL21A	map04974;;map04510;;map04151;;map04512	Protein digestion and absorption;;Focal adhesion;;PI3K-Akt signaling pathway;;ECM-receptor interaction	------	------	ABY87395.1	collagen type XXII alpha 1-like protein, partial [Haliotis diversicolor]	gi|115555|sp|P05099.2|MATN1_CHICK;;	RecName: Full=Cartilage matrix protein; AltName: Full=Matrilin-1; Flags: Precursor;;	PF00092.25;;PF13519.3;;PF13768.3;;PF05762.11	VWA;;VWA_2;;VWA_3;;VWA_CoxE	von Willebrand factor type A domain;;von Willebrand factor type A domain;;von Willebrand factor type A domain;;VWA domain containing CoxE-like protein
TRINITY_DN70177_c0_g1	-0.0460766	-0.461001	0.507077	1104	------	------	------	------	------	------	------	------	------	ADU20452.1	vitelline envelope zona pellucida domain 2 type 7 protein [Haliotis asinina]	------	------	PF00100.20	Zona_pellucida	Zona pellucida-like domain
TRINITY_DN70271_c0_g1	0.128757	-0.542659	0.413901	317	------	------	------	------	------	------	------	------	------	ACX37440.1	vitelline envelope zona pellucida domain protein 30 [Haliotis rufescens]	------	------	------	------	------
TRINITY_DN70271_c2_g1	-0.0291309	-0.375236	0.404367	761	------	------	------	------	------	------	------	------	------	ADU20451.1	vitelline envelope zona pellucida domain 2 type 1 protein [Haliotis asinina]	------	------	PF00100.20	Zona_pellucida	Zona pellucida-like domain
TRINITY_DN70271_c3_g1	-0.06895	-0.441289	0.510239	1047	------	------	------	------	------	------	------	------	------	ABE72923.1	vitelline envelope zona pellucida domain 4 [Haliotis corrugata]	------	------	------	------	------
TRINITY_DN70513_c0_g1	0.150308	-0.482206	0.331898	975	------	------	------	------	------	------	------	------	------	------	------	------	------	------	------	------
TRINITY_DN70658_c5_g2	0.0996299	-0.580935	0.481306	880	------	------	------	------	------	------	------	------	------	------	------	------	------	------	------	------
TRINITY_DN71228_c2_g1	-0.240304	-0.114496	0.354799	2753	------	------	------	------	------	------	------	------	------	XP_011447818.1	PREDICTED: mesencephalic astrocyte-derived neurotrophic factor homolog [Crassostrea gigas]	gi|122065131|sp|P80513.2|MANF_BOVIN;;	RecName: Full=Mesencephalic astrocyte-derived neurotrophic factor; AltName: Full=Arginine-rich protein; AltName: Full=Protein ARMET; Flags: Precursor;;	PF10208.6	Armet	Degradation arginine-rich protein for mis-folding
TRINITY_DN71405_c0_g1	0.0618036	-0.292217	0.230413	631	------	------	------	------	------	------	------	------	------	------	------	------	------	PF13908.3	Shisa	Wnt and FGF inhibitory regulator
TRINITY_DN71425_c0_g1	-0.0703074	-0.299867	0.370175	1291	------	------	------	------	------	------	------	------	------	XP_013081670.1	PREDICTED: uncharacterized protein LOC106067100 isoform X3 [Biomphalaria glabrata]	gi|205830266|sp|Q5JXM2.1|MET24_HUMAN;;	RecName: Full=Methyltransferase-like protein 24; Flags: Precursor;;	PF13383.3;;PF05050.9	Methyltransf_22;;Methyltransf_21	Methyltransferase domain;;Methyltransferase FkbM domain
TRINITY_DN71579_c0_g1	-0.0425645	-0.436179	0.478743	1211	------	------	------	------	------	------	------	------	------	ACX37441.1	zona pellucida domain protein B [Haliotis rufescens]	------	------	------	------	------
TRINITY_DN71766_c0_g1	-0.100531	-0.381198	0.48173	1229	GO:0016021;;GO:0016021;	cellular_component;;cellular_component;;	CC:integral component of membrane;;CC:integral component of membrane;;	------	------	------	------	------	------	ABO26628.1	vitalline coat protein C [Haliotis discus discus]	------	------	------	------	------
TRINITY_DN72230_c0_g1	0.0191953	-0.172292	0.153097	3713	GO:0050829;;GO:0045087;;GO:0042116;;GO:0002755;;GO:0050707;;GO:0034142;;GO:0007165;;GO:0007165;;GO:0046696;;GO:0016021;;GO:0016021;;GO:0001875;;GO:0004888;	biological_process;;biological_process;;biological_process;;biological_process;;biological_process;;biological_process;;biological_process;;biological_process;;cellular_component;;cellular_component;;cellular_component;;molecular_function;;molecular_function;;	BP:defense response to Gram-negative bacterium;;BP:innate immune response;;BP:macrophage activation;;BP:MyD88-dependent toll-like receptor signaling pathway;;BP:regulation of cytokine secretion;;BP:toll-like receptor 4 signaling pathway;;BP:signal transduction;;BP:signal transduction;;CC:lipopolysaccharide receptor complex;;CC:integral component of membrane;;CC:integral component of membrane;;MF:…	K18808	TLR13	------	------	------	------	ARQ14821.1	toll-like recptor 3 [Oncomelania hupensis]	gi|20140434|sp|O60603.1|TLR2_HUMAN;;	RecName: Full=Toll-like receptor 2; AltName: Full=Toll/interleukin-1 receptor-like protein 4; AltName: CD_antigen=CD282; Flags: Precursor;;	PF13855.3;;PF01582.17;;PF12799.4;;PF13676.3;;PF13306.3	LRR_8;;TIR;;LRR_4;;TIR_2;;LRR_5	Leucine rich repeat;;TIR domain;;Leucine Rich repeats;;TIR domain;;Leucine rich repeats
TRINITY_DN72414_c0_g1	0.0252551	-0.165476	0.140221	2202	------	------	------	K17593	ANKRD42, SARP	------	------	COG0666	R:General function prediction only	XP_005108190.1	PREDICTED: ankyrin repeat domain-containing protein 42-like isoform X2 [Aplysia californica]	gi|109940225|sp|Q3V096.1|ANR42_MOUSE;;	RecName: Full=Ankyrin repeat domain-containing protein 42;;	PF12796.4;;PF13637.3;;PF13857.3;;PF13606.3;;PF00023.27;;PF15794.2	Ank_2;;Ank_4;;Ank_5;;Ank_3;;Ank;;CCDC106	Ankyrin repeats;;Ankyrin repeats;;Ankyrin repeats;;Ankyrin repeat;;Ankyrin repeat;;Coiled-coil domain-containing protein 106
TRINITY_DN72973_c0_g4	-0.00206282	-0.220489	0.222552	2062	GO:0006102;;GO:0006099;;GO:0004450;;GO:0000287;;GO:0051287;	biological_process;;biological_process;;molecular_function;;molecular_function;;molecular_function;;	BP:isocitrate metabolic process;;BP:tricarboxylic acid cycle;;MF:isocitrate dehydrogenas;;MF:magnesium ion binding;;MF:NAD binding;;	K00031	IDH1, IDH2, icd	map00020;;map04146;;map00480	Citrate cycl;;Peroxisome;;Glutathione metabolism	COG0538	C:Energy production and conversion	XP_009051647.1	hypothetical protein LOTGIDRAFT_208961 [Lottia gigantea]	gi|6647567|sp|Q9Z2K9.1|IDHC_MICME;;	RecName: Full=Isocitrate dehydrogenase [NADP] cytoplasmic; Short=IDH; AltName: Full=Cytosolic NADP-isocitrate dehydrogenase; AltName: Full=IDP; AltName: Full=NAD;;	PF00180.17	Iso_dh	Isocitrate/isopropylmalate dehydrogenase
TRINITY_DN73185_c0_g1	-0.00602365	-0.381707	0.387731	699	------	------	------	------	------	------	------	------	------	ABE72954.1	vitelline envelope zona pellucida domain 10 [Haliotis fulgens]	------	------	------	------	------
TRINITY_DN73194_c0_g1	-0.179079	-0.407292	0.586371	823	------	------	------	------	------	------	------	------	------	------	------	------	------	------	------	------
TRINITY_DN73348_c2_g1	-0.201415	-0.115934	0.317349	2843	------	------	------	------	------	------	------	------	------	------	------	------	------	------	------	------
TRINITY_DN74268_c0_g1	-0.0376076	-0.265498	0.303106	1408	GO:0005509;;GO:0005509;;GO:0005509;	molecular_function;;molecular_function;;molecular_function;;	MF:calcium ion binding;;MF:calcium ion binding;;MF:calcium ion binding;;	K02183;K13448	CML;CALM	map05214;;map05031;;map04114;;map05418;;map04750;;map04015;;map04014;;map04270;;map04070;;map04921;;map05010;;map04922;;map04925;;map04924;;map05133;;map04728;;map05034;;map04740;;map04745;;map04744;;map04720;;map05152;;map04261;;map04024;;map04020;;map04022;;map04970;;map04971;;map04722;;map04713;;map04910;;map04912;;map04915;;map04916	Glioma;;Amphetamine addiction;;Oocyte meiosis;;Fluid shear stress and atherosclerosis;;Inflammatory mediator regulation of TRP channels;;Rap1 signaling pathway;;Ras signaling pathway;;Vascular smooth muscle contraction;;Phosphatidylinositol signaling system;;Oxytocin signaling pathway;;Alzheimer's disease;;Glucagon signaling pathway;;Aldosterone synthesis and secretion;;Renin secretion;;Pertussis…	------	------	ABO26649.1	calmodulin [Haliotis discus discus]	gi|14285418|sp|Q9JM83.2|CALM4_MOUSE;;	RecName: Full=Calmodulin-4; AltName: Full=Calcium-binding protein Dd112;;	PF13499.3;;PF00036.29;;PF13405.3;;PF13833.3;;PF13202.3	EF-hand_7;;EF-hand_1;;EF-hand_6;;EF-hand_8;;EF-hand_5	EF-hand domain pair;;EF hand;;EF-hand domain;;EF-hand domain pair;;EF hand
TRINITY_DN74587_c0_g1	0.114243	-0.311115	0.196872	1443	GO:0016740;;GO:0016740;;GO:0016740;	molecular_function;;molecular_function;;molecular_function;;	MF:transferase activity;;MF:transferase activity;;MF:transferase activity;;	K04097	HPGDS	map00590;;map00480;;map05204;;map00982;;map00980	Arachidonic acid metabolism;;Glutathione metabolism;;Chemical carcinogenesis;;Drug metabolism - cytochrome P450;;Metabolism of xenobiotics by cytochrome P450	------	------	XP_012945673.1	PREDICTED: probable glutathione S-transferase 6 [Aplysia californica]	gi|29427660|sp|P91252.2|GST6_CAEEL;;	RecName: Full=Probable glutathione S-transferase 6; AltName: Full=GST class-sigma;;	PF14497.3;;PF00043.22;;PF13417.3;;PF02798.17;;PF13410.3	GST_C_3;;GST_C;;GST_N_3;;GST_N;;GST_C_2	Glutathione S-transferase, C-terminal domain;;Glutathione S-transferase, C-terminal domain;;Glutathione S-transferase, N-terminal domain;;Glutathione S-transferase, N-terminal domain;;Glutathione S-transferase, C-terminal domain
TRINITY_DN74620_c0_g1	-0.0875267	-0.27363	0.361157	667	------	------	------	------	------	------	------	------	------	XP_011432073.1	PREDICTED: dehydrogenase/reductase SDR family member 11 [Crassostrea gigas]	gi|85542059|sp|Q3ZBV9.1|DHR11_BOVIN;;	RecName: Full=Dehydrogenase/reductase SDR family member 11; AltName: Full=Short-chain dehydrogenase/reductase family 24C member 1; Flags: Precursor;;	PF00106.22;;PF13561.3	adh_short;;adh_short_C2	short chain dehydrogenase;;Enoyl
TRINITY_DN74748_c0_g1	-0.22308	-0.183364	0.406444	401	------	------	------	------	------	------	------	------	------	------	------	------	------	------	------	------
TRINITY_DN74898_c2_g1	0.0105433	-0.407327	0.396784	1217	GO:0016021;;GO:0016021;;GO:0016021;;GO:0016021;	cellular_component;;cellular_component;;cellular_component;;cellular_component;;	CC:integral component of membrane;;CC:integral component of membrane;;CC:integral component of membrane;;CC:integral component of membrane;;	------	------	------	------	------	------	ABE72921.1	vitelline envelope zona pellucida domain 3 [Haliotis rufescens]	------	------	------	------	------
TRINITY_DN74952_c1_g2	-0.10665	-0.290054	0.396704	1508	GO:0035036;;GO:0016021;;GO:0016021;;GO:0005886;;GO:0005578;;GO:0060388;;GO:0016021;;GO:0016021;	biological_process;;cellular_component;;cellular_component;;cellular_component;;cellular_component;;cellular_component;;cellular_component;;cellular_component;;	BP:sperm-egg recognition;;CC:integral component of membrane;;CC:integral component of membrane;;CC:plasma membrane;;CC:proteinaceous extracellular matrix;;CC:vitelline envelope;;CC:integral component of membrane;;CC:integral component of membrane;;	------	------	------	------	------	------	ABE72956.1	vitelline envelope receptor of lysin, partial [Haliotis discus hannai]	------	------	------	------	------
TRINITY_DN75164_c0_g1	-0.136889	-0.358445	0.495334	1671	GO:0016021;	cellular_component;;	CC:integral component of membrane;;	------	------	------	------	------	------	ACX37426.1	vitelline envelope zona pellucida domain protein 16 [Haliotis rufescens]	------	------	PF00100.20	Zona_pellucida	Zona pellucida-like domain
TRINITY_DN76007_c0_g1	-0.114165	-0.442429	0.556594	1064	------	------	------	------	------	------	------	------	------	ACX37442.1	zona pellucida domain protein C [Haliotis rufescens]	------	------	------	------	------
TRINITY_DN76136_c0_g1	-0.0982836	-0.323896	0.422179	1675	GO:0006596;;GO:0006596;;GO:0006596;;GO:0006596;;GO:0003824;;GO:0003824;;GO:0003824;;GO:0003824;	biological_process;;biological_process;;biological_process;;biological_process;;molecular_function;;molecular_function;;molecular_function;;molecular_function;;	BP:polyamine biosynthetic process;;BP:polyamine biosynthetic process;;BP:polyamine biosynthetic process;;BP:polyamine biosynthetic process;;MF:catalytic activity;;MF:catalytic activity;;MF:catalytic activity;;MF:catalytic activity;;	K01581	E4.1.1.17, ODC1, speC, speF	map00480;;map00330	Glutathione metabolism;;Arginine and proline metabolism	------	------	ABO26673.1	ornithine decarboxylase 1 [Haliotis discus discus]	gi|118377|sp|P11926.2|DCOR_HUMAN;;	RecName: Full=Ornithine decarboxylase; Short=ODC;;	PF02784.13;;PF00278.19;;PF01261.21	Orn_Arg_deC_N;;Orn_DAP_Arg_deC;;AP_endonuc_2	Pyridoxal-dependent decarboxylase, pyridoxal binding domain;;Pyridoxal-dependent decarboxylase, C-terminal sheet domain;;Xylose isomerase-like TIM barrel
TRINITY_DN77006_c0_g1	-0.0727649	-0.338018	0.410783	2129	GO:0016021;;GO:0016021;;GO:0016021;	cellular_component;;cellular_component;;cellular_component;;	CC:integral component of membrane;;CC:integral component of membrane;;CC:integral component of membrane;;	------	------	------	------	------	------	AFS44564.1	vitelline envelope zona pellucida domain 14, partial [Haliotis kamtschatkana]	------	------	------	------	------
TRINITY_DN77404_c1_g1	-0.191098	-0.118799	0.309896	1621	------	------	------	------	------	------	------	------	------	------	------	------	------	------	------	------
TRINITY_DN78143_c4_g1	0.2008	-0.4572	0.2564	425	------	------	------	------	------	------	------	------	------	------	------	------	------	PF00036.29	EF-hand_1	EF hand
TRINITY_DN78565_c0_g2	-0.227651	-0.294169	0.52182	945	GO:0016021;	cellular_component;;	CC:integral component of membrane;;	K19284;K19283;K14410	ACPT;ACPP;ACP2	map00740;;map04142	Riboflavin metabolism;;Lysosome	------	------	XP_019617458.1	PREDICTED: lysosomal acid phosphatase-like [Branchiostoma belcheri]	gi|218525910|sp|A6H730.1|PPAP_BOVIN;;	RecName: Full=Prostatic acid phosphatase; Flags: Precursor;;	PF00328.19	His_Phos_2	Histidine phosphatase superfamily
TRINITY_DN79264_c1_g1	-0.295946	-0.304635	0.600581	553	------	------	------	------	------	------	------	------	------	------	------	------	------	------	------	------
TRINITY_DN79277_c1_g1	-0.134426	-0.334551	0.468976	2778	GO:0000079;;GO:0010389;;GO:0005634;;GO:0019901;	biological_process;;biological_process;;cellular_component;;molecular_function;;	BP:regulation of cyclin-dependent protein serine/threonine kinase activity;;BP:regulation of G2/M transition of mitotic cell cycle;;CC:nucleus;;MF:protein kinase binding;;	K06627;K05868	CCNA;CCNB	map04110;;map05203;;map04115;;map05161;;map05169;;map04068;;map04914;;map04152	Cell cycle;;Viral carcinogenesis;;p53 signaling pathway;;Hepatitis B;;Epstein-Barr virus infection;;FoxO signaling pathway;;Progesterone-mediated oocyte maturation;;AMPK signaling pathway	------	------	PVD18665.1	hypothetical protein C0Q70_21215 [Pomacea canaliculata]	gi|1705771|sp|P51986.1|CCNA_HYDVD;;	RecName: Full=G2/mitotic-specific cyclin-A;;	PF00134.20;;PF02984.16	Cyclin_N;;Cyclin_C	Cyclin, N-terminal domain;;Cyclin, C-terminal domain
TRINITY_DN79347_c0_g1	0.0807198	-0.288383	0.207663	2025	GO:0005525;;GO:0005525;;GO:0005525;	molecular_function;;molecular_function;;molecular_function;;	MF:GTP binding;;MF:GTP binding;;MF:GTP binding;;	------	------	------	------	------	------	XP_023081128.1	GTPase IMAP family member 4 [Piliocolobus tephrosceles]	gi|38372394|sp|Q9NUV9.1|GIMA4_HUMAN;;	RecName: Full=GTPase IMAP family member 4; AltName: Full=Immunity-associated nucleotide 1 protein; Short=IAN-1; Short=hIAN1; AltName: Full=Immunity-associated protein 4;;	PF04548.13	AIG1	AIG1 family
TRINITY_DN79415_c0_g1	-0.0527322	-0.182666	0.235398	1073	------	------	------	------	------	------	------	------	------	------	------	------	------	------	------	------
TRINITY_DN79661_c1_g2	0.0731016	-0.246511	0.173409	1635	------	------	------	------	------	------	------	------	------	EHH54092.1	hypothetical protein EGM_14852, partial [Macaca fascicularis]	------	------	------	------	------
TRINITY_DN80596_c0_g1	-0.285918	-0.169337	0.455255	758	------	------	------	------	------	------	------	------	------	------	------	------	------	------	------	------
TRINITY_DN81028_c0_g1	-0.203445	-0.247834	0.451279	1794	GO:0006516;;GO:0006517;;GO:0006515;;GO:0006516;;GO:0006516;;GO:0005829;;GO:0005634;;GO:0005737;;GO:0005737;;GO:0000224;	biological_process;;biological_process;;biological_process;;biological_process;;biological_process;;cellular_component;;cellular_component;;cellular_component;;cellular_component;;molecular_function;;	BP:glycoprotein catabolic process;;BP:protein deglycosylation;;BP:misfolded or incompletely synthesized protein catabolic process;;BP:glycoprotein catabolic process;;BP:glycoprotein catabolic process;;CC:cytosol;;CC:nucleus;;CC:cytoplasm;;CC:cytoplasm;;MF:peptide-N4;;	K01456	E3.5.1.52, NGLY1, PNG1	map04141	Protein processing in endoplasmic reticulum	------	------	XP_002605291.1	hypothetical protein BRAFLDRAFT_95865 [Branchiostoma floridae]	gi|82081682|sp|Q5ZJM3.1|NGLY1_CHICK;;	RecName: Full=Peptide-;;	PF04721.14	PAW	PNGase C-terminal domain, mannose-binding module PAW
TRINITY_DN81717_c0_g2	0.0426499	-0.23349	0.19084	2554	GO:0005524;;GO:0005524;;GO:0005524;;GO:0005524;	molecular_function;;molecular_function;;molecular_function;;molecular_function;;	MF:ATP binding;;MF:ATP binding;;MF:ATP binding;;MF:ATP binding;;	------	------	------	------	------	------	XP_009165830.1	hypothetical protein T265_03153 [Opisthorchis viverrini]	gi|74727830|sp|Q86XH1.1|IQCA1_HUMAN;;	RecName: Full=IQ and AAA domain-containing protein 1;;	PF00004.26	AAA	ATPase family associated with various cellular activities
TRINITY_DN82501_c0_g1	-0.141444	-0.353303	0.494748	1140	------	------	------	------	------	------	------	------	------	ACX37437.1	vitelline envelope zona pellucida domain protein 27 [Haliotis rufescens]	------	------	PF07970.9	COPIIcoated_ERV	Endoplasmic reticulum vesicle transporter
TRINITY_DN82648_c0_g1	0.0795122	-0.301486	0.221974	2408	------	------	------	------	------	------	------	------	------	------	------	------	------	------	------	------
TRINITY_DN83287_c1_g2	0.107939	-0.507443	0.399504	1210	GO:0005525;	molecular_function;;	MF:GTP binding;;	------	------	------	------	------	------	XP_022296700.1	GTPase IMAP family member 4-like [Crassostrea virginica]	gi|38372394|sp|Q9NUV9.1|GIMA4_HUMAN;;	RecName: Full=GTPase IMAP family member 4; AltName: Full=Immunity-associated nucleotide 1 protein; Short=IAN-1; Short=hIAN1; AltName: Full=Immunity-associated protein 4;;	PF04548.13;;PF01926.20;;PF03193.13	AIG1;;MMR_HSR1;;DUF258	AIG1 family;;50S ribosome-binding GTPase;;Protein of unknown function, DUF258
TRINITY_DN83473_c6_g2	-0.229547	-0.341556	0.571103	349	------	------	------	------	------	------	------	------	------	------	------	------	------	------	------	------
TRINITY_DN84562_c0_g1	0.32929	-0.716143	0.386853	1289	------	------	------	------	------	------	------	------	------	------	------	------	------	------	------	------
TRINITY_DN85165_c0_g1	0.138348	-0.387893	0.249545	753	GO:0008289;	molecular_function;;	MF:lipid binding;;	------	------	------	------	------	------	XP_013090205.1	PREDICTED: uncharacterized protein LOC106074028 [Biomphalaria glabrata]	------	------	PF14651.3	Lipocalin_7	Lipocalin / cytosolic fatty-acid binding protein family
TRINITY_DN85357_c2_g1	-0.0440599	-0.189337	0.233397	1822	GO:0046872;;GO:0046872;;GO:0003676;;GO:0046872;	molecular_function;;molecular_function;;molecular_function;;molecular_function;;	MF:metal ion binding;;MF:metal ion binding;;MF:nucleic acid binding;;MF:metal ion binding;;	------	------	------	------	------	------	XP_009046498.1	hypothetical protein LOTGIDRAFT_230469 [Lottia gigantea]	------	------	PF00642.21;;PF12171.5	zf-CCCH;;zf-C2H2_jaz	Zinc finger C-x8-C-x5-C-x3-H type;;Zinc-finger double-stranded RNA-binding
TRINITY_DN86005_c1_g1	-0.190279	-0.155213	0.345493	559	------	------	------	------	------	------	------	------	------	------	------	------	------	------	------	------
TRINITY_DN86811_c0_g1	-0.0991898	-0.173781	0.272971	1443	------	------	------	------	------	------	------	------	------	XP_013061791.1	PREDICTED: uncharacterized protein LOC106051190 [Biomphalaria glabrata]	------	------	------	------	------
TRINITY_DN86975_c0_g1	0.0356589	-0.199351	0.163692	3366	GO:0016021;;GO:0016021;;GO:0016021;;GO:0022857;;GO:0022857;;GO:0022857;	cellular_component;;cellular_component;;cellular_component;;molecular_function;;molecular_function;;molecular_function;;	CC:integral component of membrane;;CC:integral component of membrane;;CC:integral component of membrane;;MF:transmembrane transporter activity;;MF:transmembrane transporter activity;;MF:transmembrane transporter activity;;	------	------	------	------	------	------	XP_012938836.1	PREDICTED: patched domain-containing protein 3-like [Aplysia californica]	gi|123778281|sp|Q0EEE2.1|PTHD3_MOUSE;;	RecName: Full=Patched domain-containing protein 3; AltName: Full=RND-type protein RNDEu-3;;	PF02460.15;;PF12349.5	Patched;;Sterol-sensing	Patched family;;Sterol-sensing domain of SREBP cleavage-activation
TRINITY_DN87175_c0_g2	0.0220258	-0.204262	0.182236	2797	------	------	------	------	------	------	------	------	------	PVD25279.1	hypothetical protein C0Q70_15779 [Pomacea canaliculata]	------	------	------	------	------
TRINITY_DN88333_c2_g4	-0.0877065	-0.448804	0.53651	662	GO:0007017;;GO:0005737;;GO:0005874;;GO:0005525;;GO:0003924;;GO:0005200;	biological_process;;cellular_component;;cellular_component;;molecular_function;;molecular_function;;molecular_function;;	BP:microtubule-based process;;CC:cytoplasm;;CC:microtubule;;MF:GTP binding;;MF:GTPase activity;;MF:structural constituent of cytoskeleton;;	K07375	TUBB	map04145;;map04540;;map05130	Phagosome;;Gap junction;;Pathogenic Escherichia coli infection	------	------	XP_014767952.1	PREDICTED: tubulin beta chain-like [Octopus bimaculoides]	gi|1174604|sp|P41386.1|TBB_HALDI;;	RecName: Full=Tubulin beta chain; AltName: Full=Beta-tubulin;;	PF03953.14;;PF00091.22	Tubulin_C;;Tubulin	Tubulin C-terminal domain;;Tubulin/FtsZ family, GTPase domain
TRINITY_DN88400_c1_g2	0.0747497	-0.435298	0.360549	637	------	------	------	------	------	------	------	------	------	------	------	------	------	------	------	------
TRINITY_DN88450_c0_g1	0.241285	-0.593502	0.352217	961	GO:0006260;;GO:0005760;;GO:0003677;;GO:0003887;	biological_process;;cellular_component;;molecular_function;;molecular_function;;	BP:DNA replication;;CC:gamma DNA polymerase complex;;MF:DNA binding;;MF:DNA-directed DNA polymerase activity;;	------	------	------	------	------	------	XP_009165178.1	hypothetical protein T265_02616 [Opisthorchis viverrini]	------	------	------	------	------
TRINITY_DN88509_c0_g2	-0.172467	-0.335123	0.507591	5876	GO:0016021;	cellular_component;;	CC:integral component of membrane;;	------	------	------	------	------	------	XP_009051531.1	hypothetical protein LOTGIDRAFT_228278 [Lottia gigantea]	gi|74753330|sp|Q9UHN6.1|TMEM2_HUMAN;;	RecName: Full=Transmembrane protein 2;;	PF10162.6;;PF13229.3;;PF15711.2;;PF00059.18;;PF01822.16;;PF05966.9;;PF05473.9	G8;;Beta_helix;;ILEI;;Lectin_C;;WSC;;Chordopox_A33R;;UL45	G8 domain;;Right handed beta helix region;;Interleukin-like EMT inducer;;Lectin C-type domain;;WSC domain;;Chordopoxvirus A33R protein;;UL45 protein, carbohydrate-binding C-type lectin-like
TRINITY_DN89990_c1_g1	-0.0540923	-0.223993	0.278086	2581	GO:0016020;;GO:0016020;;GO:0016020;;GO:0005044;;GO:0005044;;GO:0005044;	cellular_component;;cellular_component;;cellular_component;;molecular_function;;molecular_function;;molecular_function;;	CC:membrane;;CC:membrane;;CC:membrane;;MF:scavenger receptor activity;;MF:scavenger receptor activity;;MF:scavenger receptor activity;;	K13912	DMBT1	map04970	Salivary secretion	------	------	XP_005100727.2	PREDICTED: deleted in malignant brain tumors 1 protein-like [Aplysia californica]	gi|74750426|sp|Q86UP6.1|CUZD1_HUMAN;;	RecName: Full=CUB and zona pellucida-like domain-containing protein 1; Short=CUB and ZP domain-containing protein 1; AltName: Full=Transmembrane protein UO-44; Flags: Precursor;;	PF00100.20;;PF00530.15;;PF15494.3	Zona_pellucida;;SRCR;;SRCR_2	Zona pellucida-like domain;;Scavenger receptor cysteine-rich domain;;Scavenger receptor cysteine-rich domain
TRINITY_DN90160_c2_g1	-0.116503	-0.436539	0.553042	856	------	------	------	------	------	------	------	------	------	------	------	------	------	PF07084.9	Spot_14	Thyroid hormone-inducible hepatic protein Spot 14

## Sheet: subcluster 4
Gene_id	C12	L12	LL12	length	GO_id	GO_term	Go_description	KO_id	KO_name	Pathway_id	Pathway_definition	COG_id	COG_Functional Categories	NR_hit-name	NR_description	Swiss-Prot_hit-name	Swiss-Prot_description	Pfam_id	Domain	Domain description
TRINITY_DN107665_c0_g1	0.682497	-0.319665	-0.362832	385	GO:0006030;;GO:0005581;;GO:0005578;;GO:0008061;;GO:0005201;	biological_process;;cellular_component;;cellular_component;;molecular_function;;molecular_function;;	BP:chitin metabolic process;;CC:collagen trimer;;CC:proteinaceous extracellular matrix;;MF:chitin binding;;MF:extracellular matrix structural constituent;;	------	------	------	------	------	------	XP_021362384.1	uncharacterized protein LOC110456139 [Mizuhopecten yessoensis]	------	------	------	------	------
TRINITY_DN22020_c0_g1	0.434589	-0.0151733	-0.419416	302	GO:0016021;;GO:0016021;;GO:0016021;	cellular_component;;cellular_component;;cellular_component;;	CC:integral component of membrane;;CC:integral component of membrane;;CC:integral component of membrane;;	------	------	------	------	------	------	XP_011439962.2	PREDICTED: MAM and LDL-receptor class A domain-containing protein 2 [Crassostrea gigas]	gi|1042782324|sp|Q5VYJ5.4|MALR1_HUMAN;;	RecName: Full=MAM and LDL-receptor class A domain-containing protein 1; Flags: Precursor;;	PF00629.20	MAM	MAM domain, meprin/A5/mu
TRINITY_DN26443_c0_g1	0.593904	-0.26911	-0.324794	405	------	------	------	------	------	------	------	------	------	------	------	------	------	------	------	------
TRINITY_DN3200_c0_g1	0.435252	-0.202572	-0.23268	292	------	------	------	------	------	------	------	------	------	------	------	gi|61228252|sp|P0A669.1|MP70_MYCBO;;	RecName: Full=Immunogenic protein MPB70; Flags: Precursor >gi|614094338|sp|P9WNF4.1|MP70_MYCTO RecName: Full=Immunogenic protein MPT70; Flags: Precursor >gi|614094344|sp|P9WNF5.1|MP70_MYCTU RecName: Full=Immunogenic protein MPT70; Flags: Precursor;;	PF02469.19	Fasciclin	Fasciclin domain
TRINITY_DN37846_c0_g1	0.432538	-0.166932	-0.265606	594	------	------	------	------	------	------	------	------	------	------	------	------	------	------	------	------
TRINITY_DN39208_c0_g1	0.383752	-0.0368275	-0.346925	343	------	------	------	------	------	------	------	------	------	------	------	------	------	------	------	------
TRINITY_DN40117_c0_g1	0.442947	-0.247927	-0.195021	264	------	------	------	------	------	------	------	------	------	------	------	------	------	------	------	------
TRINITY_DN48383_c0_g1	0.595531	0.274197	-0.869728	218	------	------	------	------	------	------	------	------	------	XP_018020430.1	PREDICTED: extensin-like [Hyalella azteca]	------	------	------	------	------
TRINITY_DN51179_c1_g1	0.452805	-0.0527657	-0.40004	420	------	------	------	------	------	------	------	------	------	------	------	------	------	------	------	------
TRINITY_DN55619_c0_g1	0.511545	-0.0930673	-0.418477	1080	------	------	------	------	------	------	------	------	------	PVD33803.1	hypothetical protein C0Q70_05064 [Pomacea canaliculata]	------	------	------	------	------
TRINITY_DN55973_c0_g1	0.661724	-0.462289	-0.199435	1240	GO:0006030;;GO:0005576;;GO:0008061;	biological_process;;cellular_component;;molecular_function;;	BP:chitin metabolic process;;CC:extracellular region;;MF:chitin binding;;	------	------	------	------	------	------	EKC30897.1	Lactadherin [Crassostrea gigas]	gi|341941002|sp|P21956.3|MFGM_MOUSE;;	RecName: Full=Lactadherin; AltName: Full=MFGM; AltName: Full=Milk fat globule-EGF factor 8; Short=MFG-E8; AltName: Full=SED1; AltName: Full=Sperm surface protein SP47; Short=MP47; Flags: Precursor;;	PF00754.22;;PF01607.21	F5_F8_type_C;;CBM_14	F5/8 type C domain;;Chitin binding Peritrophin-A domain
TRINITY_DN56918_c0_g1	0.391148	-0.173841	-0.217307	532	------	------	------	------	------	------	------	------	------	------	------	------	------	------	------	------
TRINITY_DN58339_c0_g1	0.457345	-0.234701	-0.222644	2135	------	------	------	------	------	------	------	------	------	XP_022308017.1	mucin-16-like [Crassostrea virginica]	gi|81864798|sp|Q700K0.1|SSPO_RAT;;	RecName: Full=SCO-spondin; Flags: Precursor;;	PF01826.14;;PF00090.16	TIL;;TSP_1	Trypsin Inhibitor like cysteine rich domain;;Thrombospondin type 1 domain
TRINITY_DN59305_c0_g1	0.719928	-0.429426	-0.290501	579	------	------	------	------	------	------	------	------	------	XP_012941406.1	PREDICTED: ly6/PLAUR domain-containing protein 6-like, partial [Aplysia californica]	------	------	PF16975.2	UPAR_LY6_2	Ly6/PLAUR domain-containing protein 6, Lypd6
TRINITY_DN62181_c0_g1	0.767638	-0.367673	-0.399965	1074	------	------	------	------	------	------	------	------	------	XP_009052070.1	hypothetical protein LOTGIDRAFT_159528 [Lottia gigantea]	------	------	PF03067.12	LPMO_10	Lytic polysaccharide mono-oxygenase, cellulose-degrading
TRINITY_DN62235_c0_g1	0.548227	0.0153047	-0.563531	679	------	------	------	------	------	------	------	------	------	------	------	------	------	------	------	------
TRINITY_DN62978_c0_g1	0.688794	-0.348547	-0.340247	479	GO:0006030;;GO:0005576;;GO:0008061;	biological_process;;cellular_component;;molecular_function;;	BP:chitin metabolic process;;CC:extracellular region;;MF:chitin binding;;	------	------	------	------	------	------	XP_005113274.1	PREDICTED: uncharacterized protein LOC101859542 [Aplysia californica]	------	------	PF01607.21	CBM_14	Chitin binding Peritrophin-A domain
TRINITY_DN63793_c0_g1	0.577424	-0.140419	-0.437005	1165	GO:0016020;;GO:0005509;	cellular_component;;molecular_function;;	CC:membrane;;MF:calcium ion binding;;	K03899;K17253	F8;MFGE8	map04610	Complement and coagulation cascades	------	------	XP_021359385.1	uncharacterized protein LOC110454281 [Mizuhopecten yessoensis]	gi|41016967|sp|O43854.1|EDIL3_HUMAN;;	RecName: Full=EGF-like repeat and discoidin I-like domain-containing protein 3; AltName: Full=Developmentally-regulated endothelial cell locus 1 protein; AltName: Full=Integrin-binding protein DEL1; Flags: Precursor;;	PF00754.22	F5_F8_type_C	F5/8 type C domain
TRINITY_DN64194_c0_g1	0.522888	-0.168578	-0.35431	1388	GO:0016020;;GO:0005509;	cellular_component;;molecular_function;;	CC:membrane;;MF:calcium ion binding;;	K03899	F8	map04610	Complement and coagulation cascades	------	------	XP_021359385.1	uncharacterized protein LOC110454281 [Mizuhopecten yessoensis]	gi|2506228|sp|P12263.2|FA8_PIG;;	RecName: Full=Coagulation factor VIII; AltName: Full=Procoagulant component; Flags: Precursor;;	PF00754.22;;PF00008.24;;PF05345.9	F5_F8_type_C;;EGF;;He_PIG	F5/8 type C domain;;EGF-like domain;;Putative Ig domain
TRINITY_DN65886_c0_g1	0.398481	-0.0759633	-0.322518	421	GO:0005576;;GO:0005576;;GO:0005576;;GO:0030414;;GO:0030414;;GO:0030414;	cellular_component;;cellular_component;;cellular_component;;molecular_function;;molecular_function;;molecular_function;;	CC:extracellular region;;CC:extracellular region;;CC:extracellular region;;MF:peptidase inhibitor activity;;MF:peptidase inhibitor activity;;MF:peptidase inhibitor activity;;	------	------	------	------	------	------	GAV02595.1	hypothetical protein RvY_13138 [Ramazzottius varieornatus]	gi|51338704|sp|P62810.1|WFD18_MOUSE;;	RecName: Full=WAP four-disulfide core domain protein 18; AltName: Full=Extracellular peptidase inhibitor; AltName: Full=Protein WDNM1; Flags: Precursor >gi|51338705|sp|P62811.1|WFD18_BOVIN RecName: Full=WAP four-disulfide core domain protein 18; AltName: Full=Extracellular peptidase inhibitor; AltName: Full=Protein WDNM1; Flags: Precursor;;	PF00095.18	WAP	WAP-type
TRINITY_DN65964_c0_g1	0.465395	-0.151621	-0.313774	620	------	------	------	------	------	------	------	------	------	------	------	------	------	------	------	------
TRINITY_DN66117_c0_g1	0.402491	-0.175807	-0.226684	727	------	------	------	------	------	------	------	------	------	------	------	------	------	------	------	------
TRINITY_DN66195_c0_g1	0.596326	-0.428	-0.168327	1265	GO:0005576;	cellular_component;;	CC:extracellular region;;	------	------	------	------	------	------	P86728.1;;Flags: Precursor)	RecName: Full=Uncharacterized protein;;	gi|308191606|sp|P86728.1|UP5_HALAI;;	RecName: Full=Uncharacterized protein 5; Flags: Precursor [Haliotis asinina];;	PF12248.5	Methyltransf_FA	Farnesoic acid 0-methyl transferase
TRINITY_DN66468_c0_g1	0.56216	-0.36462	-0.197539	1115	------	------	------	------	------	------	------	------	------	------	------	------	------	------	------	------
TRINITY_DN70238_c1_g1	0.474684	-0.168487	-0.306197	437	GO:0005524;;GO:0005524;;GO:0005524;	molecular_function;;molecular_function;;molecular_function;;	MF:ATP binding;;MF:ATP binding;;MF:ATP binding;;	K05692	ACTB_G1	map05164;;map04390;;map04391;;map04015;;map04210;;map04810;;map04921;;map05131;;map05130;;map05132;;map04530;;map04745;;map05110;;map05205;;map04510;;map05418;;map05416;;map05414;;map05412;;map04145;;map05410;;map04919;;map04670;;map05100;;map04520;;map04611	Influenza A;;Hippo signaling pathway;;Hippo signaling pathway - fly;;Rap1 signaling pathway;;Apoptosis;;Regulation of actin cytoskeleton;;Oxytocin signaling pathway;;Shigellosis;;Pathogenic Escherichia coli infection;;Salmonella infection;;Tight junction;;Phototransduction - fly;;Vibrio cholerae infection;;Proteoglycans in cancer;;Focal adhesion;;Fluid shear stress and atherosclerosis;;Viral myoc…	------	------	OWF48762.1	Actin, nonmuscle [Mizuhopecten yessoensis]	gi|113212|sp|P10982.1|ACT1_ABSGL;;	RecName: Full=Actin-1;;	PF00022.16	Actin	Actin
TRINITY_DN70948_c2_g2	0.495142	-0.249746	-0.245396	1334	------	------	------	------	------	------	------	------	------	XP_009055802.1	hypothetical protein LOTGIDRAFT_232648 [Lottia gigantea]	------	------	PF00094.22	VWD	von Willebrand factor type D domain
TRINITY_DN71453_c1_g1	0.526795	-0.102953	-0.423843	562	------	------	------	------	------	------	------	------	------	------	------	------	------	------	------	------
TRINITY_DN73202_c0_g1	0.556603	-0.329292	-0.227312	1253	------	------	------	------	------	------	------	------	------	XP_009049276.1	hypothetical protein LOTGIDRAFT_231009 [Lottia gigantea]	------	------	------	------	------
TRINITY_DN73432_c0_g1	0.598831	-0.226521	-0.372309	1425	------	------	------	------	------	------	------	------	------	XP_021359383.1	cadherin EGF LAG seven-pass G-type receptor 2-like [Mizuhopecten yessoensis]	------	------	PF00754.22;;PF00008.24;;PF05345.9	F5_F8_type_C;;EGF;;He_PIG	F5/8 type C domain;;EGF-like domain;;Putative Ig domain
TRINITY_DN73575_c0_g1	0.44128	-0.198619	-0.242661	2479	GO:0008242;;GO:0008242;	molecular_function;;molecular_function;;	MF:omega peptidase activity;;MF:omega peptidase activity;;	------	------	------	------	------	------	XP_009065235.1	hypothetical protein LOTGIDRAFT_229608 [Lottia gigantea]	------	------	------	------	------
TRINITY_DN74103_c0_g2	0.463492	-0.250718	-0.212774	2441	------	------	------	K17253;K06560	MRC, CD206, CD280;MFGE8	map05152;;map04145	Tuberculosis;;Phagosome	------	------	XP_022288411.1	uncharacterized protein LOC111100628 isoform X3 [Crassostrea virginica]	gi|82073021|sp|Q58L91.1|FA5V_OXYSU;;	RecName: Full=Venom prothrombin activator oscutarin-C non-catalytic subunit; Short=vPA; AltName: Full=Venom coagulation factor Va-like protein; Contains: RecName: Full=Oscutarin-C non-catalytic subunit heavy chain; Contains: RecName: Full=Oscutarin-C non-catalytic subunit light chain; Flags: Precursor;;	PF00754.22	F5_F8_type_C	F5/8 type C domain
TRINITY_DN74214_c0_g1	0.714175	-0.239649	-0.474526	1709	GO:0016020;;GO:0005509;	cellular_component;;molecular_function;;	CC:membrane;;MF:calcium ion binding;;	------	------	------	------	------	------	XP_021359382.1	lactadherin-like [Mizuhopecten yessoensis]	------	------	PF05345.9	He_PIG	Putative Ig domain
TRINITY_DN74214_c0_g2	0.567215	-0.110025	-0.457191	1631	GO:0005509;	molecular_function;;	MF:calcium ion binding;;	K17253;K03902	F5;MFGE8	map04610	Complement and coagulation cascades	------	------	XP_021359382.1	lactadherin-like [Mizuhopecten yessoensis]	gi|57013812|sp|Q91ZV2.1|DCBD2_RAT;;	RecName: Full=Discoidin, CUB and LCCL domain-containing protein 2; AltName: Full=Endothelial and smooth muscle cell-derived neuropilin-like protein; Flags: Precursor;;	PF00754.22	F5_F8_type_C	F5/8 type C domain
TRINITY_DN74361_c3_g1	0.447071	-0.211369	-0.235702	1239	------	------	------	------	------	------	------	------	------	------	------	------	------	------	------	------
TRINITY_DN75001_c0_g2	0.551901	-0.330598	-0.221303	1338	------	------	------	------	------	------	------	------	------	------	------	------	------	------	------	------
TRINITY_DN75162_c0_g1	0.421232	-0.108266	-0.312967	937	------	------	------	------	------	------	------	------	------	------	------	------	------	------	------	------
TRINITY_DN75265_c6_g1	0.582261	-0.00946893	-0.572792	580	------	------	------	------	------	------	------	------	------	------	------	------	------	------	------	------
TRINITY_DN75743_c0_g1	0.643329	0.195417	-0.838746	1734	------	------	------	------	------	------	------	------	------	PVD19043.1	hypothetical protein C0Q70_21602 [Pomacea canaliculata]	gi|13634059|sp|P90893.2|YM9I_CAEEL;;	RecName: Full=Putative serine protease F56F10.1; Flags: Precursor;;	PF05577.9;;PF00561.17	Peptidase_S28;;Abhydrolase_1	Serine carboxypeptidase S28;;alpha/beta hydrolase fold
TRINITY_DN76157_c0_g1	0.439114	-0.150441	-0.288672	2154	------	------	------	------	------	------	------	------	------	------	------	------	------	------	------	------
TRINITY_DN76684_c0_g2	0.450196	-0.204164	-0.246032	808	------	------	------	------	------	------	------	------	------	------	------	------	------	------	------	------
TRINITY_DN76703_c3_g1	0.425445	-0.15226	-0.273185	651	------	------	------	------	------	------	------	------	------	------	------	------	------	------	------	------
TRINITY_DN77134_c0_g1	0.468818	-0.100451	-0.368368	519	------	------	------	------	------	------	------	------	------	------	------	------	------	PF02469.19	Fasciclin	Fasciclin domain
TRINITY_DN77134_c0_g2	0.490769	-0.254394	-0.236375	602	------	------	------	------	------	------	------	------	------	XP_011438412.2	PREDICTED: transforming growth factor-beta-induced protein ig-h3 [Crassostrea gigas]	------	------	PF02469.19	Fasciclin	Fasciclin domain
TRINITY_DN77743_c0_g1	0.576622	-0.2232	-0.353422	2678	GO:0005509;	molecular_function;;	MF:calcium ion binding;;	K02599	NOTCH1	map05206;;map04919;;map04658;;map04330;;map01522;;map05224;;map04320;;map05020	MicroRNAs in cancer;;Thyroid hormone signaling pathway;;Th1 and Th2 cell differentiation;;Notch signaling pathway;;Endocrine resistance;;Breast cancer;;Dorso-ventral axis formation;;Prion diseases	------	------	XP_012940484.1	PREDICTED: neurogenic locus notch homolog protein 2-like [Aplysia californica]	------	------	PF07974.10;;PF12661.4;;PF00008.24	EGF_2;;hEGF;;EGF	EGF-like domain;;Human growth factor-like EGF;;EGF-like domain
TRINITY_DN78978_c0_g1	0.846321	-0.327535	-0.518786	1263	------	------	------	------	------	------	------	------	------	------	------	------	------	------	------	------
TRINITY_DN79334_c3_g3	0.415675	-0.082396	-0.333279	2339	GO:0055085;;GO:0055085;;GO:0016021;;GO:0016021;	biological_process;;biological_process;;cellular_component;;cellular_component;;	BP:transmembrane transport;;BP:transmembrane transport;;CC:integral component of membrane;;CC:integral component of membrane;;	K08186;K08181	SLC16A9;SLC16A4	------	------	------	------	XP_022342127.1	monocarboxylate transporter 4-like [Crassostrea virginica]	gi|81885900|sp|Q7TM99.1|MOT9_MOUSE;;	RecName: Full=Monocarboxylate transporter 9; Short=MCT 9; AltName: Full=Solute carrier family 16 member 9;;	PF07690.13	MFS_1	Major Facilitator Superfamily
TRINITY_DN80310_c0_g1	0.370018	-0.148007	-0.222011	1428	------	------	------	------	------	------	------	------	------	------	------	------	------	------	------	------
TRINITY_DN81066_c1_g1	0.472998	-0.130455	-0.342543	490	------	------	------	------	------	------	------	------	------	------	------	------	------	------	------	------
TRINITY_DN81504_c3_g1	0.626221	-0.116018	-0.510202	1252	GO:0007155;;GO:0008283;;GO:0007155;;GO:0008283;;GO:0005518;;GO:0050840;;GO:0005178;;GO:0005518;;GO:0050840;;GO:0005178;	biological_process;;biological_process;;biological_process;;biological_process;;molecular_function;;molecular_function;;molecular_function;;molecular_function;;molecular_function;;molecular_function;;	BP:cell adhesion;;BP:cell proliferation;;BP:cell adhesion;;BP:cell proliferation;;MF:collagen binding;;MF:extracellular matrix binding;;MF:integrin binding;;MF:collagen binding;;MF:extracellular matrix binding;;MF:integrin binding;;	K19519	TGFBI, BIGH3	------	------	------	------	XP_017691575.1	PREDICTED: LOW QUALITY PROTEIN: transforming growth factor-beta-induced protein ig-h3 [Lepidothrix coronata]	gi|6919844|sp|O11780.1|BGH3_PIG;;	RecName: Full=Transforming growth factor-beta-induced protein ig-h3; Short=Beta ig-h3; AltName: Full=Kerato-epithelin; AltName: Full=RGD-containing collagen-associated protein; Short=RGD-CAP; Flags: Precursor;;	PF02469.19	Fasciclin	Fasciclin domain
TRINITY_DN83138_c0_g2	0.590567	-0.388353	-0.202214	2355	GO:0006564;;GO:0006564;;GO:0004648;;GO:0004648;	biological_process;;biological_process;;molecular_function;;molecular_function;;	BP:L-serine biosynthetic process;;BP:L-serine biosynthetic process;;MF:O-phospho-L-serin;;MF:O-phospho-L-serin;;	K00831	serC, PSAT1	map00750;;map00260	Vitamin B6 metabolism;;Glycine, serine and threonine metabolism	COG1932	E:Amino acid transport and metabolism	ABO26670.1	phosphoserine aminotransferase 1 isoform 1 [Haliotis discus discus]	gi|20141815|sp|Q9Y617.2|SERC_HUMAN;;	RecName: Full=Phosphoserine aminotransferase; AltName: Full=Phosphohydroxythreonine aminotransferase; Short=PSAT;;	PF00266.16	Aminotran_5	Aminotransferase class-V
TRINITY_DN83462_c2_g2	0.460441	-0.189836	-0.270605	779	GO:0007156;;GO:0016021;;GO:0005886;;GO:0005509;	biological_process;;cellular_component;;cellular_component;;molecular_function;;	BP:homophilic cell adhesion via plasma membrane adhesion molecules;;CC:integral component of membrane;;CC:plasma membrane;;MF:calcium ion binding;;	K06813;K16507;K16506	CDH23;DCHS1_2, PCDH16_23;FAT1_2_3	map04392;;map04391	Hippo signaling pathway -multiple species;;Hippo signaling pathway - fly	------	------	XP_021356991.1	cadherin-23-like [Mizuhopecten yessoensis]	gi|408359994|sp|Q9H251.2|CAD23_HUMAN;;	RecName: Full=Cadherin-23; AltName: Full=Otocadherin; Flags: Precursor;;	PF00028.14	Cadherin	Cadherin domain
TRINITY_DN83934_c2_g2	0.801953	0.176364	-0.978317	611	------	------	------	------	------	------	------	------	------	------	------	------	------	------	------	------
TRINITY_DN84087_c1_g3	0.46032	-0.109004	-0.351315	1189	GO:0008234;;GO:0008234;;GO:0008234;	molecular_function;;molecular_function;;molecular_function;;	MF:cysteine-type peptidase activity;;MF:cysteine-type peptidase activity;;MF:cysteine-type peptidase activity;;	K01365	CTSL	map05205;;map05323;;map04142;;map05418;;map04145;;map04210;;map04612;;map04140	Proteoglycans in cancer;;Rheumatoid arthritis;;Lysosome;;Fluid shear stress and atherosclerosis;;Phagosome;;Apoptosis;;Antigen processing and presentation;;Autophagy - animal	------	------	XP_022306664.1	cathepsin L1-like [Crassostrea virginica]	gi|12644075|sp|O60911.2|CATL2_HUMAN;;	RecName: Full=Cathepsin L2; AltName: Full=Cathepsin U; AltName: Full=Cathepsin V; Flags: Precursor;;	PF00112.20;;PF08246.9;;PF03051.12	Peptidase_C1;;Inhibitor_I29;;Peptidase_C1_2	Papain family cysteine protease;;Cathepsin propeptide inhibitor domain;;Peptidase C1-like family
TRINITY_DN84749_c3_g1	0.456403	-0.20246	-0.253943	469	------	------	------	------	------	------	------	------	------	------	------	------	------	------	------	------
TRINITY_DN84909_c3_g1	0.484024	-0.231394	-0.25263	518	------	------	------	------	------	------	------	------	------	------	------	------	------	------	------	------
TRINITY_DN86108_c1_g2	0.449049	-0.121315	-0.327734	772	------	------	------	------	------	------	------	------	------	------	------	------	------	------	------	------
TRINITY_DN86783_c0_g1	0.485078	-0.0166057	-0.468472	522	------	------	------	------	------	------	------	------	------	XP_005113274.1	PREDICTED: uncharacterized protein LOC101859542 [Aplysia californica]	------	------	------	------	------
TRINITY_DN87306_c0_g1	0.56925	-0.049863	-0.519387	446	------	------	------	------	------	------	------	------	------	------	------	------	------	------	------	------
TRINITY_DN88031_c0_g1	0.647401	-0.217737	-0.429664	6823	GO:0005581;	cellular_component;;	CC:collagen trimer;;	K06238	COL6A	map04974;;map04510;;map04151;;map04512	Protein digestion and absorption;;Focal adhesion;;PI3K-Akt signaling pathway;;ECM-receptor interaction	------	------	XP_022338555.1	LOW QUALITY PROTEIN: uncharacterized protein LOC111134058 [Crassostrea virginica]	gi|189082905|sp|A2AX52.2|CO6A4_MOUSE;;	RecName: Full=Collagen alpha-;;	PF00092.25;;PF13519.3;;PF13768.3;;PF00090.16;;PF01549.21	VWA;;VWA_2;;VWA_3;;TSP_1;;ShK	von Willebrand factor type A domain;;von Willebrand factor type A domain;;von Willebrand factor type A domain;;Thrombospondin type 1 domain;;ShK domain-like
TRINITY_DN88101_c0_g1	0.522084	-0.36228	-0.159804	264	------	------	------	------	------	------	------	------	------	------	------	------	------	------	------	------
TRINITY_DN88574_c1_g2	0.381491	-0.133545	-0.247946	791	GO:0005524;	molecular_function;;	MF:ATP binding;;	K05692	ACTB_G1	map05164;;map04390;;map04391;;map04015;;map04210;;map04810;;map04921;;map05131;;map05130;;map05132;;map04530;;map04745;;map05110;;map05205;;map04510;;map05418;;map05416;;map05414;;map05412;;map04145;;map05410;;map04919;;map04670;;map05100;;map04520;;map04611	Influenza A;;Hippo signaling pathway;;Hippo signaling pathway - fly;;Rap1 signaling pathway;;Apoptosis;;Regulation of actin cytoskeleton;;Oxytocin signaling pathway;;Shigellosis;;Pathogenic Escherichia coli infection;;Salmonella infection;;Tight junction;;Phototransduction - fly;;Vibrio cholerae infection;;Proteoglycans in cancer;;Focal adhesion;;Fluid shear stress and atherosclerosis;;Viral myoc…	------	------	ABU41089.1	actin [Lepeophtheirus salmonis]	gi|113288|sp|P10994.1|ACTS_PLEWA;;	RecName: Full=Actin, alpha skeletal muscle;;	PF00022.16	Actin	Actin
TRINITY_DN89059_c0_g2	0.565499	-0.251582	-0.313916	801	------	------	------	------	------	------	------	------	------	XP_019921240.1	PREDICTED: SCO-spondin [Crassostrea gigas]	------	------	------	------	------
TRINITY_DN89323_c0_g2	0.446094	-0.256993	-0.189101	2700	GO:0016021;;GO:0016021;;GO:0016021;;GO:0005509;;GO:0005509;;GO:0005509;	cellular_component;;cellular_component;;cellular_component;;molecular_function;;molecular_function;;molecular_function;;	CC:integral component of membrane;;CC:integral component of membrane;;CC:integral component of membrane;;MF:calcium ion binding;;MF:calcium ion binding;;MF:calcium ion binding;;	------	------	------	------	------	------	XP_013079269.1	PREDICTED: uncharacterized protein LOC106065054 [Biomphalaria glabrata]	------	------	PF00100.20	Zona_pellucida	Zona pellucida-like domain
TRINITY_DN89323_c0_g3	0.41637	-0.207381	-0.208989	1415	------	------	------	K06560;K17513	CLEC17A;MRC, CD206, CD280	map05152;;map04145	Tuberculosis;;Phagosome	------	------	XP_009063115.1	hypothetical protein LOTGIDRAFT_235529 [Lottia gigantea]	gi|46395930|sp|Q91ZW9.1|C209C_MOUSE;;	RecName: Full=CD209 antigen-like protein C; AltName: Full=DC-SIGN-related protein 2; Short=DC-SIGNR2; AltName: CD_antigen=CD209;;	PF00059.18;;PF05473.9	Lectin_C;;UL45	Lectin C-type domain;;UL45 protein, carbohydrate-binding C-type lectin-like
TRINITY_DN89936_c3_g2	0.827798	-0.310966	-0.516831	1052	------	------	------	------	------	------	------	------	------	------	------	------	------	------	------	------
TRINITY_DN90002_c0_g1	0.469662	-0.312588	-0.157074	247	------	------	------	------	------	------	------	------	------	------	------	------	------	------	------	------
TRINITY_DN90219_c2_g1	0.506262	-0.17289	-0.333373	9775	GO:0006351;;GO:0006351;;GO:0004197;;GO:0003723;;GO:0003968;;GO:0003723;;GO:0003968;	biological_process;;biological_process;;molecular_function;;molecular_function;;molecular_function;;molecular_function;;molecular_function;;	BP:transcription, DNA-templated;;BP:transcription, DNA-templated;;MF:cysteine-type endopeptidase activity;;MF:RNA binding;;MF:RNA-directed RNA polymerase activity;;MF:RNA binding;;MF:RNA-directed RNA polymerase activity;;	------	------	------	------	------	------	AKC57285.1	polyprotein, partial [Bemisia tabaci]	gi|81968429|sp|Q9DSN9.1|POLN_ABPVR;;	RecName: Full=Replicase polyprotein;;	PF00680.17;;PF00910.19;;PF00073.17;;PF00548.17	RdRP_1;;RNA_helicase;;Rhv;;Peptidase_C3	RNA dependent RNA polymerase;;RNA helicase;;picornavirus capsid protein;;3C cysteine protease

## Sheet: subcluster 5
Gene_id	C12	L12	LL12	length	GO_id	GO_term	Go_description	KO_id	KO_name	Pathway_id	Pathway_definition	COG_id	COG_Functional Categories	NR_hit-name	NR_description	Swiss-Prot_hit-name	Swiss-Prot_description	Pfam_id	Domain	Domain description
TRINITY_DN47829_c0_g1	-0.57417	0.174478	0.399692	513	------	------	------	------	------	------	------	------	------	------	------	------	------	------	------	------
TRINITY_DN52115_c0_g1	-0.605698	0.29651	0.309188	264	GO:0006004;;GO:0005975;;GO:0004560;;GO:0004560;	biological_process;;biological_process;;molecular_function;;molecular_function;;	BP:fucose metabolic process;;BP:carbohydrate metabolic process;;MF:alpha-L-fucosidase activity;;MF:alpha-L-fucosidase activity;;	K01206	FUCA	map00511	Other glycan degradation	------	------	XP_018566616.1	alpha-L-fucosidase [Anoplophora glabripennis]	gi|327488246|sp|C3YWU0.2|FUCO_BRAFL;;	RecName: Full=Alpha-L-fucosidase; AltName: Full=Alpha-L-fucoside fucohydrolase; Flags: Precursor;;	PF01120.14	Alpha_L_fucos	Alpha-L-fucosidase
TRINITY_DN57589_c0_g1	-0.765588	0.831117	-0.0655287	360	------	------	------	------	------	------	------	------	------	------	------	------	------	------	------	------
TRINITY_DN59009_c0_g1	-0.974035	0.402812	0.571223	924	------	------	------	------	------	------	------	------	------	------	------	------	------	------	------	------
TRINITY_DN63505_c0_g1	-0.908502	0.391014	0.517488	372	------	------	------	------	------	------	------	------	------	------	------	------	------	------	------	------
TRINITY_DN67489_c0_g1	-1.43456	0.661911	0.772654	843	------	------	------	------	------	------	------	------	------	------	------	------	------	------	------	------
TRINITY_DN72272_c0_g1	-0.894309	0.447431	0.446878	963	------	------	------	------	------	------	------	------	------	------	------	------	------	------	------	------
TRINITY_DN74027_c0_g1	-0.689713	0.274413	0.415301	1506	------	------	------	------	------	------	------	------	------	ABY87415.1	unknown protein 24, partial [Haliotis diversicolor]	------	------	------	------	------
TRINITY_DN75911_c0_g1	-0.683604	0.20382	0.479784	1233	GO:0016021;	cellular_component;;	CC:integral component of membrane;;	------	------	------	------	------	------	XP_009066030.1	hypothetical protein LOTGIDRAFT_169491 [Lottia gigantea]	------	------	PF05050.9	Methyltransf_21	Methyltransferase FkbM domain
TRINITY_DN76477_c0_g1	-0.634	0.203407	0.430594	1710	GO:0007156;;GO:0016021;;GO:0005634;;GO:0005509;;GO:0043565;	biological_process;;cellular_component;;cellular_component;;molecular_function;;molecular_function;;	BP:homophilic cell adhesion via plasma membrane adhesion molecules;;CC:integral component of membrane;;CC:nucleus;;MF:calcium ion binding;;MF:sequence-specific DNA binding;;	------	------	------	------	------	------	ABY87378.1	predicted protein 2 [Haliotis diversicolor]	------	------	PF02198.13	SAM_PNT	Sterile alpha motif
TRINITY_DN78420_c0_g3	-0.663467	0.26434	0.399127	294	GO:0006004;;GO:0006004;;GO:0006004;;GO:0016021;;GO:0016021;;GO:0004560;;GO:0004560;;GO:0004560;	biological_process;;biological_process;;biological_process;;cellular_component;;cellular_component;;molecular_function;;molecular_function;;molecular_function;;	BP:fucose metabolic process;;BP:fucose metabolic process;;BP:fucose metabolic process;;CC:integral component of membrane;;CC:integral component of membrane;;MF:alpha-L-fucosidase activity;;MF:alpha-L-fucosidase activity;;MF:alpha-L-fucosidase activity;;	K01206	FUCA	map00511	Other glycan degradation	------	------	XP_022300022.1	alpha-L-fucosidase-like isoform X1 [Crassostrea virginica]	gi|327488246|sp|C3YWU0.2|FUCO_BRAFL;;	RecName: Full=Alpha-L-fucosidase; AltName: Full=Alpha-L-fucoside fucohydrolase; Flags: Precursor;;	PF01120.14	Alpha_L_fucos	Alpha-L-fucosidase
TRINITY_DN85305_c2_g3	-1.24438	0.831705	0.412676	296	------	------	------	------	------	------	------	------	------	------	------	------	------	------	------	------
TRINITY_DN85425_c6_g1	-2.0957	1.03049	1.06521	694	------	------	------	------	------	------	------	------	------	------	------	------	------	------	------	------
TRINITY_DN86607_c3_g1	-0.638494	0.194829	0.443665	365	------	------	------	------	------	------	------	------	------	------	------	------	------	------	------	------
TRINITY_DN89946_c4_g4	-0.764295	0.285595	0.478699	238	GO:0006004;;GO:0004560;	biological_process;;molecular_function;;	BP:fucose metabolic process;;MF:alpha-L-fucosidase activity;;	K01206	FUCA	map00511	Other glycan degradation	------	------	XP_020615967.1	alpha-L-fucosidase-like isoform X1 [Orbicella faveolata]	gi|327488246|sp|C3YWU0.2|FUCO_BRAFL;;	RecName: Full=Alpha-L-fucosidase; AltName: Full=Alpha-L-fucoside fucohydrolase; Flags: Precursor;;	PF01120.14	Alpha_L_fucos	Alpha-L-fucosidase

## Sheet: subcluster 6
Gene_id	C12	L12	LL12	length	GO_id	GO_term	Go_description	KO_id	KO_name	Pathway_id	Pathway_definition	COG_id	COG_Functional Categories	NR_hit-name	NR_description	Swiss-Prot_hit-name	Swiss-Prot_description	Pfam_id	Domain	Domain description
TRINITY_DN104426_c0_g1	0.415401	-0.348906	-0.0664952	561	------	------	------	------	------	------	------	------	------	------	------	------	------	------	------	------
TRINITY_DN15975_c0_g1	0.479182	-0.426708	-0.0524744	229	GO:0008234;;GO:0008234;;GO:0008234;	molecular_function;;molecular_function;;molecular_function;;	MF:cysteine-type peptidase activity;;MF:cysteine-type peptidase activity;;MF:cysteine-type peptidase activity;;	K01365	CTSL	map05205;;map05323;;map04142;;map05418;;map04145;;map04210;;map04612;;map04140	Proteoglycans in cancer;;Rheumatoid arthritis;;Lysosome;;Fluid shear stress and atherosclerosis;;Phagosome;;Apoptosis;;Antigen processing and presentation;;Autophagy - animal	------	------	XP_014770628.1	PREDICTED: cathepsin L1-like [Octopus bimaculoides]	gi|22653679|sp|Q26636.1|CATL_SARPE;;	RecName: Full=Cathepsin L; Contains: RecName: Full=Cathepsin L heavy chain; Contains: RecName: Full=Cathepsin L light chain; Flags: Precursor;;	------	------	------
TRINITY_DN22083_c0_g1	0.292426	-0.243646	-0.0487803	857	------	------	------	------	------	------	------	------	------	------	------	------	------	PF10473.6;;PF05377.8;;PF15035.3;;PF04012.9;;PF01920.17;;PF07888.8	CENP-F_leu_zip;;FlaC_arch;;Rootletin;;PspA_IM30;;Prefoldin_2;;CALCOCO1	Leucine-rich repeats of kinetochore protein Cenp-F/LEK1;;Flagella accessory protein C;;Ciliary rootlet component, centrosome cohesion;;PspA/IM30 family;;Prefoldin subunit;;Calcium binding and coiled-coil domain
TRINITY_DN22103_c0_g1	0.405017	-0.395402	-0.00961474	859	GO:0016021;;GO:0016021;	cellular_component;;cellular_component;;	CC:integral component of membrane;;CC:integral component of membrane;;	------	------	------	------	------	------	OWF48074.1	Delta-like protein 1 [Mizuhopecten yessoensis]	------	------	------	------	------
TRINITY_DN23065_c0_g1	0.164299	-0.272175	0.107876	1686	------	------	------	------	------	------	------	------	------	------	------	------	------	------	------	------
TRINITY_DN23556_c0_g1	0.204287	-0.193413	-0.0108743	233	------	------	------	------	------	------	------	------	------	------	------	------	------	PF07127.8	Nodulin_late	Late nodulin protein
TRINITY_DN25274_c0_g1	0.193731	-0.245735	0.0520039	1343	------	------	------	------	------	------	------	------	------	AKS48185.1	LKD-rich protein-1 [Mytilus galloprovincialis]	------	------	------	------	------
TRINITY_DN29540_c0_g1	0.429835	-0.36669	-0.0631449	352	GO:0016021;;GO:0016021;;GO:0005319;	cellular_component;;cellular_component;;molecular_function;;	CC:integral component of membrane;;CC:integral component of membrane;;MF:lipid transporter activity;;	------	------	------	------	------	------	XP_013386110.1	uncharacterized protein LOC106155695 [Lingula anatina]	------	------	------	------	------
TRINITY_DN30785_c0_g1	0.561506	-0.468095	-0.0934118	627	------	------	------	------	------	------	------	------	------	------	------	------	------	------	------	------
TRINITY_DN35301_c0_g1	0.44523	-0.408688	-0.0365421	738	------	------	------	------	------	------	------	------	------	------	------	------	------	PF02822.11	Antistasin	Antistasin family
TRINITY_DN37041_c0_g1	0.30221	-0.439424	0.137214	534	GO:0016813;;GO:0046872;;GO:0016813;;GO:0046872;;GO:0016813;;GO:0046872;;GO:0016813;;GO:0046872;	molecular_function;;molecular_function;;molecular_function;;molecular_function;;molecular_function;;molecular_function;;molecular_function;;molecular_function;;	MF:hydrolase activity, acting on carbon-nitroge;;MF:metal ion binding;;MF:hydrolase activity, acting on carbon-nitroge;;MF:metal ion binding;;MF:hydrolase activity, acting on carbon-nitroge;;MF:metal ion binding;;MF:hydrolase activity, acting on carbon-nitroge;;MF:metal ion binding;;	K12255;K01480	speB;gbuA	map00330	Arginine and proline metabolism	------	------	ELT97212.1	hypothetical protein CAPTEDRAFT_153964 [Capitella teleta]	gi|81541420|sp|Q9I3S3.1|GBUA_PSEAE;;	RecName: Full=Guanidinobutyrase;;	------	------	------
TRINITY_DN45076_c0_g1	0.229471	-0.252606	0.0231357	1338	GO:0007267;	biological_process;;	BP:cell-cell signaling;;	------	------	------	------	------	------	XP_011443440.1	PREDICTED: uncharacterized protein LOC105339560 [Crassostrea gigas]	------	------	PF01085.15	HH_signal	Hedgehog amino-terminal signalling domain
TRINITY_DN45470_c0_g1	0.262952	-0.21037	-0.0525823	514	------	------	------	------	------	------	------	------	------	XP_009051243.1	hypothetical protein LOTGIDRAFT_239117 [Lottia gigantea]	------	------	------	------	------
TRINITY_DN45710_c0_g1	0.402219	-0.382753	-0.0194659	462	GO:0016021;;GO:0005509;	cellular_component;;molecular_function;;	CC:integral component of membrane;;MF:calcium ion binding;;	------	------	------	------	------	------	XP_011443438.1	PREDICTED: uncharacterized protein LOC105339559 [Crassostrea gigas]	------	------	------	------	------
TRINITY_DN48217_c0_g1	0.226786	-0.161521	-0.0652656	321	------	------	------	------	------	------	------	------	------	------	------	------	------	------	------	------
TRINITY_DN48412_c0_g1	0.204739	-0.187619	-0.0171196	294	GO:0050790;;GO:0050790;;GO:0004197;;GO:0004197;	biological_process;;biological_process;;molecular_function;;molecular_function;;	BP:regulation of catalytic activity;;BP:regulation of catalytic activity;;MF:cysteine-type endopeptidase activity;;MF:cysteine-type endopeptidase activity;;	------	------	------	------	------	------	AGK85259.1	cathepsin B [Haliotis discus hannai]	------	------	PF08127.10	Propeptide_C1	Peptidase family C1 propeptide
TRINITY_DN48523_c0_g1	0.426229	-0.345753	-0.0804757	206	------	------	------	------	------	------	------	------	------	------	------	------	------	------	------	------
TRINITY_DN49320_c0_g1	0.621549	-0.591729	-0.0298198	998	GO:0008234;;GO:0008234;;GO:0008234;;GO:0008234;	molecular_function;;molecular_function;;molecular_function;;molecular_function;;	MF:cysteine-type peptidase activity;;MF:cysteine-type peptidase activity;;MF:cysteine-type peptidase activity;;MF:cysteine-type peptidase activity;;	K01365	CTSL	map05205;;map05323;;map04142;;map05418;;map04145;;map04210;;map04612;;map04140	Proteoglycans in cancer;;Rheumatoid arthritis;;Lysosome;;Fluid shear stress and atherosclerosis;;Phagosome;;Apoptosis;;Antigen processing and presentation;;Autophagy - animal	------	------	AHW80377.1	cathepsin L protease [Cerebratulus lacteus]	gi|118572624|sp|Q95029.2|CATL_DROME;;	RecName: Full=Cathepsin L; AltName: Full=Cysteine proteinase 1; Contains: RecName: Full=Cathepsin L heavy chain; Contains: RecName: Full=Cathepsin L light chain; Flags: Precursor;;	PF00112.20;;PF08246.9;;PF03051.12	Peptidase_C1;;Inhibitor_I29;;Peptidase_C1_2	Papain family cysteine protease;;Cathepsin propeptide inhibitor domain;;Peptidase C1-like family
TRINITY_DN51901_c0_g1	0.386113	-0.222611	-0.163502	619	------	------	------	------	------	------	------	------	------	------	------	------	------	------	------	------
TRINITY_DN52570_c0_g1	0.284412	-0.143275	-0.141138	450	------	------	------	------	------	------	------	------	------	------	------	------	------	------	------	------
TRINITY_DN53660_c0_g1	0.246543	-0.218205	-0.0283382	1031	------	------	------	------	------	------	------	------	------	XP_011450419.1	PREDICTED: calponin-2 isoform X3 [Crassostrea gigas]	gi|6226844|sp|Q99439.4|CNN2_HUMAN;;	RecName: Full=Calponin-2; AltName: Full=Calponin H2, smooth muscle; AltName: Full=Neutral calponin >gi|75055290|sp|Q5RFN6.3|CNN2_PONAB RecName: Full=Calponin-2; AltName: Full=Calponin H2, smooth muscle; AltName: Full=Neutral calponin;;	PF00402.15;;PF00307.28	Calponin;;CH	Calponin family repeat;;Calponin homology
TRINITY_DN53921_c0_g1	0.37521	-0.378367	0.00315703	435	------	------	------	------	------	------	------	------	------	------	------	------	------	------	------	------
TRINITY_DN54136_c0_g1	0.381776	-0.407748	0.0259724	437	GO:0001558;;GO:0005576;;GO:0005520;	biological_process;;cellular_component;;molecular_function;;	BP:regulation of cell growth;;CC:extracellular region;;MF:insulin-like growth factor binding;;	------	------	------	------	------	------	CCJ09596.1	Perlustrin [Patella vulgata]	------	------	PF00219.15	IGFBP	Insulin-like growth factor binding protein
TRINITY_DN54230_c0_g1	0.265897	-0.14571	-0.120187	341	------	------	------	------	------	------	------	------	------	XP_022327064.1	uncharacterized protein LOC111126603 [Crassostrea virginica]	------	------	------	------	------
TRINITY_DN54619_c0_g1	0.355924	-0.223732	-0.132192	865	------	------	------	------	------	------	------	------	------	------	------	------	------	------	------	------
TRINITY_DN55085_c0_g1	0.391877	-0.397062	0.00518429	465	------	------	------	------	------	------	------	------	------	------	------	------	------	------	------	------
TRINITY_DN55320_c0_g1	0.230651	-0.200276	-0.0303742	954	------	------	------	------	------	------	------	------	------	------	------	------	------	------	------	------
TRINITY_DN56233_c0_g1	0.261742	-0.304406	0.0426638	387	------	------	------	------	------	------	------	------	------	------	------	------	------	------	------	------
TRINITY_DN57016_c0_g1	0.399225	-0.351354	-0.0478713	928	GO:0016021;;GO:0016021;;GO:0005319;	cellular_component;;cellular_component;;molecular_function;;	CC:integral component of membrane;;CC:integral component of membrane;;MF:lipid transporter activity;;	------	------	------	------	------	------	XP_014782663.1	PREDICTED: uncharacterized protein LOC106878080 [Octopus bimaculoides]	------	------	------	------	------
TRINITY_DN57054_c0_g1	0.195996	-0.18598	-0.0100158	378	------	------	------	------	------	------	------	------	------	XP_013064371.1	PREDICTED: multiple epidermal growth factor-like domains protein 11, partial [Biomphalaria glabrata]	gi|311033530|sp|Q14162.3|SREC_HUMAN;;	RecName: Full=Scavenger receptor class F member 1; AltName: Full=Acetyl LDL receptor; AltName: Full=Scavenger receptor expressed by endothelial cells 1; Short=SREC-I; Flags: Precursor;;	------	------	------
TRINITY_DN57921_c0_g1	0.332727	-0.363791	0.0310637	897	------	------	------	------	------	------	------	------	------	------	------	------	------	------	------	------
TRINITY_DN57972_c0_g1	0.177608	-0.223222	0.0456142	1139	------	------	------	------	------	------	------	------	------	------	------	------	------	------	------	------
TRINITY_DN57973_c0_g1	0.266284	-0.182993	-0.0832903	801	------	------	------	------	------	------	------	------	------	KXJ17590.1	Short-chain collagen C4 [Exaiptasia pallida]	------	------	------	------	------
TRINITY_DN58456_c0_g1	0.331134	-0.343115	0.0119811	570	------	------	------	------	------	------	------	------	------	XP_019921408.1	PREDICTED: uncharacterized protein LOC105325083 [Crassostrea gigas]	------	------	------	------	------
TRINITY_DN59217_c0_g3	0.242851	-0.222977	-0.0198743	537	GO:0008152;;GO:0008152;;GO:0003824;;GO:0003824;	biological_process;;biological_process;;molecular_function;;molecular_function;;	BP:metabolic process;;BP:metabolic process;;MF:catalytic activity;;MF:catalytic activity;;	K18398	ENPP5	------	------	------	------	XP_009052435.1	hypothetical protein LOTGIDRAFT_214482 [Lottia gigantea]	gi|23503088|sp|P22413.2|ENPP1_HUMAN;;	RecName: Full=Ectonucleotide pyrophosphatase/phosphodiesterase family member 1; Short=E-NPP 1; AltName: Full=Membrane component chromosome 6 surface marker 1; AltName: Full=Phosphodiesterase I/nucleotide pyrophosphatase 1; AltName: Full=Plasma-cell membrane glycoprotein PC-1; Includes: RecName: Full=Alkaline phosphodiesterase I; Includes: RecName: Full=Nucleotide pyrophosphatase; Short=NPPase;;	PF01663.19	Phosphodiest	Type I phosphodiesterase / nucleotide pyrophosphatase
TRINITY_DN59573_c0_g1	0.258788	-0.222389	-0.0363985	422	------	------	------	------	------	------	------	------	------	------	------	------	------	------	------	------
TRINITY_DN59837_c0_g1	0.381887	-0.368883	-0.0130044	1327	------	------	------	------	------	------	------	------	------	XP_019921408.1	PREDICTED: uncharacterized protein LOC105325083 [Crassostrea gigas]	------	------	------	------	------
TRINITY_DN59979_c0_g1	0.257831	-0.255092	-0.00273908	914	GO:0045454;;GO:0045454;;GO:0045454;;GO:0005623;;GO:0005737;;GO:0005737;;GO:0004791;;GO:0004791;	biological_process;;biological_process;;biological_process;;cellular_component;;cellular_component;;cellular_component;;molecular_function;;molecular_function;;	BP:cell redox homeostasis;;BP:cell redox homeostasis;;BP:cell redox homeostasis;;CC:cell;;CC:cytoplasm;;CC:cytoplasm;;MF:thioredoxin-disulfide reductase activity;;MF:thioredoxin-disulfide reductase activity;;	K17609	NXN	------	------	------	------	XP_022096246.1	nucleoredoxin-like [Acanthaster planci]	gi|82192783|sp|Q503L9.1|NXN_DANRE;;	RecName: Full=Nucleoredoxin;;	PF13905.3;;PF08534.7;;PF00578.18;;PF00085.17;;PF13098.3;;PF14595.3	Thioredoxin_8;;Redoxin;;AhpC-TSA;;Thioredoxin;;Thioredoxin_2;;Thioredoxin_9	Thioredoxin-like;;Redoxin;;AhpC/TSA family;;Thioredoxin;;Thioredoxin-like domain;;Thioredoxin
TRINITY_DN59986_c0_g1	0.176091	-0.232685	0.0565938	1416	GO:0004869;;GO:0008234;	molecular_function;;molecular_function;;	MF:cysteine-type endopeptidase inhibitor activity;;MF:cysteine-type peptidase activity;;	K13899	CST3	map04970	Salivary secretion	------	------	ANK58238.1	cathepsin F [Haliotis discus discus]	gi|3913389|sp|Q91195.1|CYT_ONCMY;;	RecName: Full=Cystatin; Flags: Precursor;;	PF00031.18;;PF16845.2	Cystatin;;SQAPI	Cystatin domain;;Aspartic acid proteinase inhibitor
TRINITY_DN60205_c0_g1	0.150967	-0.350299	0.199333	1433	------	------	------	------	------	------	------	------	------	------	------	------	------	------	------	------
TRINITY_DN60457_c1_g1	0.466388	-0.34838	-0.118008	943	------	------	------	------	------	------	------	------	------	XP_021361674.1	multiple epidermal growth factor-like domains protein 6 [Mizuhopecten yessoensis]	------	------	------	------	------
TRINITY_DN60529_c0_g1	0.395442	-0.285195	-0.110247	1439	------	------	------	------	------	------	------	------	------	XP_021345892.1	myosin-4-like [Mizuhopecten yessoensis]	------	------	PF08317.8	Spc7	Spc7 kinetochore protein
TRINITY_DN60944_c0_g1	0.259654	-0.345754	0.0861002	486	------	------	------	------	------	------	------	------	------	------	------	------	------	------	------	------
TRINITY_DN60951_c0_g2	0.437735	-0.322451	-0.115284	860	GO:0007160;;GO:0007160;;GO:0007160;;GO:0007160;;GO:0005576;;GO:0005576;;GO:0005576;;GO:0005576;;GO:0005509;;GO:0005509;;GO:0005509;;GO:0005509;	biological_process;;biological_process;;biological_process;;biological_process;;cellular_component;;cellular_component;;cellular_component;;cellular_component;;molecular_function;;molecular_function;;molecular_function;;molecular_function;;	BP:cell-matrix adhesion;;BP:cell-matrix adhesion;;BP:cell-matrix adhesion;;BP:cell-matrix adhesion;;CC:extracellular region;;CC:extracellular region;;CC:extracellular region;;CC:extracellular region;;MF:calcium ion binding;;MF:calcium ion binding;;MF:calcium ion binding;;MF:calcium ion binding;;	------	------	------	------	------	------	ABO26643.1	X-box binding protein [Haliotis discus discus]	gi|172049083|sp|A6QLI0.1|EPDR1_BOVIN;;	RecName: Full=Mammalian ependymin-related protein 1; Short=MERP-1; Flags: Precursor;;	PF00811.15;;PF01358.15	Ependymin;;PARP_regulatory	Ependymin;;Poly A polymerase regulatory subunit
TRINITY_DN61607_c0_g1	0.0645987	-0.0941488	0.0295501	1546	GO:0019441;;GO:0004061;	biological_process;;molecular_function;;	BP:tryptophan catabolic process to kynurenine;;MF:arylformamidase activity;;	------	------	------	------	------	------	XP_002601079.1	hypothetical protein BRAFLDRAFT_75514 [Branchiostoma floridae]	gi|123528770|sp|Q2S2F5.1|KYNB_SALRD;;	RecName: Full=Kynurenine formamidase; Short=KFA; Short=KFase; AltName: Full=Arylformamidase; AltName: Full=N-formylkynurenine formamidase; Short=FKF;;	PF04199.10	Cyclase	Putative cyclase
TRINITY_DN61636_c0_g1	0.258127	-0.173686	-0.084441	866	------	------	------	------	------	------	------	------	------	PVD25371.1	hypothetical protein C0Q70_15871 [Pomacea canaliculata]	------	------	------	------	------
TRINITY_DN61656_c0_g1	0.223961	-0.130192	-0.0937689	1014	------	------	------	------	------	------	------	------	------	------	------	------	------	------	------	------
TRINITY_DN62191_c0_g1	0.339988	-0.170611	-0.169377	4072	GO:0016021;;GO:0016758;	cellular_component;;molecular_function;;	CC:integral component of membrane;;MF:transferase activity, transferring hexosyl groups;;	K00698	CHS1	map00520	Amino sugar and nucleotide sugar metabolism	------	------	XP_012936085.1	PREDICTED: uncharacterized protein LOC101859001 [Aplysia californica]	gi|122065156|sp|O13395.2|CHS6_USTMA;;	RecName: Full=Chitin synthase 6; AltName: Full=Chitin-UDP acetyl-glucosaminyl transferase 6; AltName: Full=Class-V chitin synthase 6;;	PF03142.12;;PF13632.3;;PF13641.3	Chitin_synth_2;;Glyco_trans_2_3;;Glyco_tranf_2_3	Chitin synthase;;Glycosyl transferase family group 2;;Glycosyltransferase like family 2
TRINITY_DN62463_c0_g1	0.232369	-0.207972	-0.0243972	1156	------	------	------	------	------	------	------	------	------	------	------	------	------	PF00036.29;;PF13499.3;;PF13405.3;;PF13202.3;;PF10591.6;;PF13833.3;;PF14788.3	EF-hand_1;;EF-hand_7;;EF-hand_6;;EF-hand_5;;SPARC_Ca_bdg;;EF-hand_8;;EF-hand_10	EF hand;;EF-hand domain pair;;EF-hand domain;;EF hand;;Secreted protein acidic and rich in cysteine Ca binding region;;EF-hand domain pair;;EF hand
TRINITY_DN62507_c0_g1	0.445267	-0.39053	-0.0547377	636	GO:0016021;	cellular_component;;	CC:integral component of membrane;;	K17513;K06560	MRC, CD206, CD280;CLEC17A	map05152;;map04145	Tuberculosis;;Phagosome	------	------	PVD23569.1	hypothetical protein C0Q70_16841 [Pomacea canaliculata]	gi|73620111|sp|Q4PRD0.1|SL3_DABSI;;	RecName: Full=Snaclec 3; AltName: Full=C-type lectin-like 3; Flags: Precursor;;	PF00059.18;;PF05473.9	Lectin_C;;UL45	Lectin C-type domain;;UL45 protein, carbohydrate-binding C-type lectin-like
TRINITY_DN62702_c2_g1	0.331952	-0.230079	-0.101873	1158	GO:0016740;;GO:0016740;;GO:0016740;;GO:0016740;	molecular_function;;molecular_function;;molecular_function;;molecular_function;;	MF:transferase activity;;MF:transferase activity;;MF:transferase activity;;MF:transferase activity;;	K04097	HPGDS	map00590;;map00480;;map05204;;map00982;;map00980	Arachidonic acid metabolism;;Glutathione metabolism;;Chemical carcinogenesis;;Drug metabolism - cytochrome P450;;Metabolism of xenobiotics by cytochrome P450	------	------	ABF67507.1	glutathione-S-transferase isoform 2 [Haliotis discus discus]	gi|29427660|sp|P91252.2|GST6_CAEEL;;	RecName: Full=Probable glutathione S-transferase 6; AltName: Full=GST class-sigma;;	PF14497.3;;PF00043.22;;PF02798.17	GST_C_3;;GST_C;;GST_N	Glutathione S-transferase, C-terminal domain;;Glutathione S-transferase, C-terminal domain;;Glutathione S-transferase, N-terminal domain
TRINITY_DN63040_c4_g1	0.382219	-0.393128	0.0109084	1522	------	------	------	------	------	------	------	------	------	OWF42246.1	Hemicentin-1 [Mizuhopecten yessoensis]	------	------	------	------	------
TRINITY_DN63155_c0_g1	0.382125	-0.241183	-0.140942	1369	GO:0016020;;GO:0016020;;GO:0016020;;GO:0004180;;GO:0046872;;GO:0008237;;GO:0008241;;GO:0004180;;GO:0046872;;GO:0008237;;GO:0008241;;GO:0004180;;GO:0046872;;GO:0008237;;GO:0008241;	cellular_component;;cellular_component;;cellular_component;;molecular_function;;molecular_function;;molecular_function;;molecular_function;;molecular_function;;molecular_function;;molecular_function;;molecular_function;;molecular_function;;molecular_function;;molecular_function;;molecular_function;;	CC:membrane;;CC:membrane;;CC:membrane;;MF:carboxypeptidase activity;;MF:metal ion binding;;MF:metallopeptidase activity;;MF:peptidyl-dipeptidase activity;;MF:carboxypeptidase activity;;MF:metal ion binding;;MF:metallopeptidase activity;;MF:peptidyl-dipeptidase activity;;MF:carboxypeptidase activity;;MF:metal ion binding;;MF:metallopeptidase activity;;MF:peptidyl-dipeptidase activity;;	K01283	ACE, CD143	map05142;;map04614;;map04924;;map05410	Chagas diseas;;Renin-angiotensin system;;Renin secretion;;Hypertrophic cardiomyopath	------	------	XP_019921591.1	PREDICTED: uncharacterized protein LOC105325490 isoform X2 [Crassostrea gigas]	gi|1703072|sp|Q10751.1|ACE_CHICK;;	RecName: Full=Angiotensin-converting enzyme; Short=ACE; AltName: Full=Dipeptidyl carboxypeptidase I; AltName: Full=Kininase II;;	PF01401.15	Peptidase_M2	Angiotensin-converting enzyme
TRINITY_DN63180_c0_g1	0.159303	-0.242601	0.0832981	1097	------	------	------	------	------	------	------	------	------	------	------	------	------	------	------	------
TRINITY_DN63576_c0_g1	0.388787	-0.251161	-0.137625	1038	GO:0004252;;GO:0004252;;GO:0004252;	molecular_function;;molecular_function;;molecular_function;;	MF:serine-type endopeptidase activity;;MF:serine-type endopeptidase activity;;MF:serine-type endopeptidase activity;;	K09628;K09637;K01324	PRSS27;KLKB1;TMPRSS6	map04610	Complement and coagulation cascades	------	------	XP_009065318.1	hypothetical protein LOTGIDRAFT_229657 [Lottia gigantea]	gi|18203608|sp|Q9XSM2.1|TRYT_SHEEP;;	RecName: Full=Tryptase-2; Flags: Precursor;;	PF00089.23;;PF13365.3;;PF09342.8	Trypsin;;Trypsin_2;;DUF1986	Trypsin;;Trypsin-like peptidase domain;;Domain of unknown function
TRINITY_DN63638_c0_g1	0.317645	-0.182169	-0.135476	850	------	------	------	------	------	------	------	------	------	XP_012942224.1	PREDICTED: countin-1-like [Aplysia californica]	------	------	------	------	------
TRINITY_DN63767_c0_g1	0.3429	-0.304584	-0.0383158	932	------	------	------	------	------	------	------	------	------	------	------	------	------	------	------	------
TRINITY_DN63895_c0_g1	0.358764	-0.215098	-0.143666	487	------	------	------	------	------	------	------	------	------	------	------	------	------	------	------	------
TRINITY_DN64177_c0_g1	0.269252	-0.154635	-0.114617	1342	------	------	------	------	------	------	------	------	------	XP_013382983.1	uncharacterized protein LOC106153553 [Lingula anatina]	------	------	PF00867.15;;PF12813.4	XPG_I;;XPG_I_2	XPG I-region;;XPG domain containing
TRINITY_DN64468_c0_g1	0.24186	-0.162104	-0.0797556	1494	GO:0016021;	cellular_component;;	CC:integral component of membrane;;	------	------	------	------	------	------	XP_018022864.1	PREDICTED: pro-resilin-like [Hyalella azteca]	gi|928505947|sp|Q9UJ55.2|MAGL2_HUMAN;;	RecName: Full=MAGE-like protein 2; AltName: Full=Necdin-like protein 1; AltName: Full=Protein nM15;;	------	------	------
TRINITY_DN64559_c0_g1	0.132926	-0.17611	0.0431839	483	------	------	------	------	------	------	------	------	------	XP_021370384.1	uncharacterized protein LOC110461288 [Mizuhopecten yessoensis]	------	------	------	------	------
TRINITY_DN64780_c0_g1	0.319192	-0.250836	-0.068356	1006	------	------	------	------	------	------	------	------	------	------	------	------	------	PF00229.15	TNF	TN
TRINITY_DN64830_c0_g1	0.204568	-0.212154	0.0075858	1636	GO:0033897;;GO:0003723;;GO:0033897;;GO:0003723;;GO:0033897;;GO:0003723;	molecular_function;;molecular_function;;molecular_function;;molecular_function;;molecular_function;;molecular_function;;	MF:ribonuclease T2 activity;;MF:RNA binding;;MF:ribonuclease T2 activity;;MF:RNA binding;;MF:ribonuclease T2 activity;;MF:RNA binding;;	K01166	E3.1.27.1	------	------	------	------	OWF45456.1	Ribonuclease Oy [Mizuhopecten yessoensis]	gi|47117147|sp|Q7M456.1|RNOY_CRAGI;;	RecName: Full=Ribonuclease Oy; Short=RNase Oy;;	PF00445.15	Ribonuclease_T2	Ribonuclease T2 family
TRINITY_DN64890_c0_g1	0.250313	-0.218901	-0.0314121	1184	------	------	------	------	------	------	------	------	------	------	------	------	------	PF00115.17	COX1	Cytochrome C and Quinol oxidase polypeptide I
TRINITY_DN65108_c1_g1	0.184853	-0.157512	-0.0273413	1586	------	------	------	------	------	------	------	------	------	------	------	------	------	PF00229.15	TNF	TN
TRINITY_DN65396_c0_g1	0.291008	-0.286878	-0.00412992	1041	------	------	------	------	------	------	------	------	------	XP_019617372.1	PREDICTED: collagen alpha-	------	------	------	------	------
TRINITY_DN65869_c0_g1	0.33132	-0.16988	-0.161439	984	------	------	------	------	------	------	------	------	------	------	------	------	------	------	------	------
TRINITY_DN65934_c0_g1	0.276844	-0.171394	-0.10545	2439	GO:0008236;	molecular_function;;	MF:serine-type peptidase activity;;	------	------	------	------	------	------	XP_011350831.1	PREDICTED: putative serine protease K12H4.7 [Ooceraea biroi]	gi|13633993|sp|Q9QXE5.1|TSSP_MOUSE;;	RecName: Full=Thymus-specific serine protease; AltName: Full=Serine protease 16; Flags: Precursor;;	PF05577.9	Peptidase_S28	Serine carboxypeptidase S28
TRINITY_DN65973_c0_g2	0.361149	-0.411202	0.0500528	768	------	------	------	------	------	------	------	------	------	------	------	------	------	------	------	------
TRINITY_DN66121_c0_g1	0.306599	-0.168238	-0.138361	1196	------	------	------	------	------	------	------	------	------	XP_022327064.1	uncharacterized protein LOC111126603 [Crassostrea virginica]	------	------	------	------	------
TRINITY_DN66167_c0_g1	0.193211	-0.350943	0.157732	1465	------	------	------	------	------	------	------	------	------	XP_022296473.1	uncharacterized protein LOC111106199 isoform X4 [Crassostrea virginica]	------	------	------	------	------
TRINITY_DN66447_c0_g1	0.467965	-0.41206	-0.055905	341	GO:0005576;;GO:0005576;;GO:0004867;;GO:0030414;;GO:0004867;	cellular_component;;cellular_component;;molecular_function;;molecular_function;;molecular_function;;	CC:extracellular region;;CC:extracellular region;;MF:serine-type endopeptidase inhibitor activity;;MF:peptidase inhibitor activity;;MF:serine-type endopeptidase inhibitor activity;;	------	------	------	------	------	------	XP_009046736.1	hypothetical protein LOTGIDRAFT_171918 [Lottia gigantea]	------	------	------	------	------
TRINITY_DN66682_c0_g1	0.267232	-0.359169	0.091937	2189	GO:0006355;;GO:0005634;;GO:0043565;	biological_process;;cellular_component;;molecular_function;;	BP:regulation of transcription, DNA-templated;;CC:nucleus;;MF:sequence-specific DNA binding;;	------	------	------	------	------	------	XP_011441114.1	PREDICTED: iroquois-class homeodomain protein IRX-6 [Crassostrea gigas]	gi|19863700|sp|Q24248.2|ARA_DROME;;	RecName: Full=Homeobox protein araucan;;	PF05920.8;;PF00046.26	Homeobox_KN;;Homeobox	Homeobox KN domain;;Homeobox domain
TRINITY_DN66699_c0_g1	0.217394	-0.204338	-0.0130554	4572	GO:0006355;;GO:0006355;;GO:0005634;;GO:0005634;;GO:0043565;;GO:0043565;	biological_process;;biological_process;;cellular_component;;cellular_component;;molecular_function;;molecular_function;;	BP:regulation of transcription, DNA-templated;;BP:regulation of transcription, DNA-templated;;CC:nucleus;;CC:nucleus;;MF:sequence-specific DNA binding;;MF:sequence-specific DNA binding;;	K09350	NKX6-2	------	------	------	------	XP_005089732.1	PREDICTED: homeobox protein Nkx-6.2-like [Aplysia californica]	gi|158564033|sp|Q9C056.2|NKX62_HUMAN;;	RecName: Full=Homeobox protein Nkx-6.2; AltName: Full=Homeobox protein NK-6 homolog B;;	PF00046.26	Homeobox	Homeobox domain
TRINITY_DN67341_c0_g1	0.142371	-0.229889	0.0875184	612	GO:0030246;;GO:0030246;	molecular_function;;molecular_function;;	MF:carbohydrate binding;;MF:carbohydrate binding;;	K06795	BCAN	------	------	------	------	AEQ16379.1	perlucin 5 [Haliotis diversicolor]	gi|25090912|sp|P82596.3|PLC_HALLA;;	RecName: Full=Perlucin [Haliotis laevigata];;	PF00059.18	Lectin_C	Lectin C-type domain
TRINITY_DN67522_c0_g1	0.449693	-0.365076	-0.0846166	3159	GO:0016021;;GO:0004222;;GO:0004222;	cellular_component;;molecular_function;;molecular_function;;	CC:integral component of membrane;;MF:metalloendopeptidase activity;;MF:metalloendopeptidase activity;;	K08635;K01415	ECE;MMEL1	------	------	------	------	XP_009053536.1	hypothetical protein LOTGIDRAFT_188395 [Lottia gigantea]	gi|81918086|sp|Q4PZA2.1|ECE1_MOUSE;;	RecName: Full=Endothelin-converting enzyme 1; Short=ECE-1;;	PF05649.10;;PF01431.18	Peptidase_M13_N;;Peptidase_M13	Peptidase family M13;;Peptidase family M13
TRINITY_DN67920_c0_g1	0.371533	-0.266859	-0.104673	673	------	------	------	------	------	------	------	------	------	------	------	------	------	------	------	------
TRINITY_DN68085_c0_g1	0.193625	-0.156541	-0.0370843	1584	------	------	------	------	------	------	------	------	------	------	------	------	------	------	------	------
TRINITY_DN68210_c0_g1	0.272537	-0.20448	-0.0680564	1558	GO:0006955;;GO:0005615;;GO:0016021;;GO:0005125;;GO:0005164;	biological_process;;cellular_component;;cellular_component;;molecular_function;;molecular_function;;	BP:immune response;;CC:extracellular space;;CC:integral component of membrane;;MF:cytokine activity;;MF:tumor necrosis factor receptor binding;;	------	------	------	------	------	------	XP_011424333.1	PREDICTED: uncharacterized protein LOC105326163 [Crassostrea gigas]	gi|62511162|sp|Q75N23.1|TNFA_CAMBA;;	RecName: Full=Tumor necrosis factor; AltName: Full=Cachectin; AltName: Full=TNF-alpha; AltName: Full=Tumor necrosis factor ligand superfamily member 2; Short=TNF-a; Contains: RecName: Full=Tumor necrosis factor, membrane form; AltName: Full=N-terminal fragment; Short=NTF; Contains: RecName: Full=Intracellular domain 1; Short=ICD1; Contains: RecName: Full=Intracellular domain 2; Short=ICD2; Contai…	PF00229.15	TNF	TN
TRINITY_DN68569_c0_g1	0.0684868	-0.187212	0.118725	2457	------	------	------	------	------	------	------	------	------	XP_009062194.1	hypothetical protein LOTGIDRAFT_154749 [Lottia gigantea]	------	------	------	------	------
TRINITY_DN68588_c0_g1	0.321622	-0.169543	-0.15208	1449	------	------	------	------	------	------	------	------	------	------	------	------	------	------	------	------
TRINITY_DN68707_c0_g1	0.131226	-0.120147	-0.0110789	3075	GO:0005581;	cellular_component;;	CC:collagen trimer;;	K08131	COL9A	map04974;;map04510;;map04151;;map04512	Protein digestion and absorption;;Focal adhesion;;PI3K-Akt signaling pathway;;ECM-receptor interaction	------	------	XP_009056967.1	hypothetical protein LOTGIDRAFT_120866, partial [Lottia gigantea]	------	------	PF01391.15	Collagen	Collagen triple helix repeat
TRINITY_DN68911_c0_g1	0.302138	-0.217552	-0.0845859	1347	------	------	------	------	------	------	------	------	------	------	------	------	------	------	------	------
TRINITY_DN69195_c0_g1	0.442784	-0.404232	-0.0385517	1262	GO:0009086;;GO:0009086;;GO:0009086;;GO:0009086;;GO:0005737;;GO:0005737;;GO:0005737;;GO:0005737;;GO:0047150;;GO:0008270;;GO:0047150;;GO:0008270;;GO:0047150;;GO:0008270;;GO:0047150;;GO:0008270;	biological_process;;biological_process;;biological_process;;biological_process;;cellular_component;;cellular_component;;cellular_component;;cellular_component;;molecular_function;;molecular_function;;molecular_function;;molecular_function;;molecular_function;;molecular_function;;molecular_function;;molecular_function;;	BP:methionine biosynthetic process;;BP:methionine biosynthetic process;;BP:methionine biosynthetic process;;BP:methionine biosynthetic process;;CC:cytoplasm;;CC:cytoplasm;;CC:cytoplasm;;CC:cytoplasm;;MF:betaine-homocysteine S-methyltransferase activity;;MF:zinc ion binding;;MF:betaine-homocysteine S-methyltransferase activity;;MF:zinc ion binding;;MF:betaine-homocysteine S-methyltransferase activ…	K00544	BHMT	map00270;;map00260	Cysteine and methionine metabolism;;Glycine, serine and threonine metabolism	------	------	XP_005108478.2	PREDICTED: betaine--homocysteine S-methyltransferase 1-like [Aplysia californica]	gi|82179513|sp|Q5M8Z0.1|BHMT1_XENTR;;	RecName: Full=Betaine--homocysteine S-methyltransferase 1;;	PF02574.13	S-methyl_trans	Homocysteine S-methyltransferase
TRINITY_DN69242_c0_g1	0.233468	-0.469197	0.235729	494	------	------	------	------	------	------	------	------	------	------	------	------	------	PF00036.29	EF-hand_1	EF hand
TRINITY_DN69352_c0_g1	0.330322	-0.214299	-0.116023	701	------	------	------	------	------	------	------	------	------	------	------	------	------	------	------	------
TRINITY_DN69433_c1_g1	0.180497	-0.17297	-0.00752699	2259	------	------	------	K15617	LDB1	map05202	Transcriptional misregulation in cancer	------	------	PVD29623.1	hypothetical protein C0Q70_08878 [Pomacea canaliculata]	gi|158515399|sp|O55203.2|LDB2_MOUSE;;	RecName: Full=LIM domain-binding protein 2; Short=LDB-2; AltName: Full=Carboxyl-terminal LIM domain-binding protein 1; Short=CLIM-1; AltName: Full=LIM domain-binding factor CLIM1;;	PF01803.13	LIM_bind	LIM-domain binding protein
TRINITY_DN69865_c0_g2	0.361298	-0.185177	-0.176121	1478	GO:0008168;;GO:0008168;	molecular_function;;molecular_function;;	MF:methyltransferase activity;;MF:methyltransferase activity;;	------	------	------	------	------	------	XP_013380231.1	probable S-adenosylmethionine-dependent methyltransferase At5g38100 [Lingula anatina]	gi|75110973|sp|Q5XF78.1|GAMT2_ARATH;;	RecName: Full=Gibberellic acid methyltransferase 2; AltName: Full=Gibberellin;;	PF03492.12	Methyltransf_7	SAM dependent carboxyl methyltransferase
TRINITY_DN69968_c0_g1	0.140012	-0.262235	0.122224	1231	------	------	------	------	------	------	------	------	------	PVD34405.1	hypothetical protein C0Q70_05677 [Pomacea canaliculata]	gi|190410966|sp|Q3KPT0.2|CC169_XENLA;;	RecName: Full=Coiled-coil domain-containing protein 169;;	PF15372.3	DUF4600	Domain of unknown function
TRINITY_DN70157_c0_g2	0.265571	-0.258478	-0.00709301	554	------	------	------	------	------	------	------	------	------	PVD27471.1	hypothetical protein C0Q70_12632 [Pomacea canaliculata]	------	------	------	------	------
TRINITY_DN70472_c0_g1	0.24013	-0.202155	-0.0379753	1288	GO:0016021;;GO:0003824;;GO:0030151;;GO:0030170;	cellular_component;;molecular_function;;molecular_function;;molecular_function;;	CC:integral component of membrane;;MF:catalytic activity;;MF:molybdenum ion binding;;MF:pyridoxal phosphate binding;;	------	------	------	------	------	------	PVD25558.1	hypothetical protein C0Q70_13214 [Pomacea canaliculata]	gi|122134307|sp|Q1LZH1.1|MARC2_BOVIN;;	RecName: Full=Mitochondrial amidoxime reducing component 2; Short=mARC2; AltName: Full=Molybdenum cofactor sulfurase C-terminal domain-containing protein 2; Short=MOSC domain-containing protein 2; Short=Moco sulfurase C-terminal domain-containing protein 2; Flags: Precursor;;	PF03473.14;;PF03476.13	MOSC;;MOSC_N	MOSC domain;;MOSC N-terminal beta barrel domain
TRINITY_DN70614_c0_g1	0.170214	-0.271117	0.100903	3005	GO:0016021;;GO:0022857;	cellular_component;;molecular_function;;	CC:integral component of membrane;;MF:transmembrane transporter activity;;	K08150	SLC2A13, ITR	------	------	------	------	XP_009059338.1	hypothetical protein LOTGIDRAFT_218322 [Lottia gigantea]	gi|294862451|sp|Q3UHK1.2|MYCT_MOUSE;;	RecName: Full=Proton myo-inositol cotransporter; Short=;;	PF00083.21;;PF07690.13	Sugar_tr;;MFS_1	Sugar;;Major Facilitator Superfamily
TRINITY_DN70649_c0_g1	0.28271	-0.19884	-0.0838703	1946	------	------	------	------	------	------	------	------	------	XP_021348572.1	uncharacterized protein LOC110447298 isoform X11 [Mizuhopecten yessoensis]	------	------	------	------	------
TRINITY_DN70682_c0_g1	0.220559	-0.221424	0.000865519	1871	------	------	------	------	------	------	------	------	------	------	------	------	------	------	------	------
TRINITY_DN70689_c0_g1	0.497056	-0.520247	0.0231915	1786	------	------	------	------	------	------	------	------	------	XP_019923824.1	PREDICTED: uncharacterized protein LOC105330666 [Crassostrea gigas]	------	------	------	------	------
TRINITY_DN70855_c0_g1	0.327966	-0.161055	-0.166911	2215	------	------	------	K06838	SLIT1	map04360	Axon guidance	------	------	XP_009046142.1	hypothetical protein LOTGIDRAFT_171705 [Lottia gigantea]	gi|145559530|sp|O75093.4|SLIT1_HUMAN;;	RecName: Full=Slit homolog 1 protein; Short=Slit-1; AltName: Full=Multiple epidermal growth factor-like domains protein 4; Short=Multiple EGF-like domains protein 4; Flags: Precursor;;	PF13306.3;;PF13855.3	LRR_5;;LRR_8	Leucine rich repeats;;Leucine rich repeat
TRINITY_DN70894_c0_g1	0.200289	-0.310361	0.110072	1116	------	------	------	------	------	------	------	------	------	------	------	------	------	------	------	------
TRINITY_DN70933_c0_g1	0.185674	-0.159515	-0.0261595	1409	------	------	------	------	------	------	------	------	------	XP_021355665.1	multiple epidermal growth factor-like domains protein 10, partial [Mizuhopecten yessoensis]	gi|160409991|sp|A0JM12.1|MEG10_XENTR;;	RecName: Full=Multiple epidermal growth factor-like domains protein 10; Short=Multiple EGF-like domains protein 10; Flags: Precursor;;	------	------	------
TRINITY_DN70954_c6_g1	0.199521	-0.141008	-0.0585128	1738	GO:0006979;;GO:0006979;;GO:0004602;;GO:0004602;	biological_process;;biological_process;;molecular_function;;molecular_function;;	BP:response to oxidative stress;;BP:response to oxidative stress;;MF:glutathione peroxidase activity;;MF:glutathione peroxidase activity;;	K00432	gpx	map00590;;map04918;;map00480	Arachidonic acid metabolism;;Thyroid hormone synthesis;;Glutathione metabolism	------	------	AET43964.1	glutathione peroxidase, partial [Reishia clavigera]	gi|550540770|sp|G9JJU2.1|GPX_PROCL;;	RecName: Full=Glutathione peroxidase; Short=PcGPx; Short=Se-PcGPx [Procambarus clarkii];;	PF00255.16	GSHPx	Glutathione peroxidase
TRINITY_DN71188_c0_g1	0.226297	-0.227863	0.00156588	2659	------	------	------	------	------	------	------	------	------	------	------	------	------	------	------	------
TRINITY_DN71215_c1_g1	0.198294	-0.281925	0.0836302	2366	------	------	------	------	------	------	------	------	------	------	------	------	------	------	------	------
TRINITY_DN71281_c0_g1	0.395552	-0.328472	-0.0670795	1928	GO:0019509;;GO:0005737;;GO:0005634;;GO:0010309;;GO:0005506;	biological_process;;cellular_component;;cellular_component;;molecular_function;;molecular_function;;	BP:L-methionine biosynthetic process from methylthioadenosine;;CC:cytoplasm;;CC:nucleus;;MF:acireductone dioxygenase [iro;;MF:iron ion binding;;	K08967	mtnD, mtnZ, ADI1	map00270	Cysteine and methionine metabolism	------	------	XP_015757465.1	PREDICTED: 1,2-dihydroxy-3-keto-5-methylthiopentene dioxygenase-like [Acropora digitifera]	gi|363805416|sp|A9VCM7.1|MTND_MONBE;;	RecName: Full=1,2-dihydroxy-3-keto-5-methylthiopentene dioxygenase; AltName: Full=Acireductone dioxygenase;;	PF03079.11;;PF07883.8;;PF02311.16	ARD;;Cupin_2;;AraC_binding	ARD/ARD' family;;Cupin domain;;AraC-like ligand binding domain
TRINITY_DN71338_c0_g1	0.173556	-0.133891	-0.039665	2714	GO:0007165;;GO:0045087;;GO:0007165;;GO:0016021;;GO:0016021;	biological_process;;biological_process;;biological_process;;cellular_component;;cellular_component;;	BP:signal transduction;;BP:innate immune response;;BP:signal transduction;;CC:integral component of membrane;;CC:integral component of membrane;;	K18808	TLR13	------	------	------	------	XP_022327704.1	toll-like receptor 13 [Crassostrea virginica]	gi|81175031|sp|Q6R5N8.1|TLR13_MOUSE;;	RecName: Full=Toll-like receptor 13; Flags: Precursor;;	PF13855.3;;PF01582.17;;PF12799.4;;PF13676.3;;PF08937.8;;PF14580.3	LRR_8;;TIR;;LRR_4;;TIR_2;;DUF1863;;LRR_9	Leucine rich repeat;;TIR domain;;Leucine Rich repeats;;TIR domain;;MTH538 TIR-like domain;;Leucine-rich repeat
TRINITY_DN71475_c0_g1	0.160956	-0.19245	0.0314941	4355	GO:0006955;;GO:0006955;;GO:0030247;;GO:0005044;;GO:0030247;;GO:0005044;	biological_process;;biological_process;;molecular_function;;molecular_function;;molecular_function;;molecular_function;;	BP:immune response;;BP:immune response;;MF:polysaccharide binding;;MF:scavenger receptor activity;;MF:polysaccharide binding;;MF:scavenger receptor activity;;	------	------	------	------	------	------	XP_011444200.1	PREDICTED: somatomedin-B and thrombospondin type-1 domain-containing protein [Crassostrea gigas]	gi|187611420|sp|Q8IVN8.2|SBSPO_HUMAN;;	RecName: Full=Somatomedin-B and thrombospondin type-1 domain-containing protein; AltName: Full=RPE-spondin; Flags: Precursor;;	PF00090.16	TSP_1	Thrombospondin type 1 domain
TRINITY_DN71481_c0_g1	0.360675	-0.194842	-0.165834	3369	GO:0006030;;GO:0006030;;GO:0005581;;GO:0005578;;GO:0005576;;GO:0008061;;GO:0005201;;GO:0008061;	biological_process;;biological_process;;cellular_component;;cellular_component;;cellular_component;;molecular_function;;molecular_function;;molecular_function;;	BP:chitin metabolic process;;BP:chitin metabolic process;;CC:collagen trimer;;CC:proteinaceous extracellular matrix;;CC:extracellular region;;MF:chitin binding;;MF:extracellular matrix structural constituent;;MF:chitin binding;;	K06238;K08132	COL6A;COL12A	map04974;;map04510;;map04151;;map04512	Protein digestion and absorption;;Focal adhesion;;PI3K-Akt signaling pathway;;ECM-receptor interaction	------	------	PVD21850.1	hypothetical protein C0Q70_17652 [Pomacea canaliculata]	gi|2506307|sp|P13944.3|COCA1_CHICK;;	RecName: Full=Collagen alpha-;;	PF00092.25;;PF13519.3;;PF01607.21;;PF13768.3;;PF04056.11	VWA;;VWA_2;;CBM_14;;VWA_3;;Ssl1	von Willebrand factor type A domain;;von Willebrand factor type A domain;;Chitin binding Peritrophin-A domain;;von Willebrand factor type A domain;;Ssl1-like
TRINITY_DN71618_c0_g1	0.220759	-0.214051	-0.00670799	1427	------	------	------	------	------	------	------	------	------	XP_021342723.1	uncharacterized protein LOC110443070 [Mizuhopecten yessoensis]	------	------	------	------	------
TRINITY_DN71707_c0_g1	0.227105	-0.264257	0.0371518	815	------	------	------	------	------	------	------	------	------	------	------	------	------	------	------	------
TRINITY_DN71795_c0_g1	0.122654	-0.261436	0.138782	1047	------	------	------	------	------	------	------	------	------	------	------	------	------	------	------	------
TRINITY_DN71940_c0_g1	0.233469	-0.137501	-0.0959682	3114	GO:0005581;	cellular_component;;	CC:collagen trimer;;	K06238	COL6A	map04974;;map04510;;map04151;;map04512	Protein digestion and absorption;;Focal adhesion;;PI3K-Akt signaling pathway;;ECM-receptor interaction	------	------	XP_021374751.1	collagen alpha-	gi|189082905|sp|A2AX52.2|CO6A4_MOUSE;;	RecName: Full=Collagen alpha-;;	PF00092.25;;PF13519.3;;PF13768.3;;PF05762.11	VWA;;VWA_2;;VWA_3;;VWA_CoxE	von Willebrand factor type A domain;;von Willebrand factor type A domain;;von Willebrand factor type A domain;;VWA domain containing CoxE-like protein
TRINITY_DN72003_c0_g4	0.303159	-0.225294	-0.0778644	1452	GO:0016491;;GO:0016491;;GO:0016491;	molecular_function;;molecular_function;;molecular_function;;	MF:oxidoreductase activity;;MF:oxidoreductase activity;;MF:oxidoreductase activity;;	K00069	HPGD	map05202	Transcriptional misregulation in cancer	------	------	XP_005103971.2	PREDICTED: 15-hydroxyprostaglandin dehydrogenase [NA	gi|81886959|sp|P70684.1|PGDH_CAVPO;;	RecName: Full=15-hydroxyprostaglandin dehydrogenase [NA;;	PF00106.22;;PF13561.3;;PF08659.7;;PF01370.18	adh_short;;adh_short_C2;;KR;;Epimerase	short chain dehydrogenase;;Enoyl;;KR domain;;NAD dependent epimerase/dehydratase family
TRINITY_DN72188_c0_g1	0.230556	-0.202416	-0.0281402	2774	------	------	------	------	------	------	------	------	------	XP_013791764.1	uncharacterized protein LOC106475632 [Limulus polyphemus]	------	------	------	------	------
TRINITY_DN72494_c1_g1	0.385825	-0.282008	-0.103817	1525	------	------	------	------	------	------	------	------	------	------	------	------	------	------	------	------
TRINITY_DN72506_c0_g1	0.175212	-0.18812	0.0129086	1862	GO:0006564;;GO:0051287;;GO:0004617;	biological_process;;molecular_function;;molecular_function;;	BP:L-serine biosynthetic process;;MF:NAD binding;;MF:phosphoglycerate dehydrogenase activity;;	K00058	serA, PHGDH	map00260	Glycine, serine and threonine metabolism	------	------	XP_009048467.1	hypothetical protein LOTGIDRAFT_200644 [Lottia gigantea]	gi|55584180|sp|Q61753.3|SERA_MOUSE;;	RecName: Full=D-3-phosphoglycerate dehydrogenase; Short=3-PGDH; AltName: Full=A10;;	PF02826.16;;PF00389.27	2-Hacid_dh_C;;2-Hacid_dh	D-isomer specific 2-hydroxyacid dehydrogenase, NAD binding domain;;D-isomer specific 2-hydroxyacid dehydrogenase, catalytic domain
[truncated: 187 more rows]
