# Supplementary material for: The Enhanced Immune Protection in Small Abalone Haliotis diversicolor Against a Secondary Infection With Vibrio harveyi
Source: Front Immunol. 2021 Jul 6;12:685896. doi: 10.3389/fimmu.2021.685896 (PMC8290317; doi:10.3389/fimmu.2021.685896)
Supplement: Supplementary file 3 [file Table_3.xlsx]

## Sheet: Sheet1
pathway ID	Description	CL4 numbers
map04510	Focal adhesion	6
map04145	Phagosome	6
map04120	Ubiquitin mediated proteolysis	5
map04670	Leukocyte transendothelial migration	5
map04621	NOD-like receptor signaling pathway	4
map04150	mTOR signaling pathway	4
map04144	Endocytosis	4
map04151	PI3K-Akt signaling pathway	4
map04142	Lysosome	3
map04210	Apoptosis	3
map04014	Ras signaling pathway	3
map04020	Calcium signaling pathway	3
map04650	Natural killer cell mediated cytotoxicity	3
map04062	Chemokine signaling pathway	3
map04010	MAPK signaling pathway	2
map04146	Peroxisome	2
map04666	Fc gamma R-mediated phagocytosis	2
map04024	cAMP signaling pathway	2
map04620	Toll-like receptor signaling pathway	1
map04140	Autophagy - animal	1
map04068	FoxO signaling pathway	1
map04750	Inflammatory mediator regulation of TRP channels	1
map04610	Complement and coagulation cascades	1
map04664	Fc epsilon RI signaling pathway	1
map04390	Hippo signaling pathway	1
Supplementary File 3: Immune-related pathways in CL4.
