# Supplementary material for: The Enhanced Immune Protection in Small Abalone Haliotis diversicolor Against a Secondary Infection With Vibrio harveyi
Source: Front Immunol. 2021 Jul 6;12:685896. doi: 10.3389/fimmu.2021.685896 (PMC8290317; doi:10.3389/fimmu.2021.685896)
Supplement: Supplementary file 4 [file Table_4.xlsx]

## Sheet: Sheet1
First Category	Second Category	pathway ID	Description	subcluster2_3_5 numbers
Metabolism	Amino acid metabolism	map00310	Lysine degradation	1
Metabolism	Amino acid metabolism	map00260	Glycine, serine and threonine metabolism	4
Metabolism	Amino acid metabolism	map00250	Alanine, aspartate and glutamate metabolism	2
Metabolism	Amino acid metabolism	map00270	Cysteine and methionine metabolism	4
Metabolism	Amino acid metabolism	map00280	Valine, leucine and isoleucine degradation	1
Metabolism	Amino acid metabolism	map00290	Valine, leucine and isoleucine biosynthesis	1
Metabolism	Amino acid metabolism	map00330	Arginine and proline metabolism	1
Metabolism	Carbohydrate metabolism	map00650	Butanoate metabolism	1
Metabolism	Carbohydrate metabolism	map00051	Fructose and mannose metabolism	1
Metabolism	Carbohydrate metabolism	map00052	Galactose metabolism	3
Metabolism	Carbohydrate metabolism	map00020	Citrate cycle (TCA cycle)	1
Metabolism	Carbohydrate metabolism	map00500	Starch and sucrose metabolism	10
Metabolism	Carbohydrate metabolism	map00030	Pentose phosphate pathway	1
Metabolism	Carbohydrate metabolism	map00010	Glycolysis / Gluconeogenesis	1
Metabolism	Energy metabolism	map00920	Sulfur metabolism	1
Metabolism	Glycan biosynthesis and metabolism	map00511	Other glycan degradation	8
Metabolism	Glycan biosynthesis and metabolism	map00512	Mucin type O-glycan biosynthesis	1
Metabolism	Glycan biosynthesis and metabolism	map00531	Glycosaminoglycan degradation	3
Metabolism	Lipid metabolism	map00062	Fatty acid elongation	1
Metabolism	Lipid metabolism	map00140	Steroid hormone biosynthesis	1
Metabolism	Lipid metabolism	map00071	Fatty acid degradation	1
Metabolism	Lipid metabolism	map00564	Glycerophospholipid metabolism	1
Metabolism	Lipid metabolism	map00565	Ether lipid metabolism	1
Metabolism	Lipid metabolism	map00561	Glycerolipid metabolism	2
Metabolism	Lipid metabolism	map00100	Steroid biosynthesis	2
Metabolism	Lipid metabolism	map00590	Arachidonic acid metabolism	1
Metabolism	Lipid metabolism	map01040	Biosynthesis of unsaturated fatty acids	1
Metabolism	Lipid metabolism	map00600	Sphingolipid metabolism	1
Metabolism	Metabolism of cofactors and vitamins	map00860	Porphyrin and chlorophyll metabolism	1
Metabolism	Metabolism of cofactors and vitamins	map00770	Pantothenate and CoA biosynthesis	1
Metabolism	Metabolism of cofactors and vitamins	map00790	Folate biosynthesis	2
Metabolism	Metabolism of cofactors and vitamins	map00740	Riboflavin metabolism	1
Metabolism	Metabolism of cofactors and vitamins	map00730	Thiamine metabolism	1
Metabolism	Metabolism of other amino acids	map00410	beta-Alanine metabolism	1
Metabolism	Metabolism of other amino acids	map00480	Glutathione metabolism	3
Metabolism	Metabolism of other amino acids	map00430	Taurine and hypotaurine metabolism	1
Metabolism	Metabolism of terpenoids and polyketides	map00900	Terpenoid backbone biosynthesis	2
Metabolism	Nucleotide metabolism	map00230	Purine metabolism	1
Metabolism	Xenobiotics biodegradation and metabolism	map00980	Metabolism of xenobiotics by cytochrome P450	1
Metabolism	Xenobiotics biodegradation and metabolism	map00982	Drug metabolism - cytochrome P450	1
Supplementary File 4: Metabolism-related pathway in CL1.
