# Supplementary material for: The Enhanced Immune Protection in Small Abalone Haliotis diversicolor Against a Secondary Infection With Vibrio harveyi
Source: Front Immunol. 2021 Jul 6;12:685896. doi: 10.3389/fimmu.2021.685896 (PMC8290317; doi:10.3389/fimmu.2021.685896)
Supplement: Supplementary file 5 [file Table_5.xlsx]

## Sheet: Sheet1
First Category	Second Category	pathway ID	Description	CL6 numbers	CL7 numbers
Metabolism	Carbohydrate metabolism	map00010	Glycolysis / Gluconeogenesis	5	3
Metabolism	Carbohydrate metabolism	map00020	Citrate cycle (TCA cycle)	1	0
Metabolism	Carbohydrate metabolism	map00030	Pentose phosphate pathway	3	1
Metabolism	Carbohydrate metabolism	map00040	Pentose and glucuronate interconversions	0	3
Metabolism	Carbohydrate metabolism	map00051	Fructose and mannose metabolism	2	3
Metabolism	Carbohydrate metabolism	map00052	Galactose metabolism	0	2
Metabolism	Carbohydrate metabolism	map00053	Ascorbate and aldarate metabolism	0	1
Metabolism	Lipid metabolism	map00062	Fatty acid elongation	1	1
Metabolism	Lipid metabolism	map00071	Fatty acid degradation	0	2
Metabolism	Lipid metabolism	map00072	Synthesis and degradation of ketone bodies	1	0
Metabolism	Lipid metabolism	map00100	Steroid biosynthesis	1	1
Metabolism	Lipid metabolism	map00140	Steroid hormone biosynthesis	2	2
Metabolism	Energy metabolism	map00190	Oxidative phosphorylation	17	13
Metabolism	Amino acid metabolism	map00220	Arginine biosynthesis	1	1
Metabolism	Nucleotide metabolism	map00230	Purine metabolism	4	4
Metabolism	Biosynthesis of other secondary metabolites	map00232	Caffeine metabolism	1	1
Metabolism	Nucleotide metabolism	map00240	Pyrimidine metabolism	1	1
Metabolism	Amino acid metabolism	map00250	Alanine, aspartate and glutamate metabolism	2	1
Metabolism	Amino acid metabolism	map00260	Glycine, serine and threonine metabolism	1	3
Metabolism	Amino acid metabolism	map00270	Cysteine and methionine metabolism	1	3
Metabolism	Amino acid metabolism	map00280	Valine, leucine and isoleucine degradation	1	2
Metabolism	Amino acid metabolism	map00310	Lysine degradation	3	2
Metabolism	Amino acid metabolism	map00330	Arginine and proline metabolism	2	4
Metabolism	Amino acid metabolism	map00340	Histidine metabolism	0	1
Metabolism	Amino acid metabolism	map00350	Tyrosine metabolism	0	1
Metabolism	Amino acid metabolism	map00360	Phenylalanine metabolism	1	0
Metabolism	Amino acid metabolism	map00380	Tryptophan metabolism	0	2
Metabolism	Metabolism of other amino acids	map00410	beta-Alanine metabolism	2	3
Metabolism	Metabolism of other amino acids	map00440	Phosphonate and phosphinate metabolism	1	1
Metabolism	Metabolism of other amino acids	map00480	Glutathione metabolism	6	1
Metabolism	Carbohydrate metabolism	map00500	Starch and sucrose metabolism	2	5
Metabolism	Glycan biosynthesis and metabolism	map00510	N-Glycan biosynthesis	0	4
Metabolism	Glycan biosynthesis and metabolism	map00511	Other glycan degradation	2	0
Metabolism	Glycan biosynthesis and metabolism	map00512	Mucin type O-glycan biosynthesis	0	2
Metabolism	Glycan biosynthesis and metabolism	map00514	Other types of O-glycan biosynthesis	1	1
Metabolism	Glycan biosynthesis and metabolism	map00515	Mannose type O-glycan biosynthesis	0	1
Metabolism	Carbohydrate metabolism	map00520	Amino sugar and nucleotide sugar metabolism	0	1
Metabolism	Glycan biosynthesis and metabolism	map00531	Glycosaminoglycan degradation	0	1
Metabolism	Glycan biosynthesis and metabolism	map00532	Glycosaminoglycan biosynthesis - chondroitin sulfate / dermatan sulfate	2	1
Metabolism	Glycan biosynthesis and metabolism	map00533	Glycosaminoglycan biosynthesis - keratan sulfate	0	1
Metabolism	Glycan biosynthesis and metabolism	map00534	Glycosaminoglycan biosynthesis - heparan sulfate / heparin	1	0
Metabolism	Lipid metabolism	map00561	Glycerolipid metabolism	0	4
Metabolism	Carbohydrate metabolism	map00562	Inositol phosphate metabolism	1	5
Metabolism	Lipid metabolism	map00564	Glycerophospholipid metabolism	1	4
Metabolism	Lipid metabolism	map00565	Ether lipid metabolism	0	1
Metabolism	Lipid metabolism	map00590	Arachidonic acid metabolism	0	3
Metabolism	Lipid metabolism	map00591	Linoleic acid metabolism	0	3
Metabolism	Lipid metabolism	map00592	alpha-Linolenic acid metabolism	0	2
Metabolism	Lipid metabolism	map00600	Sphingolipid metabolism	1	5
Metabolism	Glycan biosynthesis and metabolism	map00601	Glycosphingolipid biosynthesis - lacto and neolacto series	0	2
Metabolism	Glycan biosynthesis and metabolism	map00603	Glycosphingolipid biosynthesis - globo and isoglobo series	0	1
Metabolism	Glycan biosynthesis and metabolism	map00604	Glycosphingolipid biosynthesis - ganglio series	2	1
Metabolism	Carbohydrate metabolism	map00620	Pyruvate metabolism	2	1
Metabolism	Carbohydrate metabolism	map00630	Glyoxylate and dicarboxylate metabolism	1	3
Metabolism	Carbohydrate metabolism	map00640	Propanoate metabolism	1	1
Metabolism	Carbohydrate metabolism	map00650	Butanoate metabolism	1	0
Metabolism	Metabolism of cofactors and vitamins	map00670	One carbon pool by folate	0	1
Metabolism	Metabolism of cofactors and vitamins	map00730	Thiamine metabolism	1	1
Metabolism	Metabolism of cofactors and vitamins	map00740	Riboflavin metabolism	1	2
Metabolism	Metabolism of cofactors and vitamins	map00760	Nicotinate and nicotinamide metabolism	0	1
Metabolism	Metabolism of cofactors and vitamins	map00790	Folate biosynthesis	1	0
Metabolism	Metabolism of cofactors and vitamins	map00830	Retinol metabolism	2	4
Metabolism	Metabolism of cofactors and vitamins	map00860	Porphyrin and chlorophyll metabolism	1	0
Metabolism	Energy metabolism	map00910	Nitrogen metabolism	1	1
Metabolism	Xenobiotics biodegradation and metabolism	map00980	Metabolism of xenobiotics by cytochrome P450	0	1
Metabolism	Metabolism of terpenoids and polyketides	map00981	Insect hormone biosynthesis	0	1
Metabolism	Xenobiotics biodegradation and metabolism	map00982	Drug metabolism - cytochrome P450	0	1
Metabolism	Xenobiotics biodegradation and metabolism	map00983	Drug metabolism - other enzymes	1	1
Metabolism	Lipid metabolism	map01040	Biosynthesis of unsaturated fatty acids	1	2
Supplementary File 5: Gene numbers in the metabolism-related pathways in CL6 and CL7.
